# Supplementary material for: Impact of 3D genome organization, guided by cohesin and CTCF looping, on sex-biased chromatin interactions and gene expression in mouse liver
Source: Epigenetics Chromatin. 2020 Jul 17;13:30. doi: 10.1186/s13072-020-00350-y (PMC7368777; doi:10.1186/s13072-020-00350-y)
Supplement: Supplementary file 2 — Additional file 2: Table S3. A. 4C-seq Primer Sequences. B. ChIP-seq Stats. C. 4C-seq Stats. [file 13072_2020_350_MOESM2_ESM.xlsx]

## Sheet: Table S3_Legend
Table S3 legend
Sheets	Description
Table S3A -- 4C-seq Primer Sequences	Primer sequences used to generate 4C-seq libraries. Column 1 indicates the name, including the gene name and feature targetted. Column 2 indicates the "Oligo number", a lab-internal unique identifier for the oligonucleotide sequence (separate for forward and reverse). Columns 3 and 4 indicate the viewpoint-specific primer sequence for the "forward" or "reading" primer (column 3) and the "reverse"…
Table S3B -- ChIP-seq Stats	Basic ChIP-seq statistics. Columns 1-3 indicate identifying information about the sample (Sample ID from sequencing [c1], ChIP ID from experiment performed [c2], and Animal ID [c3]). Column 4 lists the biological sex of the animal (male or female). Column 5 indicates the factor immunoprecipitated for and it's associated catalog number. Columns 6 and 7 indicate the number of raw reads (fastq) and …
Table S3C -- 4C-seq Stats	Basic 4C-seq statistics. Columns 1-3 indicate identifying information about the sample (Sample ID from sequencing [c1], 4C ID from experiment performed [c2], and Animal ID [c3]). Column 4 lists the biological sex of the animal (male or female). Column 5 indicates the name of the viewpoint assessed which can be cross-referenced with Table S3-3A containing primer information. Columns 6 and 7 indica…

## Sheet: Table S3A_4C Primer Sequences
Table S3A_4C Primer Sequences
Name	ON Number	Forward (Reading) Viewpoint-specific Primer	Reverse (Nonreading) Viewpoint-specific Primer	Full Forward (Reading) Primer Seq With Truncated Adpt	Full Reverse (Nonreading) Primer Seq With Truncated Adpt
Nox4_enh1	ON7060/61	ATATTTCAAGTGGCATGATC	AAAGAACCTTAGTATCCTGCTG	ACACTCTTTCCCTACACGACGCTCTTCCGATCTATATTTCAAGTGGCATGATC	GACTGGAGTTCAGACGTGTGCTCTTCCGATCTAAAGAACCTTAGTATCCTGCTG
Nox4_enh2	ON7811/12	GCAAGAAAGACAAAGTGATC	ACCATCCCAATATTACCTTG	ACACTCTTTCCCTACACGACGCTCTTCCGATCTGCAAGAAAGACAAAGTGATC	GACTGGAGTTCAGACGTGTGCTCTTCCGATCTACCATCCCAATATTACCTTG
Nudt7_enh	ON7815/16	ATTGAAGAATGTTGCTGATC	TGGATAGAGTCGGGTATCTG	ACACTCTTTCCCTACACGACGCTCTTCCGATCTATTGAAGAATGTTGCTGATC	GACTGGAGTTCAGACGTGTGCTCTTCCGATCTTGGATAGAGTCGGGTATCTG
C9_pmo	ON7831/32	AGAATAAACACTCTGGGATC	ACCAGCACTGAGGACTTTAG	ACACTCTTTCCCTACACGACGCTCTTCCGATCTAGAATAAACACTCTGGGATC	GACTGGAGTTCAGACGTGTGCTCTTCCGATCTACCAGCACTGAGGACTTTAG
Sult3a2_enh	ON7040/41	GAAGCAGTAGCAGAGTGATC	TTTTAAAATCAGCCAGATGG	ACACTCTTTCCCTACACGACGCTCTTCCGATCTGAAGCAGTAGCAGAGTGATC	GACTGGAGTTCAGACGTGTGCTCTTCCGATCTTTTTAAAATCAGCCAGATGG
A1BG_enh	ON7771/72	TTCCAGAGGCTGTGTAGATC	GTGAAAGGAACATAGGTCATGT	ACACTCTTTCCCTACACGACGCTCTTCCGATCTTTCCAGAGGCTGTGTAGATC	GACTGGAGTTCAGACGTGTGCTCTTCCGATCTGTGAAAGGAACATAGGTCATGT

## Sheet: Table S3B_ChIP-seq Stats 
Table S3B_ChIP-seq Stats
Sample ID	ChIP ID	Animal ID	Sex	Factor	Raw Reads	Unique Reads	MACS2 Peaks	Reads in Pool Peak	% in Pool Peak
G133_M3	5-4	229 A3	Male	Rad21 (ab992)	23097475	18995591	63877	5477197	28.834
G133_M4	5-8	229 B1	Female	Rad21 (ab992)	23215910	17989511	53526	3979285	22.12
G133_M5	6-1	254 A1	Female	Rad21 (ab992)	21329046	16080340	39975	2650630	16.4837
G133_M6	6-2	254 B1	Male	Rad21 (ab992)	26458616	17886766	27237	1849609	10.3407
G133_M9	5-3	229 A4	Male	CTCF (07-729)	16954532	12881572	53336	4257928	33.0544
G133_M11	5-5	229 B1	Female	CTCF (07-729)	20972107	15876537	47219	3512774	22.1256
G133_M12	6-3	254 A1	Female	CTCF (07-729)	18117376	13249560	42640	2949791	22.2633
G133_M13	6-4	254 B1	Male	CTCF (07-729)	21984490	16249292	54588	5136782	31.6123
G133_M14	5-2	229 A2	Male	CTCF (07-729)	19943125	15445595	61943	5305992	34.3528
G133_M15	5-6	229 B2	Female	CTCF (07-729)	18440339	14589099	51853	3677585	25.2078
G100_M1	Aram-CTCFF	254 A2	Female	CTCF (07-729)	23342271	15861792	62730	2560176	16.1405
G100_M2	Aram-CTCFM	254 B2	Male	CTCF (07-729)	18811789	12895383	35234	1861717	14.4371
G100_M3	Aram-Rad21F	254 A2	Female	Rad21 (ab992)	22493961	14153693	41634	2345443	16.5712
G100_M5	Aram-Rad21M	254 B2	Male	Rad21 (ab992)	16777571	11572806	28602	1493512	12.9054
G133_M24			Male Pool	Rad21 (ab992)	66333662	48455158	67370	8417157	17.37
G133_M25			Female Pool	Rad21 (ab992)	67038917	48223544	68656	8590083	17.81
G133_M26			Male Pool	CTCF (07-729)	77693936	57471842	76683	16190877	28.17
G133_M27			Female Pool	CTCF (07-729)	80872093	59576988	68667	12077663	20.27

## Sheet: Table S3C_4C-seq Stats 
Table S3C_4C-seq Stats
Sample ID	4C ID	Animal ID	Sex	VP	Raw Reads	Reads Uniquely Mapping	Number of Reads in Cis	Number of interacting fragments	Number of interacting fragments >1 read	Number of interacting fragments in cis
G165_M3	4C 8-6	MS289 M1	Male	a1bg	7108176	6786324	4150911	58573	35220	6212
G165_M4	4C 8-1	MS289 F1	Female	a1bg	5651826	5360989	3393381	72099	43863	9975
G168_M1	4C 9-11	MS289 M2	Male	a1bg	3336290	3175775	2060600	44756	28559	4731
G168_M2	4C 9-1	MS289 F3	Female	a1bg	11043049	8998674	5153691	84916	54945	6459
G169_M1	4C 9-16	MS289 M4	Male	a1bg	2660474	2511811	1687290	42239	26942	4768
G169_M2	4C 9-6	MS289 F4	Female	a1bg	7498091	6065258	3586618	82389	54605	6562
G165_M3	4C 8-7	MS289 M1	Male	c9	6212352	5701232	2387279	142880	93321	14596
G165_M4	4C 8-2	MS289 F1	Female	c9	5049051	4486085	668998	63475	41522	3307
G168_M1	4C 9-12	MS289 M2	Male	c9	5543798	5294783	2494401	96500	61610	7188
G168_M2	4C 9-2	MS289 F3	Female	c9	2833599	2714538	712922	65890	41891	5825
G169_M1	4C 9-17	MS289 M4	Male	c9	5128114	4893516	2263695	92352	56853	6989
G169_M2	4C 9-7	MS289 F4	Female	c9	3479370	3337140	919540	71891	45136	5998
G165_M3	4C 8-8	MS289 M1	Male	nox4_enh1	15496313	13418567	6382560	263990	177452	29933
G165_M4	4C 8-3	MS289 F1	Female	nox4_enh1	13572549	11644617	4865317	147555	98597	14648
G168_M1	4C 9-13	MS289 M2	Male	nox4_enh1	1343107	705856	412891	22914	11242	3788
G168_M2	4C 9-3	MS289 F3	Female	nox4_enh1	2206038	1018079	435714	30103	14446	3121
G169_M1	4C 9-18	MS289 M4	Male	nox4_enh1	3135210	1135865	666092	34037	17243	4997
G169_M2	4C 9-8	MS289 F4	Female	nox4_enh1	1655410	852569	511380	32182	17565	6567
G165_M3	4C 8-9	MS289 M1	Male	nox4_enh2	9262888	8430549	5445410	107836	67735	17832
G165_M4	4C 8-4	MS289 F1	Female	nox4_enh2	7966694	7500068	5238375	65557	40523	7819
G168_M1	4C 9-14	MS289 M2	Male	nox4_enh2	13176783	6079274	2530562	63259	38698	6454
G168_M2	4C 9-4	MS289 F3	Female	nox4_enh2	13413482	10174452	6053859	120628	73516	12579
G169_M1	4C 9-19	MS289 M4	Male	nox4_enh2	15297364	8964060	4161859	79218	46690	7425
G169_M2	4C 9-9	MS289 F4	Female	nox4_enh2	12463963	9184135	5547943	118224	71838	11513
G165_M3	4C 8-10	MS289 M1	Male	nudt7	8525178	8080376	5950994	65163	41474	9238
G165_M4	4C 8-5	MS289 F1	Female	nudt7	6840639	6699295	5967744	27200	16967	2958
G168_M1	4C 9-15	MS289 M2	Male	nudt7	2899803	2777328	1658752	52854	32441	4773
G168_M2	4C 9-5	MS289 F3	Female	nudt7	2407924	2327527	702638	43051	26110	4199
G169_M1	4C 9-20	MS289 M4	Male	nudt7	3063784	1931349	788472	55300	32753	4849
G169_M2	4C 9-10	MS289 F4	Female	nudt7	2955728	2849224	1059955	50271	30163	4572
G145_M36	4C 4-1	MS289 M1	Male	sult3a2	1376412	1156768	328388	31604	19994	3015
G145_M37	4C 4-2	MS289 M2	Male	sult3a2	1746495	1450007	627922	57367	36826	8626
G145_M38	4C 4-7	MS289 F5	Female	sult3a2	1838503	1608687	748726	81781	51691	13501
G146_M33	4C 4-8	MS289 F1	Female	sult3a2	2010147	1823484	901277	85048	53934	16460
G146_M34	4C 4-9	MS289 F2	Female	sult3a2	1606249	1345379	486694	58951	36876	7289
G146_M35	4C 4-3	MS289 M5	Male	sult3a2	2218631	1900785	749698	80849	50256	9366
