# Supplementary material for: Impact of 3D genome organization, guided by cohesin and CTCF looping, on sex-biased chromatin interactions and gene expression in mouse liver
Source: Epigenetics Chromatin. 2020 Jul 17;13:30. doi: 10.1186/s13072-020-00350-y (PMC7368777; doi:10.1186/s13072-020-00350-y)
Supplement: Supplementary file 3 — Additional file 3: Table S1. A. CTCF Sex Differential Peaks. B. Cohesin Sex Differential Peaks. C. CAC Sex Differential Peaks. D. CTCF Trackline. E. Cohesin Trackline. F. Male CTCF Peaks. G. Female CTCF Peaks. H. Male Coh peaks. I. Female Coh peaks. J. M/F iTADs. K. F iTAD Anchors. [file 13072_2020_350_MOESM3_ESM.xlsx]

## Sheet: Legend
Table S1 legend
Sheets	Description
Table S1A -- CTCF Sex Differential Peaks	List of sex-differential CTCF peaks and their coordinates. Columns 1-3 show the chromosome and start/stop coordinates of the differential peak. Column 4 shows the sex differential class: either "CTCF_strict", which was identified as differential when comparing n=4 replicates per sex with diffReps OR "CTCF_lenient", which indicates the peak was only differential when comparing a single merged male…
Table S1B -- Cohesin Sex Differential Peaks	List of sex-differential cohesin peaks and their coordinates. Columns 1-3 show the chromosome and start/stop coordinates of the differential peak. Column 4 shows the sex differential class: either "Coh_strict" which is differential when comparing n=3 replicates per sex with diffReps OR "Coh_lenient" when the peak is only differential when comparing a single merged male replicate to a single merge…
Table S1C -- CAC Sex Differential Peaks	List of sex-differential CAC peaks (delta CTCF AND delta Coh) and their coordinates. These represent the 137 peaks with sex differential binding in both CTCF and cohesin. Columns 1-3 show the chromosome and start/stop coordinates of the differential peak. Column 4 shows the sex differential class (CAC_strict). This is followed by the log2(M/F FC) calculated by diffReps, where a positive value ind…
Table S1D -- CTCF Trackline	Related to S1A, S1D is a bedgraph file used to visualize the significance of apparent sex differences in CTCF binding. Columns 1-3 show the chromosome and start/stop coordinates of the differential peak. Column 4 contains 1 of 4 categorical numerical values to indicate the directionality of sex bias and whether it falls into the "CTCF_strict" or "CTCF_lenient" category, above. These values are: 2…
Table S1E -- Cohesin Trackline	Related to S1B, S1E is a bedgraph file used to visualize the significance of apparent sex differences in cohesin (Rad21) binding. Columns 1-3 show the chromosome and start/stop coordinates of the differential peak. Column 4 contains 1 of 4 categorical numerical values to indicate the directionality of sex bias and whether it falls into the "Coh_strict" or "Coh_lenient" category, above. These valu…
Table S1F -- Male CTCF Peaks	The complete peak list of 76,683 CTCF peaks identified by MACS2 for the merged male sample. Columns 1-3 and 5-10 are directly from the MACS2 narrowPeak format (https://github.com/taoliu/MACS). Column 4 contains 1 of 4 categorical numerical values to indicate the class of CTCF binding event. 2= Other CAC (a CAC not overlapping an anchor), 1= "Lone CTCF" (CTCF bound in the absence of cohesin), -1= …
Table S1G -- Female CTCF Peaks	The complete peak list of 68,667 CTCF peaks identified by MACS2 for the merged female sample. Columns 1-3 and 5-10 are directly from the MACS2 narrowPeak format (https://github.com/taoliu/MACS). Column 4 contains 1 of 4 categorical numerical values to indicate the class of CTCF binding event. 2= Other CAC (a CAC not overlapping an anchor), 1= "Lone CTCF" (CTCF bound in the absence of cohesin), -1…
Table S1H -- Male Cohesin peaks	The complete peak list of 67,369 cohesin (Rad21) peaks identified by MACS2 for the merged male sample. Columns 1-3 and 5-10 are directly from the MACS2 narrowPeak format (https://github.com/taoliu/MACS). Column 4 contains 1 of 5 categorical numerical values to indicate the class of CTCF binding event. 2= Other CAC (a CAC not overlapping an anchor), 1= CNC (Cohesin bound in the absence of CTCF), 0…
Table S1I -- Female Cohesin peaks	The complete peak list of 68,656 cohesin (Rad21) peaks identified by MACS2 for the merged female sample. Columns 1-3 and 5-10 are directly from the MACS2 narrowPeak format (https://github.com/taoliu/MACS). Column 4 contains 1 of 4 categorical numerical values to indicate the class of CTCF binding event. 2= Other CAC (a CAC not overlapping an anchor), 1= CNC (cohesin bound in the absence of CTCF),…
Table S1J -- Male and female liver iTADs	The complete merged list of intra-TAD loops predicted in male or female liver, as described in Methods. This includes the genomic coordinates in columns 1-3 (chromosome, start, and stop) as well as whether the loop is predicted in only male liver ("Male"), only female liver ("Female"), or in both male and female liver ("Shared") in column 4.
Table S1K -- Female liver iTAD Anchors	The complete list of 10,273 intra-TAD loop anchors predicted in female liver as described in Methods. This includes the genomic coordinates in columns 1-3 (chromosome, start, and stop). A corresponding list of 9,052 loop anchors predcited in male liver can be found in column D of Supplemental file 1C of (Matthews and Waxman, 2018).

## Sheet: S1A_CTCF SexDiff Peaks
Table S1A_CTCF sex-differential peak list
Chromsome	Start	Stop	Differential Class	M/F log2(FC)	Male Signal	Female Signal	CAC/Lone Class	Number of Encode Tissues with CTCF peak	Overlap TAD Anchor	Overlap intra-TAD Anchor (M)	Overlap intra-TAD Anchor (F)
chr1	7103032	7103286	CTCF_lenient	1.27269	48.3224	20	0	0	NO	NO	NO
chr1	7533510	7533934	CTCF_strict	1.55	35.92	12.28	3	5	NO	NO	NO
chr1	9762821	9763348	CTCF_strict	-1.15	8.6475	19.24	3	7	YES	NO	NO
chr1	9896801	9897177	CTCF_lenient	-1.02304	34.4454	70	0	0	NO	NO	NO
chr1	14676304	14676499	CTCF_lenient	1.10624	34.4454	16	0	1	NO	NO	NO
chr1	16544110	16544325	CTCF_lenient	1.10624	34.4454	16	0	0	NO	NO	NO
chr1	22011982	22012179	CTCF_lenient	-1.38283	13.8047	36	0	0	NO	NO	NO
chr1	22812619	22812814	CTCF_lenient	1.09699	66.3114	31	0	0	NO	NO	NO
chr1	23460034	23460298	CTCF_lenient	1.07106	48.3224	23	0	0	NO	NO	NO
chr1	30753252	30753552	CTCF_lenient	1.02888	44.8897	22	1	3	NO	NO	NO
chr1	34000929	34001158	CTCF_lenient	-1.43226	23.7151	64	0	4	NO	NO	NO
chr1	34519624	34520064	CTCF_strict	1.24	33.8025	14.2825	1	14	NO	NO	NO
chr1	34636348	34636602	CTCF_lenient	1.27269	48.3224	20	0	0	NO	NO	NO
chr1	35535141	35535487	CTCF_strict	2.53	19.09	3.315	0	7	NO	NO	NO
chr1	36262913	36263147	CTCF_lenient	1.05898	56.2532	27	0	0	NO	NO	NO
chr1	37355903	37356200	CTCF_strict	2.5	11.995	2.1275	0	0	NO	NO	NO
chr1	38891707	38892157	CTCF_strict	1.26	28.65	11.97	2	9	NO	NO	NO
chr1	38913037	38913512	CTCF_strict	1.4	17.2625	6.54	3	11	NO	NO	NO
chr1	39267798	39268161	CTCF_lenient	1.06162	75.1419	36	1	7	NO	NO	NO
chr1	39620644	39620841	CTCF_lenient	-1.02025	26.1306	53	0	0	NO	NO	NO
chr1	41809056	41809515	CTCF_lenient	1.16823	67.4205	30	1	0	NO	NO	NO
chr1	44221749	44222007	CTCF_lenient	-1.03288	24.9254	51	0	1	NO	NO	NO
chr1	45954803	45955038	CTCF_lenient	-1.01496	21.2783	43	0	0	NO	NO	NO
chr1	46123935	46124155	CTCF_lenient	1.16447	42.5888	19	0	6	NO	NO	NO
chr1	50737270	50737467	CTCF_lenient	-1.74516	12.5287	42	0	0	NO	NO	NO
chr1	51725645	51726100	CTCF_strict	2.01	11.2425	2.7875	3	5	NO	NO	YES
chr1	55128142	55128377	CTCF_lenient	-1.32389	17.5761	44	0	0	NO	NO	NO
chr1	55924365	55924566	CTCF_lenient	-1.38075	18.817	49	0	0	NO	NO	NO
chr1	57395913	57396482	CTCF_strict	-1.46	5.535	15.205	3	7	NO	NO	NO
chr1	60065495	60065697	CTCF_lenient	1.1678	47.1806	21	0	1	NO	NO	NO
chr1	60266845	60267236	CTCF_lenient	-1.26735	24.9254	60	0	0	NO	NO	NO
chr1	60505819	60506088	CTCF_lenient	-1.17498	26.1306	59	0	0	NO	NO	NO
chr1	62945411	62945681	CTCF_lenient	-1.09969	26.1306	56	0	0	NO	NO	NO
chr1	63146977	63147174	CTCF_lenient	-1.65169	20.0509	63	0	0	NO	NO	NO
chr1	67076033	67076254	CTCF_lenient	-1.21362	23.7151	55	0	0	NO	NO	NO
chr1	70316582	70317119	CTCF_strict	1.04	42.7525	20.75	3	5	NO	NO	NO
chr1	70833688	70834125	CTCF_strict	1.25	43.05	18.14	3	5	NO	NO	NO
chr1	71690757	71691277	CTCF_lenient	1.01798	103.279	51	0	0	NO	NO	NO
chr1	71971388	71971610	CTCF_lenient	-1.12289	22.4995	49	0	0	NO	NO	NO
chr1	72201102	72201299	CTCF_lenient	-1.11534	24.9254	54	0	0	NO	NO	NO
chr1	73665088	73665554	CTCF_strict	-2.14	2.6975	11.92	3	5	NO	YES	YES
chr1	73972824	73973201	CTCF_strict	1.07	18.405	8.775	1	11	NO	NO	NO
chr1	74390033	74390361	CTCF_strict	-1.7	3.1025	10.0975	1	0	NO	NO	NO
chr1	75813096	75813291	CTCF_lenient	1.49111	50.599	18	0	0	NO	NO	NO
chr1	78624216	78624551	CTCF_lenient	-1.25485	35.6181	85	0	0	NO	NO	NO
chr1	79854926	79855228	CTCF_lenient	1.17456	92.547	41	1	1	NO	NO	NO
chr1	79855316	79855605	CTCF_lenient	1.06696	81.7058	39	0	1	NO	NO	NO
chr1	87705776	87705973	CTCF_lenient	-1.34358	21.2783	54	0	0	NO	NO	NO
chr1	87955933	87956440	CTCF_strict	-1.32	5.6075	14.04	3	12	NO	NO	NO
chr1	88067699	88067980	CTCF_strict	-1.89	3.845	14.305	0	0	NO	NO	NO
chr1	90660416	90660792	CTCF_lenient	1.17145	96.8522	43	1	1	NO	NO	NO
chr1	90712672	90712923	CTCF_lenient	1.31839	44.8897	18	1	1	NO	NO	NO
chr1	90865119	90865405	CTCF_lenient	1.07106	48.3224	23	1	0	NO	NO	NO
chr1	93182670	93182872	CTCF_lenient	-1.34683	20.0509	51	0	0	NO	NO	NO
chr1	93213202	93213462	CTCF_strict	-2.31	2.365	11.7425	0	1	NO	NO	NO
chr1	93222859	93223072	CTCF_lenient	-1.07612	23.7151	50	0	0	NO	NO	NO
chr1	97845988	97846185	CTCF_lenient	-1.82762	13.8047	49	0	0	NO	NO	NO
chr1	100645397	100645847	CTCF_strict	1.04	34.1075	16.5725	3	2	NO	NO	NO
chr1	102783953	102784257	CTCF_lenient	1.16884	65.2007	29	1	3	NO	NO	NO
chr1	107559708	107560221	CTCF_strict	-1.17	18.5675	41.6725	2	3	NO	NO	NO
chr1	107879540	107879859	CTCF_lenient	-1.19922	26.1306	60	0	1	NO	NO	NO
chr1	108054774	108055013	CTCF_lenient	-1.11018	27.331	59	0	0	NO	NO	NO
chr1	120355317	120356342	CTCF_strict	-1.49	5.95	16.775	3	9	NO	NO	NO
chr1	120385903	120386100	CTCF_lenient	-1.07391	17.5761	37	0	0	NO	NO	NO
chr1	120461148	120461565	CTCF_strict	1.24	22.305	9.445	2	4	YES	NO	NO
chr1	120555299	120555592	CTCF_lenient	-1.21844	24.9254	58	2	0	NO	NO	NO
chr1	122253940	122254173	CTCF_lenient	1.04328	49.4618	24	0	0	NO	NO	NO
chr1	122264694	122265210	CTCF_strict	1.19	62.65	27.4425	1	2	NO	NO	NO
chr1	123232253	123232701	CTCF_strict	-1.61	3.73	11.3775	2	0	NO	NO	NO
chr1	124248165	124248551	CTCF_lenient	1.00621	90.3879	45	0	0	NO	NO	NO
chr1	125871171	125871586	CTCF_strict	1.78	17.5675	5.11	0	9	NO	NO	NO
chr1	125999632	125999992	CTCF_strict	1.57	13.575	4.5875	1	3	NO	NO	NO
chr1	126346743	126347070	CTCF_strict	2.2	18.6125	4.0475	0	1	NO	NO	NO
chr1	129822445	129822644	CTCF_lenient	-1.26306	22.4995	54	0	0	NO	NO	NO
chr1	132358850	132359375	CTCF_strict	1.05	75.8225	36.6225	1	14	NO	NO	NO
chr1	133324103	133324312	CTCF_lenient	-1.80366	16.3275	57	0	0	NO	NO	NO
chr1	133344899	133345127	CTCF_lenient	-1.40233	20.0509	53	1	0	NO	NO	NO
chr1	133384443	133384640	CTCF_lenient	-1.26306	22.4995	54	0	0	NO	NO	NO
chr1	133853895	133854298	CTCF_lenient	-1.11138	37.9537	82	1	0	NO	NO	NO
chr1	135174770	135175115	CTCF_strict	-2.12	2.4125	10.525	0	2	NO	NO	NO
chr1	135389379	135389910	CTCF_lenient	1.1398	92.547	42	2	3	NO	NO	NO
chr1	135974074	135974416	CTCF_strict	-1.31	7.2825	18.0875	0	7	NO	NO	NO
chr1	136178254	136178502	CTCF_strict	2.67	10.4425	1.645	0	2	NO	NO	NO
chr1	137192688	137192948	CTCF_lenient	-1.12359	18.817	41	0	0	NO	NO	NO
chr1	137298115	137298310	CTCF_lenient	1.06527	46.0364	22	0	0	NO	NO	NO
chr1	138034955	138035156	CTCF_lenient	-1.88683	17.5761	65	0	0	NO	NO	NO
chr1	138680865	138681085	CTCF_lenient	-1.53689	17.5761	51	0	0	NO	NO	NO
chr1	139541330	139541527	CTCF_lenient	-1.08055	21.2783	45	0	0	NO	NO	NO
chr1	140032957	140033236	CTCF_lenient	-1.20862	22.4995	52	0	1	NO	NO	NO
chr1	151705875	151706219	CTCF_strict	-2.05	3.265	13.5075	0	5	NO	NO	NO
chr1	153065055	153065252	CTCF_lenient	-1.08055	21.2783	45	0	0	NO	NO	NO
chr1	156737428	156737685	CTCF_lenient	1.23361	51.7341	22	0	2	NO	NO	NO
chr1	156910110	156910329	CTCF_lenient	-1.11018	27.331	59	1	0	NO	NO	NO
chr1	158233430	158233677	CTCF_lenient	1.31219	47.1806	19	0	1	NO	NO	NO
chr1	158588674	158589397	CTCF_strict	-1.45	7.6925	21.07	1	0	NO	NO	NO
chr1	159490694	159491159	CTCF_strict	1.79	11.05	3.1925	1	12	NO	NO	NO
chr1	162292150	162292355	CTCF_lenient	-1.1806	22.4995	51	0	0	NO	NO	NO
chr1	162911761	162912069	CTCF_strict	1.66	14.8425	4.6975	0	0	NO	NO	NO
chr1	163307009	163307206	CTCF_lenient	-1.22201	17.5761	41	0	0	NO	NO	NO
chr1	163307935	163308206	CTCF_lenient	-1.22307	26.1306	61	0	0	NO	NO	NO
chr1	163617662	163618265	CTCF_strict	-1.09	20.4375	43.5075	3	11	NO	NO	NO
chr1	163806209	163807301	CTCF_strict	1.21	38.45	16.5725	1	6	NO	NO	NO
chr1	164984854	164985250	CTCF_strict	-1.69	9.465	30.49	3	0	NO	NO	NO
chr1	165772358	165772803	CTCF_strict	1.23	42.69	18.1825	3	0	NO	YES	YES
chr1	167281908	167282118	CTCF_lenient	-1.04812	21.2783	44	0	0	NO	NO	NO
chr1	168751312	168751596	CTCF_lenient	1.04779	64.0884	31	0	10	NO	NO	NO
chr1	172107652	172108017	CTCF_lenient	1.10215	122.364	57	1	0	NO	NO	NO
chr1	172562432	172562985	CTCF_strict	-1.29	7.0075	17.15	3	10	YES	NO	NO
chr1	174825943	174826180	CTCF_lenient	-1.40233	20.0509	53	0	0	NO	NO	NO
chr1	181406616	181407062	CTCF_strict	1.08	37.9075	17.8775	1	9	NO	NO	NO
chr1	181682577	181682772	CTCF_lenient	1.13519	48.3224	22	0	0	NO	NO	NO
chr1	181879407	181879724	CTCF_lenient	-1.06042	27.331	57	0	1	NO	NO	NO
chr1	182259076	182259481	CTCF_strict	-1.6	3.7125	11.2775	1	4	NO	NO	NO
chr1	182729749	182730051	CTCF_lenient	1.7264	56.2532	17	0	0	NO	NO	NO
chr1	183187570	183188052	CTCF_strict	-1.3	5.07	12.4925	0	0	NO	NO	NO
chr1	184196261	184196561	CTCF_lenient	-1.28954	22.4995	55	0	0	NO	NO	NO
chr1	184693851	184694732	CTCF_lenient	1.48828	221.637	79	1	3	NO	NO	NO
chr1	184898550	184898761	CTCF_lenient	1.16986	53.9977	24	0	0	NO	NO	NO
chr1	186565294	186565559	CTCF_strict	-2.08	3.55	14.975	0	3	NO	NO	NO
chr1	187132848	187133150	CTCF_lenient	-1.04697	23.7151	49	0	0	NO	NO	NO
chr1	188754388	188754611	CTCF_lenient	-1.03529	35.6181	73	0	0	NO	NO	NO
chr1	190367312	190367599	CTCF_lenient	1.35443	56.2532	22	0	2	NO	NO	NO
chr1	190914110	190914502	CTCF_strict	-1.58	4.0275	11.9975	0	0	NO	NO	NO
chr1	191077062	191077653	CTCF_strict	1.11	33.2575	15.425	1	5	NO	NO	NO
chr1	191524844	191525270	CTCF_strict	-2.41	2.2075	11.7725	3	12	NO	NO	NO
chr1	193176841	193177157	CTCF_strict	-2.04	2.71	11.125	0	5	NO	NO	NO
chr1	193749410	193749855	CTCF_lenient	1.04406	160.838	78	1	2	NO	NO	NO
chr1	194156156	194156426	CTCF_lenient	1.69721	55.1264	17	0	0	NO	NO	NO
chr1	194308659	194308864	CTCF_lenient	-1.15827	27.331	61	0	0	NO	NO	NO
chr10	7117033	7117248	CTCF_lenient	1.33707	70.7386	28	0	0	NO	NO	NO
chr10	7238264	7238541	CTCF_lenient	1.91332	41.4343	11	0	0	NO	NO	NO
chr10	8248911	8249429	CTCF_strict	1.19	44.185	19.3325	3	9	NO	NO	NO
chr10	10127875	10128350	CTCF_strict	1.01	40.345	19.9725	3	5	NO	YES	YES
chr10	12388697	12388969	CTCF_lenient	-1.06276	22.4995	47	0	0	NO	NO	NO
chr10	13757781	13758038	CTCF_lenient	-1.00003	22.4995	45	0	0	NO	NO	NO
chr10	17930589	17930973	CTCF_strict	-1.86	4.56	16.6025	0	15	NO	NO	NO
chr10	19855352	19855549	CTCF_lenient	-1.26306	22.4995	54	0	0	NO	NO	NO
chr10	19906474	19906973	CTCF_strict	-1.03	14.245	29.1575	3	1	NO	NO	YES
chr10	20125194	20125660	CTCF_strict	-1.43	5.52	14.8425	3	8	NO	NO	NO
chr10	20389326	20389551	CTCF_lenient	-1.07264	28.5269	60	0	0	NO	NO	NO
chr10	21147779	21148211	CTCF_lenient	-1.15827	27.331	61	2	0	NO	NO	NO
chr10	21878095	21878476	CTCF_strict	2.44	88.92	16.355	1	4	NO	NO	NO
chr10	21883558	21883772	CTCF_strict	2.64	14.84	2.3825	1	10	NO	NO	NO
chr10	21993009	21993251	CTCF_lenient	1.86594	43.7405	12	0	0	NO	NO	NO
chr10	25244119	25244320	CTCF_lenient	-1.39457	28.5269	75	0	0	NO	NO	NO
chr10	26732648	26732954	CTCF_lenient	1.37111	51.7341	20	0	0	NO	NO	NO
chr10	28318509	28318796	CTCF_lenient	-1.38075	18.817	49	0	0	NO	NO	NO
chr10	28618198	28618502	CTCF_strict	2.15	20.91	4.7275	0	0	NO	NO	NO
chr10	28698808	28699203	CTCF_strict	2.03	30.4	7.465	3	0	NO	NO	NO
chr10	28807648	28808028	CTCF_strict	1.65	28.63	9.12	2	1	NO	YES	YES
chr10	33585976	33586234	CTCF_lenient	-1.7675	13.8047	47	0	0	NO	NO	NO
chr10	38959613	38960289	CTCF_strict	-1.53	5.5725	16.08	3	14	NO	YES	YES
chr10	39261193	39261391	CTCF_lenient	-1.09314	22.4995	48	0	0	NO	NO	NO
chr10	39344848	39345401	CTCF_strict	-1.28	7.915	19.1925	3	0	NO	NO	NO
chr10	39797458	39797668	CTCF_lenient	-1.13371	33.2692	73	1	0	NO	NO	NO
chr10	41272653	41273108	CTCF_strict	-1.16	5.8925	13.1525	0	0	NO	NO	NO
chr10	41462781	41462978	CTCF_lenient	-1.07612	23.7151	50	0	0	NO	NO	NO
chr10	42661705	42662528	CTCF_strict	-1.15	7.735	17.1225	3	13	NO	YES	YES
chr10	42995578	42995923	CTCF_strict	1.28	16.8075	6.9175	2	1	NO	NO	NO
chr10	44065687	44065964	CTCF_strict	-1.67	3.6525	11.6375	0	0	NO	NO	NO
chr10	47225409	47225614	CTCF_lenient	1.096	44.8897	21	0	0	NO	NO	NO
chr10	50447890	50448114	CTCF_lenient	1.00996	40.277	20	0	0	NO	NO	NO
chr10	51759390	51759793	CTCF_lenient	-1.15334	33.2692	74	2	0	NO	NO	NO
chr10	52063170	52063463	CTCF_lenient	1.20277	46.0364	20	1	7	NO	NO	NO
chr10	52409982	52410909	CTCF_strict	1.46	76.285	27.67	2	13	NO	NO	NO
chr10	52478330	52478836	CTCF_strict	1.75	16.9125	5.035	3	3	NO	NO	NO
chr10	52807650	52807910	CTCF_lenient	1.33911	50.599	20	0	5	NO	NO	NO
chr10	53042398	53042595	CTCF_lenient	-1.01496	21.2783	43	0	0	NO	NO	NO
chr10	53736427	53736718	CTCF_lenient	-1.19922	26.1306	60	0	0	NO	NO	NO
chr10	54865477	54865707	CTCF_lenient	1.03656	47.1806	23	0	0	NO	NO	NO
chr10	55105539	55105736	CTCF_lenient	-1.05144	18.817	39	0	0	NO	NO	NO
chr10	56662723	56662920	CTCF_lenient	-1.13384	20.0509	44	0	0	NO	NO	NO
chr10	57036895	57037326	CTCF_strict	1.12	32.7925	15.0775	3	4	NO	NO	NO
chr10	58378535	58378881	CTCF_strict	2.47	11.195	2.0275	0	0	NO	NO	NO
chr10	58956767	58957158	CTCF_strict	-1.63	3.325	10.27	3	8	NO	NO	NO
chr10	60150224	60150633	CTCF_lenient	1.24339	94.7017	40	2	11	NO	NO	NO
chr10	60186081	60186555	CTCF_strict	1.52	12.1025	4.2275	1	9	NO	NO	NO
chr10	60781301	60781646	CTCF_lenient	1.10385	79.523	37	0	3	NO	NO	NO
chr10	60914412	60915558	CTCF_strict	-2.2	2.2825	10.455	3	6	NO	NO	NO
chr10	61942002	61942199	CTCF_lenient	-1.05144	18.817	39	0	0	NO	NO	NO
chr10	62272854	62273098	CTCF_lenient	1.02682	65.2007	32	0	3	NO	NO	NO
chr10	62283361	62283558	CTCF_lenient	-1.22547	18.817	44	0	0	NO	NO	NO
chr10	62640391	62640600	CTCF_lenient	-1.9967	12.5287	50	0	1	NO	NO	NO
chr10	62924439	62924636	CTCF_lenient	-1.10005	16.3275	35	0	1	NO	NO	NO
chr10	64213183	64213904	CTCF_strict	-1.68	3.5025	11.2075	2	7	NO	YES	YES
chr10	66364100	66364706	CTCF_lenient	1.52562	80.615	28	0	0	NO	NO	NO
chr10	69358316	69358740	CTCF_strict	1.24	26.125	11.0375	1	1	NO	NO	NO
chr10	69626531	69626755	CTCF_lenient	-1.06042	27.331	57	1	0	NO	NO	NO
chr10	70642778	70643232	CTCF_strict	1.58	14.23	4.7625	2	5	NO	NO	NO
chr10	72473767	72473962	CTCF_lenient	1.40085	44.8897	17	0	0	NO	NO	NO
chr10	72568593	72569039	CTCF_strict	1.79	10.93	3.1675	3	10	NO	NO	NO
chr10	76903055	76903329	CTCF_lenient	-1.0136	29.7184	60	0	0	NO	NO	NO
chr10	77187649	77187925	CTCF_lenient	1.30705	61.8586	25	1	7	NO	NO	NO
chr10	77388839	77389421	CTCF_strict	-1.41	6.7075	17.7975	3	14	NO	NO	NO
chr10	77944475	77945274	CTCF_strict	-1.68	4.4125	14.125	1	9	YES	NO	NO
chr10	79231044	79231572	CTCF_strict	-1.63	5.59	17.315	3	10	NO	YES	YES
chr10	79908602	79909347	CTCF_strict	-1.52	4.5625	13.06	3	13	NO	YES	YES
chr10	79957440	79957770	CTCF_lenient	1.23897	84.9705	36	0	2	NO	NO	NO
chr10	80001433	80001991	CTCF_strict	1.2	16.96	7.4	1	7	NO	NO	NO
chr10	80453849	80454142	CTCF_strict	1.36	25.6175	9.9775	0	0	NO	NO	NO
chr10	81051000	81051278	CTCF_lenient	1.05439	53.9977	26	0	1	NO	NO	NO
chr10	81546098	81546301	CTCF_lenient	1.66121	37.9537	12	0	0	NO	NO	NO
chr10	82707799	82708105	CTCF_strict	1.98	10.3625	2.6225	0	0	NO	NO	NO
chr10	83058645	83058843	CTCF_lenient	1.69511	35.6181	11	0	0	NO	NO	NO
chr10	87364672	87364918	CTCF_lenient	-1.22307	26.1306	61	1	0	NO	NO	NO
chr10	88446244	88446536	CTCF_strict	1.49	12.4775	4.4575	0	8	NO	NO	NO
chr10	88566462	88566659	CTCF_lenient	-1.13384	20.0509	44	0	0	NO	NO	NO
chr10	92497439	92497667	CTCF_lenient	-2.09555	13.8047	59	0	0	NO	NO	NO
chr10	92661978	92662257	CTCF_lenient	-1.28913	21.2783	52	0	0	NO	NO	NO
chr10	93212389	93212586	CTCF_lenient	-1.10469	23.7151	51	0	0	NO	NO	NO
chr10	93673463	93673744	CTCF_lenient	1.21483	69.6341	30	1	2	NO	NO	NO
chr10	94878214	94878605	CTCF_strict	1.18	29.1775	12.845	1	4	NO	YES	YES
chr10	94892373	94892658	CTCF_strict	-1.47	3.98	11.015	0	0	NO	NO	NO
chr10	96088530	96088742	CTCF_lenient	-1.19922	26.1306	60	0	1	NO	NO	NO
chr10	96463381	96463617	CTCF_lenient	-1.12359	18.817	41	1	0	NO	NO	NO
chr10	97094158	97094355	CTCF_lenient	-1.1923	18.817	43	0	0	NO	NO	NO
chr10	98629069	98629337	CTCF_strict	-1.49	5.4725	15.4025	2	7	NO	NO	NO
chr10	98995540	98995746	CTCF_lenient	-1.14328	21.2783	47	0	1	NO	NO	NO
chr10	106350124	106350508	CTCF_strict	1.6	12.065	3.985	0	5	YES	NO	NO
chr10	106566335	106566688	CTCF_strict	1.59	10.4375	3.46	1	0	NO	NO	NO
chr10	110933215	110933476	CTCF_lenient	-1.12289	22.4995	49	0	0	NO	NO	NO
chr10	111063003	111063442	CTCF_lenient	-1.01226	58.5009	118	3	1	NO	NO	NO
chr10	112543248	112543517	CTCF_lenient	-1.08399	29.7184	63	1	1	NO	NO	NO
chr10	114238583	114239014	CTCF_lenient	1.08846	129.715	61	1	0	NO	NO	NO
chr10	114245954	114246162	CTCF_lenient	1.35814	64.0884	25	0	0	NO	NO	NO
chr10	115000053	115000250	CTCF_lenient	-1.46262	16.3275	45	0	0	NO	NO	NO
chr10	115024219	115025014	CTCF_strict	-1.94	2.8925	11.11	3	6	NO	NO	NO
chr10	116562587	116562814	CTCF_lenient	-1.16626	20.0509	45	0	0	NO	NO	NO
chr10	116838665	116838876	CTCF_strict	3.07	10.6375	1.265	0	0	NO	NO	NO
chr10	117023077	117023323	CTCF_lenient	1.04328	49.4618	24	0	0	NO	NO	NO
chr10	117180609	117181068	CTCF_strict	1.83	16.6275	4.69	1	2	NO	NO	NO
chr10	117941189	117941386	CTCF_lenient	-2.13927	8.6258	38	0	0	NO	NO	NO
chr10	117983082	117983578	CTCF_lenient	1.08893	91.468	43	2	0	YES	NO	NO
chr10	118681091	118681423	CTCF_strict	1.42	11.93	4.45	1	2	NO	NO	NO
chr10	118800635	118801076	CTCF_strict	1.03	36.29	17.82	3	2	NO	NO	NO
chr10	126282434	126282640	CTCF_lenient	-1.1659	32.0894	72	0	0	NO	NO	NO
chr10	127441753	127442462	CTCF_strict	-1.14	8.41	18.5325	0	0	NO	NO	NO
chr10	127973119	127973761	CTCF_strict	-1.43	7.28	19.6125	3	12	NO	NO	NO
chr10	127994817	127995077	CTCF_lenient	-1.96755	12.5287	49	0	0	NO	NO	NO
chr10	128216003	128216748	CTCF_lenient	-1.00853	43.7405	88	3	0	NO	NO	NO
chr11	3589928	3590145	CTCF_lenient	-1.08344	32.0894	68	0	2	NO	NO	NO
chr11	4086401	4087330	CTCF_strict	-1.94	3.2625	12.5425	2	2	NO	NO	NO
chr11	4822630	4822827	CTCF_lenient	-1.09649	28.5269	61	0	0	NO	NO	NO
chr11	4884239	4884839	CTCF_strict	-1.34	7.74	19.5675	2	7	NO	YES	YES
chr11	4910260	4910457	CTCF_lenient	-1.25937	20.0509	48	1	0	NO	NO	NO
chr11	5184130	5184639	CTCF_strict	1.52	14.05	4.895	0	1	NO	NO	NO
chr11	5460244	5460569	CTCF_lenient	1.22181	62.9744	27	0	1	NO	NO	NO
chr11	5867082	5867316	CTCF_lenient	1.16196	40.277	18	0	0	NO	NO	NO
chr11	6577635	6577852	CTCF_lenient	1.00651	56.2532	28	0	0	NO	NO	NO
chr11	7087701	7087953	CTCF_strict	-1.7	3.685	11.93	2	0	NO	NO	NO
chr11	8593203	8593400	CTCF_lenient	-1.229	20.0509	47	0	0	NO	NO	NO
chr11	16523699	16524034	CTCF_strict	-1.34	5.445	13.8025	1	0	NO	NO	NO
chr11	16579113	16579609	CTCF_strict	-1.59	3.695	11.1125	2	0	NO	NO	NO
chr11	16763424	16763934	CTCF_lenient	-1.31336	55.1264	137	1	0	NO	NO	NO
chr11	17585649	17586106	CTCF_strict	1.51	20.3175	7.135	3	7	NO	NO	NO
chr11	17984999	17985216	CTCF_lenient	1.83029	39.1169	11	0	0	NO	NO	NO
chr11	20143220	20143533	CTCF_strict	2.17	11.5675	2.5725	1	3	NO	NO	NO
chr11	20957908	20958269	CTCF_strict	-1.89	3.21	11.905	3	0	NO	NO	NO
chr11	23994224	23994457	CTCF_lenient	1.11368	36.7875	17	0	5	NO	NO	NO
chr11	26685169	26685531	CTCF_strict	1.75	17.59	5.2275	3	3	NO	NO	NO
chr11	29447425	29448052	CTCF_strict	-1.66	6.4025	20.285	1	0	NO	NO	NO
chr11	29620930	29621127	CTCF_lenient	-1.38075	18.817	49	0	0	NO	NO	NO
chr11	31781848	31782083	CTCF_lenient	-1.02304	34.4454	70	0	0	NO	NO	NO
chr11	34746384	34746579	CTCF_lenient	1.02888	44.8897	22	0	1	NO	NO	NO
chr11	35480889	35481341	CTCF_strict	-1.59	3.5925	10.8025	0	6	NO	NO	NO
chr11	35593982	35594305	CTCF_lenient	1.502	84.9705	30	0	0	NO	NO	NO
chr11	35656209	35656407	CTCF_lenient	-1.34107	22.4995	57	0	1	NO	NO	NO
chr11	43419452	43419649	CTCF_lenient	-1.03174	22.4995	46	0	0	NO	NO	NO
chr11	44919229	44919426	CTCF_lenient	-1.17365	21.2783	48	0	0	NO	NO	NO
chr11	46430811	46431131	CTCF_lenient	1.11342	56.2532	26	0	0	NO	NO	NO
chr11	50503032	50503323	CTCF_lenient	-1.01834	32.0894	65	2	0	NO	NO	NO
chr11	51140410	51140815	CTCF_strict	-1.52	4.5125	12.97	2	2	NO	NO	NO
chr11	51347756	51348216	CTCF_strict	-1.43	6.025	16.255	3	7	NO	YES	YES
chr11	52162276	52162546	CTCF_strict	1.03	29.8875	14.655	1	6	NO	NO	NO
chr11	53936008	53936638	CTCF_strict	-1.86	3.88	14.1025	1	9	NO	NO	NO
chr11	55827085	55827594	CTCF_strict	1.52	31.2625	10.9025	3	1	NO	NO	NO
chr11	55840422	55840831	CTCF_strict	1.62	20.7125	6.7275	1	0	NO	NO	NO
chr11	56803951	56804268	CTCF_lenient	1.00966	48.3224	24	0	0	NO	NO	NO
chr11	57733832	57734045	CTCF_lenient	1.33188	40.277	16	0	6	NO	NO	NO
chr11	58625512	58625927	CTCF_strict	1.19	63.5675	27.8825	3	8	NO	YES	NO
chr11	60591065	60591286	CTCF_strict	-1.45	6.415	17.565	1	0	NO	NO	NO
chr11	62280221	62280707	CTCF_lenient	1.00453	76.2392	38	0	0	NO	NO	NO
chr11	63675339	63675698	CTCF_strict	-1.72	3.55	11.6625	3	0	NO	NO	NO
chr11	64565774	64566171	CTCF_strict	1.21	19.6475	8.4925	0	4	YES	NO	NO
chr11	65981612	65981969	CTCF_lenient	1.05898	56.2532	27	0	1	NO	NO	NO
chr11	67678691	67678909	CTCF_lenient	-1.16626	20.0509	45	0	2	NO	NO	NO
chr11	69535130	69535337	CTCF_lenient	-1.0609	24.9254	52	0	0	NO	NO	NO
chr11	70375626	70375954	CTCF_strict	-1.85	3.23	11.6325	2	5	NO	NO	NO
chr11	72982653	72983165	CTCF_strict	-1.56	3.76	11.0625	3	13	NO	NO	NO
chr11	74581526	74581924	CTCF_strict	-1.11	7.99	17.215	3	10	NO	NO	NO
chr11	74814625	74814822	CTCF_lenient	-1.14182	24.9254	55	1	0	NO	NO	NO
chr11	75017518	75017911	CTCF_strict	-1.4	4.295	11.3275	1	1	NO	NO	NO
chr11	75053994	75054492	CTCF_strict	-1.28	8.0325	19.575	3	1	NO	NO	NO
chr11	75407973	75408215	CTCF_lenient	-1.49835	23.7151	67	0	1	NO	NO	NO
chr11	75646626	75647133	CTCF_strict	1.19	40.575	17.74	2	2	NO	NO	NO
chr11	77596416	77597979	CTCF_strict	-1.44	3.79	10.28	3	11	NO	YES	YES
chr11	77851271	77852287	CTCF_strict	-2.02	3.91	15.8275	1	3	NO	NO	NO
chr11	78605127	78605456	CTCF_lenient	-1.14303	28.5269	63	0	2	NO	NO	NO
chr11	79140010	79140343	CTCF_lenient	1.04919	51.7341	25	0	1	NO	NO	NO
chr11	80044463	80044658	CTCF_lenient	1.11368	36.7875	17	0	0	NO	NO	NO
chr11	80228415	80228627	CTCF_lenient	1.20277	46.0364	20	0	0	NO	NO	NO
chr11	81321885	81322302	CTCF_strict	1.77	15.0025	4.415	3	1	NO	NO	NO
chr11	84006750	84007243	CTCF_strict	1.11	22.68	10.505	1	3	NO	NO	NO
chr11	84799062	84799315	CTCF_lenient	1.62824	49.4618	16	0	0	NO	NO	NO
chr11	85588716	85589541	CTCF_lenient	-1.0017	67.4205	135	3	0	NO	NO	NO
chr11	88762491	88762688	CTCF_lenient	-1.02025	26.1306	53	0	0	NO	NO	NO
chr11	93463072	93463287	CTCF_lenient	1.26872	50.599	21	0	0	NO	NO	NO
chr11	93858612	93858809	CTCF_strict	-1.59	3.3825	10.1725	0	0	NO	NO	NO
chr11	93891259	93891565	CTCF_lenient	-1.23184	28.5269	67	0	0	NO	NO	NO
chr11	93905743	93905940	CTCF_lenient	-1.51973	23.7151	68	0	0	NO	NO	NO
chr11	94526702	94527134	CTCF_strict	-1.74	3.19	10.6575	2	1	NO	NO	NO
chr11	95159432	95159924	CTCF_strict	-2.12	3.0375	13.24	3	8	NO	NO	NO
chr11	95205775	95206028	CTCF_lenient	-1.08399	29.7184	63	0	0	NO	NO	NO
chr11	95588806	95589074	CTCF_strict	-1.91	3.575	13.405	0	0	NO	NO	NO
chr11	96059783	96060371	CTCF_strict	1.92	29.75	7.885	3	9	NO	YES	YES
chr11	96273295	96273592	CTCF_strict	-1.38	6.025	15.7125	0	4	NO	NO	NO
chr11	96288872	96289157	CTCF_strict	-2.59	1.9375	11.6625	1	0	NO	NO	NO
chr11	98628221	98628530	CTCF_lenient	1.33993	126.569	50	0	2	NO	NO	NO
chr11	98634129	98634408	CTCF_strict	-1.83	3.13	11.17	0	0	NO	NO	NO
chr11	101153615	101153954	CTCF_lenient	1.01229	114.975	57	1	0	NO	NO	NO
chr11	101350663	101350873	CTCF_lenient	-1.11018	27.331	59	0	0	NO	NO	NO
chr11	101914870	101915070	CTCF_strict	-1.97	2.575	10.115	0	14	NO	NO	NO
chr11	102006536	102007222	CTCF_strict	-1.27	7.0075	16.955	1	3	NO	NO	NO
chr11	102452693	102452944	CTCF_lenient	1.04328	49.4618	24	2	0	NO	NO	NO
chr11	102786267	102787013	CTCF_strict	1.97	16.0775	4.0925	1	2	NO	NO	NO
chr11	102837223	102837632	CTCF_lenient	1.09052	110.735	52	2	4	NO	NO	NO
chr11	103772411	103772965	CTCF_strict	-2.31	2.06	10.1925	3	9	NO	NO	NO
chr11	104469255	104469738	CTCF_lenient	1.00311	144.311	72	1	10	NO	NO	NO
chr11	106279769	106280352	CTCF_strict	-1.14	13.005	28.5925	3	9	NO	YES	YES
chr11	106374468	106374899	CTCF_strict	-1.15	24.805	55.15	3	11	NO	NO	NO
chr11	107549666	107549935	CTCF_lenient	-1.02025	26.1306	53	1	0	NO	NO	NO
chr11	108412152	108412349	CTCF_lenient	-1.60077	12.5287	38	0	0	NO	NO	NO
chr11	108758402	108758599	CTCF_lenient	-1.06276	22.4995	47	1	0	NO	NO	NO
chr11	109131297	109132094	CTCF_lenient	1.59903	118.147	39	1	0	NO	NO	NO
chr11	109205405	109206032	CTCF_strict	-1.88	2.7125	10.0225	3	12	NO	YES	YES
chr11	109753204	109753628	CTCF_strict	1.05	27.045	13.065	2	2	NO	NO	NO
chr11	109934997	109935567	CTCF_lenient	1.02513	77.3351	38	0	0	NO	NO	NO
chr11	110287761	110287976	CTCF_lenient	-1.03489	27.331	56	0	0	NO	NO	NO
chr11	110925930	110926360	CTCF_strict	1.55	11.955	4.09	2	11	NO	YES	YES
chr11	112012346	112012630	CTCF_lenient	-1.07256	30.9059	65	0	2	NO	NO	NO
chr11	112155104	112155303	CTCF_lenient	-1.15031	26.1306	58	0	0	NO	NO	NO
chr11	113432794	113433120	CTCF_strict	2.25	15.035	3.155	0	0	NO	NO	NO
chr11	113506543	113506841	CTCF_lenient	2.05963	179.258	43	0	1	NO	NO	NO
chr11	113593280	113593627	CTCF_strict	1.3	15.6375	6.3575	0	0	NO	NO	NO
chr11	115301284	115301594	CTCF_strict	1.21	18.575	8.015	0	4	NO	NO	NO
chr11	115544773	115545021	CTCF_strict	1.42	12.505	4.67	1	0	NO	NO	NO
chr11	115742254	115742815	CTCF_strict	-1.93	2.9325	11.16	3	13	YES	NO	NO
chr11	115948691	115949207	CTCF_strict	-1.08	9.2625	19.535	3	14	NO	NO	NO
chr12	3609759	3610152	CTCF_strict	1.2	35.3325	15.4075	2	0	NO	NO	NO
chr12	8097916	8098113	CTCF_lenient	-1.67234	13.8047	44	0	0	NO	NO	NO
chr12	8299955	8300204	CTCF_lenient	-1.18812	28.5269	65	0	0	NO	NO	NO
chr12	9840112	9840541	CTCF_strict	1.86	12.9975	3.5725	0	2	NO	NO	NO
chr12	13683745	13684000	CTCF_lenient	-1.40954	23.7151	63	2	0	NO	NO	NO
chr12	14989322	14989519	CTCF_lenient	-1.7572	11.2413	38	0	0	NO	NO	NO
chr12	15646202	15646399	CTCF_lenient	-1.16018	23.7151	53	0	0	NO	NO	NO
chr12	21408235	21408536	CTCF_lenient	1.13748	50.599	23	0	0	NO	NO	NO
chr12	21518324	21518632	CTCF_lenient	1.35814	64.0884	25	1	0	NO	NO	NO
chr12	25365386	25365927	CTCF_strict	1.39	31.68	12.105	1	8	NO	NO	NO
chr12	31978496	31978693	CTCF_lenient	-1.01496	21.2783	43	0	0	NO	NO	NO
chr12	33476539	33476830	CTCF_lenient	1.01718	50.599	25	0	0	NO	NO	NO
chr12	34642828	34643027	CTCF_lenient	1.04919	51.7341	25	0	0	NO	NO	NO
chr12	35117329	35117788	CTCF_strict	1.27	32.6275	13.5275	3	7	NO	NO	NO
chr12	35458056	35458411	CTCF_lenient	1.72785	59.622	18	0	0	NO	NO	NO
chr12	36725554	36725819	CTCF_lenient	-1.45635	27.331	75	0	3	NO	NO	NO
chr12	38359083	38359382	CTCF_lenient	1.14288	59.622	27	0	1	NO	NO	NO
chr12	40678710	40678966	CTCF_lenient	-1.02304	34.4454	70	2	0	NO	NO	NO
chr12	41750316	41751250	CTCF_strict	-1.58	5.2925	15.835	3	2	NO	NO	NO
chr12	45206041	45206543	CTCF_strict	1.12	32.7225	15.025	3	3	NO	NO	NO
chr12	45282257	45282871	CTCF_strict	1.06	26.8375	12.87	3	8	NO	NO	NO
chr12	46055222	46055419	CTCF_lenient	-1.42929	20.0509	54	0	0	NO	NO	NO
chr12	49229165	49229362	CTCF_lenient	-1.47864	15.0707	42	0	0	NO	NO	NO
chr12	50492380	50493021	CTCF_strict	1.33	51.655	20.565	3	8	NO	NO	NO
chr12	52670983	52671366	CTCF_lenient	1.10391	113.916	53	2	3	NO	NO	NO
chr12	53014601	53014813	CTCF_lenient	-1.22547	18.817	44	0	0	NO	NO	NO
chr12	53116405	53116648	CTCF_lenient	1.00199	64.0884	32	0	0	NO	NO	NO
chr12	56162540	56162839	CTCF_strict	-1.89	3.28	12.14	0	0	NO	NO	NO
chr12	56592843	56593727	CTCF_strict	1.04	253.808	123.618	3	11	NO	YES	YES
chr12	58750982	58751242	CTCF_lenient	-1.0609	24.9254	52	1	0	NO	NO	NO
chr12	74063733	74064117	CTCF_strict	-1.82	8.0025	28.3375	2	1	NO	NO	NO
chr12	74563278	74563530	CTCF_lenient	1.24039	44.8897	19	0	0	NO	NO	NO
chr12	76749313	76749661	CTCF_strict	1.19	14.715	6.44	3	6	NO	NO	NO
chr12	78818099	78818385	CTCF_lenient	-1.39605	21.2783	56	0	0	NO	NO	NO
chr12	79196391	79196652	CTCF_lenient	1.04401	61.8586	30	0	1	NO	NO	NO
chr12	80283107	80283521	CTCF_strict	2.13	12.19	2.79	0	0	NO	NO	NO
chr12	80726182	80726379	CTCF_lenient	-1.20862	22.4995	52	0	0	NO	NO	NO
chr12	81517370	81517677	CTCF_lenient	-1.09314	22.4995	48	0	0	NO	NO	NO
chr12	82730308	82730556	CTCF_lenient	-1.10469	23.7151	51	0	0	NO	NO	NO
chr12	83489242	83489446	CTCF_lenient	-1.38802	17.5761	46	0	0	NO	NO	NO
chr12	84765626	84766442	CTCF_strict	-1.97	3.385	13.26	3	4	NO	NO	NO
chr12	85097769	85098043	CTCF_lenient	-1.16018	23.7151	53	0	0	NO	NO	NO
chr12	85227464	85227659	CTCF_lenient	1.11342	56.2532	26	0	0	NO	NO	NO
chr12	86491900	86492339	CTCF_lenient	1.07512	67.4205	32	1	1	NO	NO	NO
chr12	87150715	87151008	CTCF_lenient	-1.05241	33.2692	69	2	0	NO	NO	NO
chr12	88223681	88224069	CTCF_strict	-1.99	2.68	10.635	1	6	NO	NO	NO
chr12	93617632	93617864	CTCF_lenient	1.09047	42.5888	20	0	1	NO	NO	NO
chr12	99954561	99954768	CTCF_lenient	-1.05761	37.9537	79	1	0	NO	NO	NO
chr12	101569814	101570011	CTCF_lenient	-1.39703	16.3275	43	0	0	NO	NO	NO
chr12	102326155	102326380	CTCF_strict	1.98	10.8075	2.7425	0	0	NO	NO	NO
chr12	103509573	103509968	CTCF_strict	-1.53	3.91	11.2925	2	0	NO	NO	NO
chr12	103862091	103862304	CTCF_lenient	-1.14303	28.5269	63	0	0	NO	NO	NO
chr12	104480722	104481269	CTCF_strict	-1.07	10.9125	22.865	3	7	NO	NO	NO
chr12	104922965	104923294	CTCF_lenient	1.08388	78.4297	37	0	0	NO	NO	NO
chr12	105710906	105711537	CTCF_lenient	1.14118	88.2244	40	1	0	NO	NO	NO
chr12	105980533	105980803	CTCF_lenient	1.00453	76.2392	38	0	1	NO	NO	NO
chr12	106077134	106077584	CTCF_strict	1.07	26.5425	12.6775	1	13	NO	NO	NO
chr12	106247787	106248384	CTCF_strict	1.44	15.21	5.595	3	4	NO	NO	NO
chr12	106990417	106990722	CTCF_lenient	1.04919	51.7341	25	0	0	NO	NO	NO
chr12	107078738	107079212	CTCF_strict	2.29	13.7025	2.81	0	0	NO	NO	NO
chr12	107531308	107531658	CTCF_strict	1.49	13.985	4.98	0	9	NO	NO	NO
chr12	109551494	109551814	CTCF_strict	-1.4	5.5625	14.71	1	0	NO	NO	NO
chr12	109559035	109559460	CTCF_lenient	1.68673	74.0432	23	1	3	NO	NO	NO
chr12	109603607	109603817	CTCF_lenient	1.10226	75.1419	35	0	4	NO	NO	NO
chr12	109660787	109661676	CTCF_strict	1.2	63.04	27.42	1	11	NO	NO	NO
chr12	110080588	110080854	CTCF_lenient	1.31886	57.378	23	0	0	NO	NO	NO
chr12	111754106	111754306	CTCF_lenient	-1.08838	24.9254	53	0	0	NO	NO	NO
chr12	111944852	111945254	CTCF_strict	-1.52	4.1925	12.02	0	0	NO	NO	NO
chr12	111966089	111966493	CTCF_lenient	1.56412	82.7952	28	0	0	NO	NO	NO
chr12	114067193	114068134	CTCF_strict	1.68	15.405	4.815	1	7	NO	NO	NO
chr12	116843204	116843502	CTCF_strict	-2.07	2.7675	11.6	0	4	NO	NO	NO
chr12	116851113	116851337	CTCF_lenient	-1.65169	20.0509	63	0	0	NO	NO	NO
chr12	116852112	116852311	CTCF_lenient	-1.99427	13.8047	55	0	1	NO	NO	NO
chr12	119770080	119770304	CTCF_lenient	1.40085	44.8897	17	0	0	NO	NO	NO
chr12	120087031	120087810	CTCF_lenient	1.06416	148.457	71	1	2	NO	NO	NO
chr13	4318016	4318457	CTCF_strict	-1.92	3.8025	14.4125	3	0	NO	NO	NO
chr13	7193156	7193505	CTCF_strict	1.67	19.0625	6.01	2	0	NO	NO	NO
chr13	7378008	7378205	CTCF_lenient	1.08396	40.277	19	0	0	NO	NO	NO
chr13	8623285	8623695	CTCF_lenient	1.56412	82.7952	28	1	0	NO	NO	NO
chr13	12324602	12324913	CTCF_lenient	1.05423	68.5281	33	0	2	NO	NO	NO
chr13	14338285	14338581	CTCF_lenient	1.03507	57.378	28	0	3	NO	NO	NO
chr13	14710958	14711481	CTCF_strict	-1.23	8.875	20.805	2	11	NO	NO	NO
chr13	18216220	18216693	CTCF_strict	1.12	55.56	25.51	2	9	NO	NO	NO
chr13	20182892	20183529	CTCF_strict	-1.86	2.8925	10.5175	2	2	NO	NO	NO
chr13	20275764	20276130	CTCF_strict	-1.44	6.22	16.87	1	0	NO	NO	NO
chr13	20770662	20770996	CTCF_strict	2.32	14.06	2.81	2	1	NO	NO	NO
chr13	22839363	22839743	CTCF_lenient	1.16305	80.615	36	0	0	NO	NO	NO
chr13	23516280	23516782	CTCF_strict	-1.24	6.5875	15.5675	3	0	YES	NO	NO
chr13	23635569	23635766	CTCF_lenient	-1.09458	30.9059	66	0	0	NO	NO	NO
chr13	25036172	25036507	CTCF_strict	-1.33	5.205	13.0875	0	0	NO	NO	NO
chr13	28200079	28200318	CTCF_lenient	1.02682	65.2007	32	0	0	NO	NO	NO
chr13	28356233	28356741	CTCF_strict	1.13	34.7775	15.915	3	3	NO	YES	YES
chr13	35486027	35486224	CTCF_lenient	-1.52536	16.3275	47	0	0	NO	NO	NO
chr13	36120912	36121157	CTCF_lenient	-1.00431	24.9254	50	0	0	NO	NO	NO
chr13	36282546	36282763	CTCF_lenient	-1.16626	20.0509	45	0	0	NO	NO	NO
chr13	36988872	36989113	CTCF_lenient	1.12482	41.4343	19	0	0	NO	NO	NO
chr13	37633570	37633987	CTCF_strict	-1.15	12.22	27.15	3	10	NO	NO	NO
chr13	38179906	38180284	CTCF_strict	-2.2	2.92	13.375	1	0	NO	NO	NO
chr13	38256610	38257055	CTCF_lenient	-1.00354	44.8897	90	2	0	NO	NO	NO
chr13	39275506	39275857	CTCF_strict	1.76	20.7325	6.11	1	4	NO	NO	NO
chr13	39382247	39382493	CTCF_lenient	1.75496	57.378	17	0	0	NO	NO	NO
chr13	41339785	41340176	CTCF_strict	1.76	18.7225	5.535	1	1	NO	NO	NO
chr13	42248317	42248534	CTCF_lenient	-1.42929	20.0509	54	0	0	NO	NO	NO
chr13	45752860	45753057	CTCF_lenient	-1.15031	26.1306	58	0	0	NO	NO	NO
chr13	46831248	46831785	CTCF_strict	-1.95	3.155	12.225	2	1	NO	NO	NO
chr13	47342508	47342829	CTCF_strict	-1.43	5.99	16.1575	1	0	NO	NO	NO
chr13	51166869	51167122	CTCF_lenient	-1.19168	40.277	92	0	1	NO	NO	NO
chr13	51211248	51211811	CTCF_lenient	-1.19677	37.9537	87	0	0	NO	NO	NO
chr13	51323859	51324101	CTCF_lenient	1.38644	78.4297	30	1	0	NO	NO	NO
chr13	51324179	51324394	CTCF_lenient	1.40733	66.3114	25	0	0	NO	NO	NO
chr13	52163433	52163759	CTCF_lenient	-1.00176	37.9537	76	3	0	NO	NO	NO
chr13	52634182	52634482	CTCF_strict	2.25	11.0725	2.3325	0	9	NO	NO	NO
chr13	54525222	54525559	CTCF_lenient	1.0279	79.523	39	1	2	NO	NO	NO
chr13	54527390	54527664	CTCF_lenient	1.05898	56.2532	27	0	1	NO	NO	NO
chr13	54839417	54839770	CTCF_lenient	1.11993	65.2007	30	0	4	NO	NO	NO
chr13	56292611	56293006	CTCF_lenient	1.14948	106.48	48	0	11	YES	NO	NO
chr13	56508523	56508718	CTCF_lenient	1.11368	36.7875	17	0	0	NO	NO	NO
chr13	56650866	56651088	CTCF_lenient	-1.1045	32.0894	69	1	0	NO	NO	NO
chr13	56724586	56724781	CTCF_lenient	1.24248	42.5888	18	0	0	NO	NO	NO
chr13	58857327	58857747	CTCF_lenient	1.22039	83.8835	36	1	0	NO	NO	NO
chr13	58866866	58867084	CTCF_lenient	1.28097	43.7405	18	1	0	NO	NO	NO
chr13	58909860	58910119	CTCF_lenient	-1.35374	37.9537	97	0	0	NO	NO	NO
chr13	59382560	59382916	CTCF_lenient	1.02209	75.1419	37	0	6	NO	NO	NO
chr13	59990745	59991391	CTCF_strict	-2.59	1.67	10.0775	3	6	NO	NO	NO
chr13	60648985	60649400	CTCF_lenient	-1.01834	32.0894	65	0	0	NO	NO	NO
chr13	63139851	63140153	CTCF_lenient	-1.49835	23.7151	67	0	1	NO	NO	NO
chr13	67044376	67044589	CTCF_lenient	-1.23962	23.7151	56	0	0	NO	NO	NO
chr13	70906370	70906768	CTCF_strict	1.23	48.52	20.7375	3	5	NO	YES	YES
chr13	72303636	72303975	CTCF_lenient	1.31281	59.622	24	0	3	NO	NO	NO
chr13	72703198	72703474	CTCF_lenient	1.38283	39.1169	15	0	0	NO	NO	NO
chr13	72985638	72985936	CTCF_lenient	1.19857	57.378	25	0	4	NO	NO	NO
chr13	73570070	73570291	CTCF_lenient	1.96779	39.1169	10	0	3	NO	NO	NO
chr13	73913350	73913624	CTCF_strict	-1.99	4.815	19.1275	1	0	NO	NO	NO
chr13	81486189	81486651	CTCF_strict	1.32	52.49	21.03	1	1	NO	NO	NO
chr13	82433878	82434077	CTCF_lenient	-1.2896	18.817	46	0	0	NO	NO	NO
chr13	83864527	83865054	CTCF_strict	1.1	69.9325	32.6925	3	14	NO	YES	YES
chr13	84503693	84504087	CTCF_strict	1.42	25.0575	9.37	0	3	NO	NO	NO
chr13	86128195	86128608	CTCF_strict	2.17	10.1725	2.2675	2	0	NO	NO	NO
chr13	90845000	90845197	CTCF_lenient	-1.96755	12.5287	49	0	0	NO	NO	NO
chr13	92094644	92094893	CTCF_lenient	1.13238	46.0364	21	1	0	NO	NO	NO
chr13	93368828	93369040	CTCF_lenient	1.24039	44.8897	19	0	0	NO	NO	NO
chr13	95043314	95043706	CTCF_lenient	-1.49396	18.817	53	0	1	NO	NO	NO
chr13	96294100	96294484	CTCF_lenient	1.01771	60.7412	30	1	0	NO	NO	NO
chr13	96966506	96966864	CTCF_lenient	-1.78677	15.0707	52	0	0	NO	NO	NO
chr13	97950495	97950778	CTCF_lenient	-1.04351	34.4454	71	0	0	NO	NO	NO
chr13	101191758	101191955	CTCF_lenient	-1.63855	11.2413	35	0	0	NO	NO	NO
chr13	102178797	102179069	CTCF_lenient	-1.04722	26.1306	54	1	0	NO	NO	NO
chr13	102505580	102506049	CTCF_strict	1.69	13.045	4.055	3	11	NO	NO	NO
chr13	103986477	103986685	CTCF_lenient	1.91332	41.4343	11	0	2	NO	NO	NO
chr13	104053720	104053978	CTCF_lenient	1.1678	47.1806	21	0	0	NO	NO	NO
chr13	104123877	104124840	CTCF_strict	1.71	16.265	4.9825	2	2	NO	NO	NO
chr13	104383049	104383270	CTCF_lenient	1.54078	49.4618	17	1	0	NO	NO	NO
chr13	105299779	105300047	CTCF_lenient	-1.26306	22.4995	54	3	0	NO	NO	NO
chr13	105451284	105451605	CTCF_lenient	1.0454	78.4297	38	1	4	NO	NO	NO
chr13	110663045	110663261	CTCF_lenient	-1.45463	23.7151	65	0	0	NO	NO	NO
chr13	112221460	112221859	CTCF_strict	-1.63	3.5975	11.125	1	0	NO	NO	NO
chr13	112494344	112494541	CTCF_lenient	-1.07369	26.1306	55	0	0	NO	NO	NO
chr13	114392997	114393694	CTCF_strict	-1.23	7.545	17.75	1	0	NO	NO	NO
chr13	114903040	114903273	CTCF_lenient	-1.16626	20.0509	45	0	0	NO	NO	NO
chr13	117953885	117954221	CTCF_lenient	1.27735	75.1419	31	0	2	NO	NO	NO
chr13	118100243	118100769	CTCF_strict	-1.44	9.595	26.1	2	12	YES	NO	NO
chr13	118556223	118556420	CTCF_lenient	-1.30037	13.8047	34	0	0	NO	NO	NO
chr14	9159539	9159818	CTCF_strict	-1.67	3.2525	10.365	0	0	NO	NO	NO
chr14	12452057	12452254	CTCF_lenient	-1.20543	32.0894	74	0	0	NO	NO	NO
chr14	12452422	12452619	CTCF_lenient	-1.55028	24.9254	73	0	0	NO	NO	NO
chr14	17152457	17152654	CTCF_lenient	-1.08055	21.2783	45	0	0	NO	NO	NO
chr14	18238452	18238915	CTCF_strict	-1.28	5.635	13.665	3	11	YES	NO	NO
chr14	18513896	18514192	CTCF_lenient	-1.34107	22.4995	57	0	0	NO	NO	NO
chr14	21166848	21167760	CTCF_strict	1.07	30.085	14.3075	1	11	YES	NO	NO
chr14	26027202	26027502	CTCF_lenient	-1.02567	40.277	82	0	0	NO	NO	NO
chr14	26338156	26338433	CTCF_strict	-1.72	3.1025	10.225	0	0	NO	NO	NO
chr14	29292258	29292593	CTCF_lenient	-1.33915	23.7151	60	0	0	NO	NO	NO
chr14	30650322	30650523	CTCF_lenient	1.13238	46.0364	21	0	5	NO	NO	NO
chr14	30833113	30833382	CTCF_strict	-2.16	2.365	10.555	0	0	NO	NO	NO
chr14	31935926	31936123	CTCF_lenient	-1.31465	24.9254	62	0	0	NO	NO	NO
chr14	32283009	32283259	CTCF_lenient	1.07733	69.6341	33	0	4	NO	NO	NO
chr14	32414474	32414776	CTCF_lenient	-1.00354	44.8897	90	0	0	NO	NO	NO
chr14	33545648	33546040	CTCF_strict	1.73	13.4575	4.065	0	0	NO	NO	NO
chr14	34204869	34205066	CTCF_lenient	-1.21561	15.0707	35	0	0	NO	NO	NO
chr14	35102897	35103094	CTCF_lenient	-1.06042	27.331	57	0	0	NO	NO	NO
chr14	35298470	35298667	CTCF_lenient	-1.26735	24.9254	60	0	0	NO	NO	NO
chr14	35934802	35935018	CTCF_lenient	-1.03174	22.4995	46	0	0	NO	NO	NO
chr14	38831935	38832130	CTCF_lenient	1.08396	40.277	19	0	0	NO	NO	NO
chr14	39805064	39805547	CTCF_strict	1.95	22.4575	5.795	0	1	NO	NO	NO
chr14	40815322	40815517	CTCF_lenient	1.14923	33.2692	15	0	0	NO	NO	NO
chr14	41222244	41222551	CTCF_lenient	1.14355	61.8586	28	0	0	NO	NO	NO
chr14	43873026	43873232	CTCF_lenient	1.38032	49.4618	19	0	0	NO	NO	NO
chr14	46097449	46097710	CTCF_lenient	-1.17947	30.9059	70	3	0	NO	NO	NO
chr14	47000035	47000466	CTCF_lenient	1.02217	109.672	54	1	1	NO	NO	NO
chr14	47813827	47814140	CTCF_strict	1.79	16.295	4.7	0	6	NO	NO	NO
chr14	48085050	48085247	CTCF_lenient	-1.25617	16.3275	39	0	0	NO	NO	NO
chr14	48674422	48674770	CTCF_strict	1.37	15.85	6.125	1	9	NO	NO	NO
chr14	50681713	50682563	CTCF_strict	2.52	70.03	12.1725	0	10	NO	NO	NO
chr14	51147352	51147615	CTCF_lenient	1.11097	53.9977	25	1	0	NO	NO	NO
chr14	51707985	51708232	CTCF_strict	-2.16	3.16	14.1475	0	0	NO	NO	NO
chr14	55698018	55698562	CTCF_strict	-1.7	5.6325	18.3275	3	13	NO	YES	YES
chr14	55732656	55733189	CTCF_strict	1.33	34.9975	13.8925	1	15	NO	NO	NO
chr14	56747240	56747565	CTCF_lenient	1.27193	65.2007	27	0	2	NO	NO	NO
chr14	56994481	56995065	CTCF_strict	-1.86	2.9975	10.895	3	12	NO	NO	NO
chr14	57309745	57309942	CTCF_lenient	-1.07369	26.1306	55	0	0	NO	NO	NO
chr14	57342028	57342248	CTCF_lenient	-1.1806	22.4995	51	0	0	NO	NO	NO
chr14	57727994	57728471	CTCF_strict	-1.96	2.8525	11.1075	3	9	NO	YES	YES
chr14	57928208	57928405	CTCF_lenient	-1.64092	15.0707	47	0	0	NO	NO	NO
chr14	61070502	61070879	CTCF_strict	1.74	11.9275	3.5775	1	6	YES	NO	NO
chr14	62313666	62314118	CTCF_strict	-1.5	4.9975	14.1775	3	0	NO	NO	NO
chr14	63523467	63523664	CTCF_lenient	-1.49835	23.7151	67	0	0	NO	NO	NO
chr14	65950733	65951113	CTCF_strict	1.04	83.13	40.38	3	6	NO	YES	YES
chr14	66216336	66216896	CTCF_strict	1.34	34.6925	13.745	0	3	NO	NO	NO
chr14	66942296	66942587	CTCF_lenient	-1.2361	22.4995	53	0	0	NO	NO	NO
chr14	67151900	67152157	CTCF_lenient	-1.84121	15.0707	54	0	0	NO	NO	NO
chr14	67868187	67868703	CTCF_strict	1.68	11.8375	3.6975	1	0	NO	NO	NO
chr14	70456685	70457155	CTCF_strict	-2.34	2.055	10.3975	0	2	NO	NO	NO
chr14	70999077	70999912	CTCF_strict	1.08	44.1275	20.93	1	12	NO	NO	NO
chr14	75576250	75576603	CTCF_lenient	-1.2431	24.9254	59	0	0	NO	NO	NO
chr14	78687587	78688184	CTCF_strict	-1.1	9.185	19.725	3	9	NO	YES	YES
chr14	79252453	79252737	CTCF_strict	-2.21	2.4125	11.195	0	0	NO	NO	NO
chr14	79447693	79448171	CTCF_strict	-2.16	3.0675	13.6925	2	0	NO	NO	NO
chr14	93753394	93753756	CTCF_strict	2.27	12.335	2.5575	1	0	NO	NO	NO
chr14	100451143	100451417	CTCF_lenient	-1.84174	17.5761	63	0	0	NO	NO	NO
chr14	100796869	100797066	CTCF_lenient	-1.08055	21.2783	45	0	0	NO	NO	NO
chr14	102580594	102580924	CTCF_lenient	-1.29654	29.7184	73	1	1	NO	NO	NO
chr14	103209207	103209475	CTCF_lenient	-1.02025	26.1306	53	0	7	NO	NO	NO
chr14	105524817	105525049	CTCF_lenient	1.01718	50.599	25	0	0	NO	NO	NO
chr14	106077369	106077608	CTCF_lenient	-1.13443	27.331	60	0	0	NO	NO	NO
chr14	107485754	107485951	CTCF_lenient	-1.46084	13.8047	38	0	0	NO	NO	NO
chr14	110139300	110139776	CTCF_lenient	1.28652	117.09	48	0	0	NO	NO	NO
chr14	110296996	110297223	CTCF_lenient	1.01878	34.4454	17	0	0	NO	NO	NO
chr14	110414541	110414758	CTCF_lenient	-1.22547	18.817	44	0	0	NO	NO	NO
chr14	114750883	114751205	CTCF_strict	1.98	10.3	2.615	0	0	NO	NO	NO
chr14	119034876	119035209	CTCF_strict	-1.75	3.6725	12.3475	3	1	NO	NO	NO
chr14	119073762	119074463	CTCF_strict	-1.28	8.88	21.525	3	0	NO	NO	NO
chr14	119077510	119077843	CTCF_lenient	-1.00229	41.4343	83	0	3	NO	NO	NO
chr14	121546163	121546426	CTCF_lenient	-1.07317	33.2692	70	0	0	NO	NO	NO
chr14	121614341	121614546	CTCF_lenient	-1.00439	30.9059	62	0	0	NO	NO	NO
chr14	121728684	121728927	CTCF_lenient	-1.02373	28.5269	58	0	0	NO	NO	NO
chr14	122530996	122531235	CTCF_strict	-1.57	3.445	10.225	0	3	NO	NO	NO
chr14	123060740	123061068	CTCF_strict	-1.63	4.6125	14.295	1	0	NO	NO	NO
chr14	123639362	123639561	CTCF_lenient	-1.40989	18.817	50	0	3	NO	NO	NO
chr14	123713156	123713372	CTCF_lenient	-1.08399	29.7184	63	0	3	NO	NO	NO
chr14	124060350	124060783	CTCF_lenient	1.12177	97.9259	45	0	9	NO	NO	NO
chr15	4446236	4446481	CTCF_lenient	1.4124	42.5888	16	0	0	NO	NO	NO
chr15	4647689	4647899	CTCF_lenient	1.40085	44.8897	17	0	0	NO	NO	NO
chr15	8081371	8081641	CTCF_strict	-1.56	3.5775	10.5825	0	1	NO	NO	NO
chr15	8149097	8149338	CTCF_lenient	1.19321	66.3114	29	0	0	NO	NO	NO
chr15	8747044	8747363	CTCF_lenient	1.08754	57.378	27	0	5	NO	NO	NO
chr15	9049715	9050212	CTCF_strict	-1.66	4.355	13.7325	3	7	NO	YES	NO
chr15	9266755	9267168	CTCF_strict	2.36	13.5275	2.645	1	1	NO	NO	NO
chr15	10561884	10562205	CTCF_strict	-1.76	4.19	14.2175	0	0	NO	NO	NO
chr15	10601487	10601701	CTCF_lenient	-1.18173	27.331	62	3	0	NO	NO	NO
chr15	10791214	10791466	CTCF_lenient	-1.04839	28.5269	59	0	0	NO	NO	NO
chr15	10850808	10851342	CTCF_strict	-2.09	3.2775	13.9825	3	9	YES	NO	NO
chr15	12057693	12057890	CTCF_lenient	-1.13384	20.0509	44	0	0	NO	NO	NO
chr15	19206258	19206593	CTCF_strict	2.19	12.39	2.725	0	5	NO	NO	NO
chr15	25429113	25429429	CTCF_lenient	1.03072	67.4205	33	2	0	NO	NO	NO
chr15	27789335	27789720	CTCF_lenient	-2.21671	36.7875	171	1	5	NO	NO	NO
chr15	30993452	30993798	CTCF_lenient	1.10124	72.9431	34	2	0	NO	NO	NO
chr15	31038044	31038239	CTCF_lenient	1.16196	40.277	18	1	0	NO	NO	NO
chr15	33616757	33617849	CTCF_strict	-1.86	3.475	12.6175	2	1	NO	NO	NO
chr15	33951712	33952222	CTCF_strict	1.57	18.2125	6.125	3	15	NO	NO	NO
chr15	34174656	34174868	CTCF_lenient	1.10385	79.523	37	0	0	NO	NO	NO
chr15	34436901	34437237	CTCF_strict	1.19	26.1875	11.4925	3	2	YES	NO	NO
chr15	36136062	36136321	CTCF_strict	-3.06	2.0125	16.7925	0	0	NO	NO	NO
chr15	36140010	36140892	CTCF_strict	-2.07	5.79	24.27	3	13	NO	NO	NO
chr15	37498614	37498811	CTCF_lenient	-1.60989	15.0707	46	1	0	NO	NO	NO
chr15	39225962	39226207	CTCF_lenient	-1.52536	16.3275	47	0	0	NO	NO	NO
chr15	41780305	41780811	CTCF_strict	-1.54	4.6825	13.6125	3	11	NO	NO	NO
chr15	42868233	42869056	CTCF_strict	-1.37	6.8875	17.7725	2	4	NO	NO	NO
chr15	44579683	44580287	CTCF_strict	-1.48	3.8325	10.725	3	6	NO	YES	YES
chr15	46429899	46430252	CTCF_strict	2.26	19.105	4	1	1	NO	NO	NO
chr15	53167387	53167705	CTCF_strict	-1.76	4.0175	13.6175	2	0	NO	NO	NO
chr15	58887294	58887535	CTCF_lenient	-1.09649	28.5269	61	0	0	NO	NO	NO
chr15	60747149	60747486	CTCF_strict	-1.72	6.07	20.0175	0	0	NO	NO	NO
chr15	60825093	60825519	CTCF_strict	-1.7	4.8625	15.825	2	0	NO	NO	NO
chr15	61895004	61895282	CTCF_lenient	1.03072	67.4205	33	2	0	NO	NO	NO
chr15	64842235	64842432	CTCF_lenient	-2.38141	7.29301	38	0	0	NO	NO	NO
chr15	66368035	66368414	CTCF_lenient	-1.04037	32.0894	66	0	2	NO	NO	NO
chr15	66930373	66930960	CTCF_strict	-2.14	2.5225	11.14	3	11	NO	NO	NO
chr15	67254947	67255829	CTCF_lenient	-1.10223	59.622	128	2	0	NO	NO	NO
chr15	68874719	68874926	CTCF_lenient	-1.01446	46.0364	93	1	0	NO	NO	NO
chr15	75785508	75785956	CTCF_lenient	-1.01538	35.6181	72	3	0	NO	NO	NO
chr15	76137347	76138162	CTCF_strict	-1.66	3.965	12.5125	1	1	NO	NO	NO
chr15	76240131	76240542	CTCF_strict	1.43	12.3725	4.58	1	7	NO	NO	NO
chr15	77160145	77160705	CTCF_lenient	-1.09303	56.2532	120	3	0	NO	NO	NO
chr15	77764141	77764740	CTCF_strict	-1.52	4.01	11.5425	3	14	YES	NO	NO
chr15	79110639	79111072	CTCF_strict	1.1	24.8825	11.6075	1	13	NO	NO	NO
chr15	79890336	79890533	CTCF_lenient	-1.04351	34.4454	71	0	0	NO	NO	NO
chr15	81866288	81866483	CTCF_lenient	1.24383	66.3114	28	0	2	NO	NO	NO
chr15	82030200	82030669	CTCF_strict	-1.81	9.015	31.71	1	1	NO	NO	NO
chr15	82058672	82058867	CTCF_lenient	1.37275	41.4343	16	0	0	NO	NO	NO
chr15	82268281	82268788	CTCF_strict	1.01	43.27	21.4725	3	1	NO	NO	NO
chr15	82287660	82288160	CTCF_lenient	1.10124	72.9431	34	1	0	NO	NO	NO
chr15	82577783	82578052	CTCF_lenient	-1.14572	32.0894	71	3	0	NO	NO	NO
chr15	82888000	82888383	CTCF_strict	2.22	10.69	2.295	0	0	NO	NO	NO
chr15	84037439	84037741	CTCF_strict	-1.54	3.9225	11.445	0	0	NO	NO	NO
chr15	84803221	84803939	CTCF_strict	1.55	25.0575	8.5575	2	1	NO	NO	NO
chr15	86186252	86186449	CTCF_lenient	-1.06672	20.0509	42	0	0	NO	NO	NO
chr15	88020906	88021149	CTCF_lenient	-1.01406	39.1169	79	2	0	NO	NO	NO
chr15	88777320	88777701	CTCF_strict	1.18	20.035	8.8525	1	3	NO	NO	NO
chr15	90759341	90759927	CTCF_strict	-1.52	4.3125	12.4025	3	6	YES	NO	NO
chr15	90995459	90995871	CTCF_strict	1.07	30.61	14.575	3	9	NO	NO	NO
chr15	92264967	92265431	CTCF_strict	1.13	16.335	7.445	1	4	NO	NO	NO
chr15	94293748	94293990	CTCF_lenient	1.2023	48.3224	21	0	6	NO	NO	NO
chr15	97059183	97059384	CTCF_lenient	-2.1342	12.5287	55	0	0	NO	NO	NO
chr15	100250039	100250253	CTCF_strict	-1.66	3.76	11.92	0	1	NO	NO	NO
chr15	100886646	100887084	CTCF_strict	-1.29	9.0025	22.085	2	0	NO	NO	NO
chr15	101090793	101091242	CTCF_strict	-1.19	23.32	53.3375	3	1	NO	NO	NO
chr15	101309779	101310059	CTCF_lenient	1.03072	67.4205	33	0	13	NO	NO	NO
chr15	102017869	102018105	CTCF_lenient	1.16881	49.4618	22	0	0	NO	NO	NO
chr15	102140749	102140951	CTCF_lenient	-1.00997	33.2692	67	0	0	NO	NO	NO
chr16	3877538	3877735	CTCF_lenient	-1.27428	28.5269	69	0	0	NO	NO	NO
chr16	4832069	4832458	CTCF_strict	1.47	51.7225	18.65	3	6	NO	NO	NO
chr16	4861344	4861786	CTCF_strict	-1.53	3.58	10.3725	3	9	NO	NO	NO
chr16	6584871	6585328	CTCF_lenient	1.25255	100.07	42	2	0	NO	NO	NO
chr16	11423392	11423718	CTCF_strict	1.14	22.8725	10.3825	1	15	NO	NO	NO
chr16	11499675	11499883	CTCF_lenient	-1.1327	23.7151	52	0	0	NO	NO	NO
chr16	15373007	15373295	CTCF_lenient	1.04328	49.4618	24	0	1	NO	NO	NO
chr16	16566411	16566754	CTCF_lenient	1.02385	52.8669	26	1	0	NO	NO	NO
chr16	17257237	17257978	CTCF_strict	-1.29	11.5275	28.12	3	5	NO	NO	NO
chr16	17552784	17553072	CTCF_lenient	1.18715	75.1419	33	0	0	NO	NO	NO
chr16	17759563	17760377	CTCF_strict	1.67	13.26	4.165	1	3	NO	NO	NO
chr16	22901535	22901953	CTCF_strict	-1.88	3.475	12.82	1	1	NO	NO	NO
chr16	23982296	23982989	CTCF_strict	-1.11	15.8275	34.0975	3	8	NO	YES	YES
chr16	25349687	25350213	CTCF_strict	-2.4	2.2075	11.625	3	12	NO	NO	NO
chr16	30067000	30067528	CTCF_strict	-2.02	2.64	10.6825	3	15	NO	YES	YES
chr16	32365268	32365465	CTCF_lenient	-1.1806	22.4995	51	0	0	NO	NO	NO
chr16	32645658	32646107	CTCF_strict	1.73	12.0875	3.6475	0	11	NO	NO	NO
chr16	32962905	32963164	CTCF_lenient	1.13748	50.599	23	0	0	NO	NO	NO
chr16	33076152	33076491	CTCF_lenient	-1.02989	46.0364	94	1	0	NO	NO	NO
chr16	35540092	35540900	CTCF_strict	-1.52	3.8325	11.0125	3	9	NO	YES	YES
chr16	38129034	38129231	CTCF_lenient	-1.0136	29.7184	60	0	0	NO	NO	NO
chr16	38255251	38255607	CTCF_strict	-2.34	1.995	10.1125	0	1	NO	NO	NO
chr16	43085455	43085676	CTCF_lenient	-1.12289	22.4995	49	0	0	NO	NO	NO
chr16	43341130	43341435	CTCF_strict	-1.55	3.6975	10.83	0	0	NO	NO	NO
chr16	43583999	43584194	CTCF_lenient	1.096	44.8897	21	0	0	NO	NO	NO
chr16	43587407	43587604	CTCF_lenient	-1.10469	23.7151	51	0	0	NO	NO	NO
chr16	44204379	44204798	CTCF_lenient	1.32023	67.4205	27	0	0	NO	NO	NO
chr16	46100367	46100929	CTCF_strict	1.24	37.185	15.71	2	4	NO	NO	NO
chr16	46852728	46852939	CTCF_lenient	-1.20862	22.4995	52	0	0	NO	NO	NO
chr16	48320983	48321225	CTCF_lenient	1.19464	64.0884	28	0	0	NO	NO	NO
chr16	52249330	52249659	CTCF_lenient	1.00114	46.0364	23	0	0	NO	NO	NO
chr16	52251196	52251391	CTCF_lenient	1.37275	41.4343	16	0	0	NO	NO	NO
chr16	52378224	52378459	CTCF_lenient	-1.15835	18.817	42	0	0	NO	NO	NO
chr16	55895087	55895778	CTCF_strict	1.08	35.5775	16.8225	2	8	NO	NO	NO
chr16	56311434	56311748	CTCF_lenient	1.02209	75.1419	37	2	2	NO	NO	NO
chr16	57160035	57160293	CTCF_lenient	-1.07576	37.9537	80	0	0	NO	NO	NO
chr16	67090049	67090358	CTCF_lenient	1.37468	67.4205	26	0	6	NO	NO	NO
chr16	69621056	69621254	CTCF_lenient	-2.27158	9.94097	48	0	0	NO	NO	NO
chr16	72830919	72831116	CTCF_lenient	-1.10469	23.7151	51	1	0	NO	NO	NO
chr16	77166956	77167381	CTCF_strict	1.34	36.3525	14.365	1	5	NO	NO	NO
chr16	77318834	77319031	CTCF_lenient	-1.56229	12.5287	37	0	0	NO	NO	NO
chr16	78481107	78481496	CTCF_strict	-1.94	3.6625	14.0725	0	0	NO	NO	NO
chr16	81200952	81201198	CTCF_lenient	1.07681	111.796	53	1	2	NO	NO	NO
chr16	82494648	82494845	CTCF_lenient	-1.11239	17.5761	38	0	0	NO	NO	NO
chr16	82712454	82712749	CTCF_lenient	-1.15827	27.331	61	0	0	NO	NO	NO
chr16	83736655	83736852	CTCF_lenient	-1.79467	11.2413	39	0	0	NO	NO	NO
chr16	87312484	87312681	CTCF_lenient	-1.71039	12.5287	41	0	0	NO	NO	NO
chr16	88212066	88212478	CTCF_strict	1.74	23.555	7.0575	3	2	NO	NO	NO
chr16	89896660	89897040	CTCF_lenient	1.01637	101.141	50	1	14	NO	NO	NO
chr16	94903556	94903753	CTCF_lenient	-1.2034	21.2783	49	0	0	NO	NO	NO
chr16	95670908	95671235	CTCF_strict	-1.74	5.17	17.2425	0	3	NO	NO	NO
chr17	5051113	5051350	CTCF_lenient	-1.15111	29.7184	66	0	1	NO	NO	NO
chr17	8938188	8938526	CTCF_lenient	1.08254	76.2392	36	0	0	NO	NO	NO
chr17	9106596	9106791	CTCF_lenient	1.11979	39.1169	18	0	3	NO	NO	NO
chr17	10086775	10087231	CTCF_strict	-2.14	2.545	11.2075	2	9	NO	NO	NO
chr17	10595210	10595650	CTCF_lenient	-1.46953	28.5269	79	2	0	NO	NO	NO
chr17	11999711	11999936	CTCF_lenient	1.16881	49.4618	22	0	0	NO	NO	NO
chr17	12285282	12285479	CTCF_lenient	-1.25617	16.3275	39	0	0	NO	NO	NO
chr17	17027764	17028045	CTCF_lenient	1.05858	43.7405	21	0	0	NO	NO	NO
chr17	18509347	18509700	CTCF_lenient	2.28181	72.9431	15	1	0	NO	NO	NO
chr17	23722544	23723053	CTCF_strict	-1.78	4.665	16.0025	2	1	NO	NO	NO
chr17	23767081	23767690	CTCF_strict	-1.43	6.1225	16.53	3	14	NO	YES	YES
chr17	24144573	24145019	CTCF_strict	-1.34	12.3225	31.09	0	1	NO	NO	NO
chr17	24238293	24238603	CTCF_lenient	-1.39605	21.2783	56	0	0	NO	NO	NO
chr17	24677302	24677772	CTCF_strict	-2.02	3.2525	13.2325	3	10	NO	NO	NO
chr17	24790923	24791374	CTCF_lenient	-1.32138	78.4297	196	2	11	NO	NO	NO
chr17	25015397	25015636	CTCF_strict	-1.39	6.68	17.5575	0	1	NO	NO	NO
chr17	27338940	27339303	CTCF_strict	1.19	20.525	8.9675	0	6	NO	NO	NO
chr17	27973886	27974234	CTCF_strict	-1.53	4.445	12.8325	3	1	NO	NO	NO
chr17	28218386	28218688	CTCF_strict	1.15	20.5025	9.22	0	15	NO	YES	YES
chr17	28600712	28600971	CTCF_lenient	-1.1858	32.0894	73	0	1	NO	NO	NO
chr17	29559292	29559651	CTCF_strict	1.03	23.9475	11.6925	1	6	NO	NO	NO
chr17	29591105	29591440	CTCF_lenient	1.13087	140.154	64	0	4	NO	NO	NO
chr17	30768469	30768902	CTCF_lenient	-1.15827	27.331	61	0	0	NO	NO	NO
chr17	31372901	31373237	CTCF_lenient	-1.03135	33.2692	68	0	5	NO	NO	NO
chr17	32605432	32605629	CTCF_lenient	-1.00889	27.331	55	0	0	NO	NO	NO
chr17	32717650	32717870	CTCF_lenient	-1.22547	18.817	44	0	0	NO	NO	NO
chr17	32773414	32773716	CTCF_strict	1.48	12.76	4.575	0	0	NO	NO	NO
chr17	34113955	34114161	CTCF_lenient	-1.10067	20.0509	43	0	0	NO	NO	NO
chr17	34140392	34140706	CTCF_lenient	1.71735	46.0364	14	0	11	NO	NO	NO
chr17	35089661	35090099	CTCF_strict	-1.13	12.3275	26.9575	3	10	NO	YES	YES
chr17	35102779	35102994	CTCF_lenient	1.12482	41.4343	19	0	0	NO	NO	NO
chr17	36335253	36335679	CTCF_lenient	1.04638	239.579	116	2	8	NO	NO	NO
chr17	37358767	37359295	CTCF_strict	1.29	24.6475	10.0975	1	4	NO	NO	NO
chr17	43743623	43744110	CTCF_strict	-1.26	11.14	26.7125	3	11	NO	YES	YES
chr17	44197932	44198127	CTCF_lenient	1.11342	56.2532	26	0	0	NO	NO	NO
chr17	45204330	45204596	CTCF_lenient	1.10468	49.4618	23	0	0	NO	NO	NO
chr17	45855128	45855719	CTCF_strict	-1.24	10.86	25.5825	3	12	YES	NO	NO
chr17	46402697	46403250	CTCF_strict	-1.36	8.58	21.9875	3	15	NO	NO	NO
chr17	46955909	46956106	CTCF_lenient	-1.2431	24.9254	59	0	0	NO	NO	NO
chr17	47780047	47780274	CTCF_lenient	1.01392	82.7952	41	0	2	NO	NO	NO
chr17	47933949	47934159	CTCF_strict	1.02	20.3975	10.0575	0	0	NO	NO	NO
chr17	47994993	47995266	CTCF_lenient	1.3902	47.1806	18	0	3	NO	NO	NO
chr17	48340709	48341069	CTCF_strict	3.46	50.5125	4.58	3	1	NO	YES	NO
chr17	48740282	48740583	CTCF_lenient	1.39882	126.569	48	0	0	NO	NO	NO
chr17	50120894	50121221	CTCF_lenient	-1.29812	30.9059	76	2	1	NO	NO	NO
chr17	50690748	50690991	CTCF_lenient	-1.34683	20.0509	51	0	0	NO	NO	NO
chr17	52972917	52973114	CTCF_lenient	-1.79467	11.2413	39	0	0	NO	NO	NO
chr17	56263460	56264196	CTCF_strict	1.76	16.6275	4.915	1	0	NO	NO	NO
chr17	56301551	56302159	CTCF_strict	-1.69	4.4575	14.4075	0	1	NO	YES	YES
chr17	56351952	56352512	CTCF_strict	-1.1	9.9425	21.2775	3	2	NO	NO	NO
chr17	57335966	57336172	CTCF_lenient	-1.1728	29.7184	67	0	0	NO	NO	NO
chr17	58127887	58128189	CTCF_lenient	1.38032	49.4618	19	0	4	NO	NO	NO
chr17	58727301	58727692	CTCF_lenient	1.05155	118.147	57	3	5	NO	NO	NO
chr17	63752147	63752667	CTCF_strict	-1.2	12.6275	29.045	3	2	NO	NO	NO
chr17	68634426	68634853	CTCF_lenient	1.16562	177.22	79	3	3	NO	NO	NO
chr17	68662264	68662498	CTCF_lenient	1.08754	57.378	27	0	0	NO	NO	NO
chr17	68681599	68681938	CTCF_lenient	1.24368	116.033	49	0	0	NO	NO	NO
chr17	69190874	69191495	CTCF_strict	1.48	44.8225	16.1125	1	10	NO	NO	NO
chr17	71948730	71949038	CTCF_strict	-1.51	4.67	13.295	0	0	NO	NO	NO
chr17	76018771	76019173	CTCF_strict	1.48	26.2375	9.415	2	6	NO	NO	NO
chr17	77869532	77869910	CTCF_strict	1.12	21.025	9.6825	3	4	NO	NO	NO
chr17	80086050	80086247	CTCF_lenient	-1.37485	20.0509	52	0	0	NO	NO	NO
chr17	80269623	80269883	CTCF_lenient	-1.08344	32.0894	68	0	0	NO	NO	NO
chr17	80527540	80527810	CTCF_strict	-1.44	4.22	11.4625	3	0	NO	NO	NO
chr17	80731740	80732186	CTCF_strict	1.06	59.465	28.585	3	9	NO	NO	NO
chr17	80815834	80816032	CTCF_lenient	-1.06672	20.0509	42	0	0	NO	NO	NO
chr17	81759765	81760253	CTCF_lenient	1.23753	70.7386	30	1	1	NO	NO	NO
chr17	84175463	84175660	CTCF_lenient	-1.01723	23.7151	48	0	0	NO	NO	NO
chr17	84317874	84318079	CTCF_lenient	-1.69735	17.5761	57	0	1	NO	NO	NO
chr17	84599979	84600216	CTCF_lenient	-1.07369	26.1306	55	0	1	NO	NO	NO
chr17	84917878	84918075	CTCF_lenient	-1.47917	17.5761	49	0	0	NO	NO	NO
chr17	85470401	85470789	CTCF_strict	-1.22	13.7075	32.0075	0	9	NO	NO	NO
chr17	85739561	85739823	CTCF_lenient	-1.15203	22.4995	50	0	0	NO	NO	NO
chr17	86030455	86030754	CTCF_lenient	1.01877	72.9431	36	0	5	NO	NO	NO
chr17	86654302	86654738	CTCF_strict	-1.33	6.2575	15.6925	1	5	NO	NO	NO
chr17	86860379	86860777	CTCF_lenient	-1.18614	56.2532	128	1	6	NO	NO	NO
chr17	87112946	87113220	CTCF_lenient	-1.80366	16.3275	57	0	0	NO	NO	NO
chr17	88001087	88001758	CTCF_strict	-1.33	8.915	22.4225	2	14	YES	NO	NO
chr17	89013726	89014038	CTCF_lenient	-1.363	23.7151	61	1	0	NO	NO	NO
chr17	93931902	93932243	CTCF_strict	1.98	25.0425	6.3275	3	0	NO	NO	NO
chr18	9584905	9585280	CTCF_lenient	1.04984	111.796	54	2	7	NO	NO	NO
chr18	10617462	10618082	CTCF_strict	-1.34	8.935	22.625	3	11	NO	YES	YES
chr18	11317673	11317934	CTCF_lenient	-1.06091	29.7184	62	2	0	NO	NO	NO
chr18	12704858	12705376	CTCF_strict	1.34	57.9075	22.94	2	10	NO	NO	NO
chr18	12801981	12802932	CTCF_strict	-1.81	3.1275	10.965	2	7	NO	NO	NO
chr18	12808742	12809129	CTCF_strict	1.33	42.385	16.8675	1	1	NO	NO	NO
chr18	12826031	12826382	CTCF_lenient	1.38281	86.0563	33	1	0	NO	NO	NO
chr18	12860223	12860760	CTCF_strict	1.06	62.365	30.0125	1	9	NO	NO	NO
chr18	15506017	15506341	CTCF_strict	1.72	20.375	6.2	0	0	NO	NO	NO
chr18	15729645	15729989	CTCF_strict	1.62	17.8525	5.79	2	4	NO	NO	NO
chr18	16946577	16946926	CTCF_lenient	-1.48768	28.5269	80	0	0	NO	NO	NO
chr18	16947249	16947477	CTCF_lenient	-1.14303	28.5269	63	0	0	NO	NO	NO
chr18	18959228	18959545	CTCF_strict	-1.84	3.085	11.025	2	0	NO	NO	NO
chr18	20736009	20736289	CTCF_lenient	1.0698	62.9744	30	0	0	NO	NO	NO
chr18	29684480	29684677	CTCF_lenient	-1.54576	15.0707	44	0	1	NO	NO	NO
chr18	33334085	33334518	CTCF_strict	1.19	74.3475	32.6	3	7	NO	NO	NO
chr18	33938908	33939303	CTCF_lenient	-1.22929	33.2692	78	1	0	NO	NO	NO
chr18	34422433	34422851	CTCF_strict	-1.3	4.955	12.1875	3	6	YES	NO	NO
chr18	34689164	34689525	CTCF_lenient	3.93053	76.2392	5	0	6	NO	NO	NO
chr18	35496152	35496598	CTCF_strict	1.03	35.475	17.33	2	0	NO	NO	NO
chr18	36536840	36537073	CTCF_lenient	-1.38646	23.7151	62	0	0	NO	NO	NO
chr18	38808395	38808659	CTCF_lenient	-1.42158	21.2783	57	0	0	NO	NO	NO
chr18	39402063	39402308	CTCF_lenient	-1.09969	26.1306	56	0	0	NO	NO	NO
chr18	42421470	42422283	CTCF_strict	-1.8	3.18	11.0825	2	0	NO	NO	NO
chr18	43843375	43843572	CTCF_lenient	-1.51259	15.0707	43	0	0	NO	NO	NO
chr18	46217410	46217620	CTCF_lenient	1.09714	32.0894	15	0	0	NO	NO	NO
chr18	46996470	46996806	CTCF_lenient	1.08101	74.0432	35	0	10	NO	NO	NO
chr18	50356231	50356460	CTCF_lenient	1.82426	46.0364	13	0	0	NO	NO	NO
chr18	51315062	51315668	CTCF_strict	-1.74	3.0325	10.1075	3	0	NO	NO	NO
chr18	51397285	51397611	CTCF_lenient	-1.14182	24.9254	55	0	0	NO	NO	NO
chr18	52730610	52730866	CTCF_lenient	-1.11225	21.2783	46	0	3	NO	NO	NO
chr18	54021375	54022290	CTCF_strict	-1.7	3.52	11.465	3	3	NO	NO	NO
chr18	54045027	54045551	CTCF_lenient	-1.35842	26.1306	67	0	0	NO	NO	NO
chr18	54284971	54285297	CTCF_lenient	1.52762	66.3114	23	2	0	NO	NO	NO
chr18	55147370	55147996	CTCF_strict	-1.47	4.455	12.3725	3	3	NO	NO	NO
chr18	56879869	56880180	CTCF_strict	1.52	11.7575	4.1	1	1	NO	YES	YES
chr18	56904712	56905147	CTCF_lenient	1.30818	106.48	43	1	6	NO	NO	NO
chr18	57819187	57819723	CTCF_lenient	-1.3752	28.5269	74	0	0	NO	NO	NO
chr18	58386866	58387334	CTCF_strict	2.57	30.015	5.055	0	0	NO	NO	NO
chr18	60682820	60683234	CTCF_strict	-1.07	11.435	24.02	1	2	NO	NO	NO
chr18	61900748	61901069	CTCF_strict	-1.43	5.4275	14.6125	0	0	NO	NO	NO
chr18	62395323	62395714	CTCF_lenient	1.07383	151.561	72	3	7	NO	YES	YES
chr18	63412367	63412562	CTCF_lenient	1.43386	29.7184	11	0	0	NO	NO	NO
chr18	64156182	64156468	CTCF_lenient	1.10069	47.1806	22	1	0	NO	NO	NO
chr18	64487856	64488349	CTCF_strict	1.79	16.8275	4.8625	0	0	NO	NO	NO
chr18	67453496	67453786	CTCF_lenient	-1.08359	34.4454	73	0	4	NO	NO	NO
chr18	67795022	67795554	CTCF_strict	1.34	14.9375	5.9175	0	2	NO	NO	NO
chr18	69552940	69553487	CTCF_lenient	-1.09665	44.8897	96	2	0	NO	NO	NO
chr18	70770539	70770792	CTCF_lenient	-1.09649	28.5269	61	1	0	NO	NO	NO
chr18	74800955	74801288	CTCF_lenient	-1.04351	34.4454	71	0	0	NO	NO	NO
chr18	75406518	75406800	CTCF_strict	-1.71	3.49	11.4075	0	2	NO	NO	NO
chr18	75502037	75503106	CTCF_strict	1.27	30.3475	12.555	3	5	NO	NO	NO
chr18	75638191	75638414	CTCF_lenient	-1.31491	23.7151	59	0	0	NO	NO	NO
chr18	75665502	75666053	CTCF_strict	1.95	20.9475	5.4225	3	14	NO	NO	NO
chr18	75721816	75722046	CTCF_lenient	-1.54289	21.2783	62	0	2	NO	NO	NO
chr18	75825877	75826413	CTCF_lenient	1.0765	179.258	85	1	0	NO	NO	NO
chr18	75900153	75900771	CTCF_strict	-1.2	7.9025	18.095	3	13	YES	NO	NO
chr18	77426250	77426568	CTCF_lenient	1.0225	62.9744	31	0	5	NO	NO	NO
chr18	80411863	80412471	CTCF_strict	-1.64	3.695	11.51	3	2	NO	NO	NO
chr18	80698883	80699078	CTCF_lenient	1.06527	46.0364	22	0	0	NO	NO	NO
chr18	80783345	80783651	CTCF_lenient	-1.29812	30.9059	76	1	0	NO	NO	NO
chr18	82169822	82170109	CTCF_lenient	1.02385	52.8669	26	0	6	NO	NO	NO
chr18	84852965	84853323	CTCF_strict	1.26	23.3575	9.7575	0	4	NO	YES	YES
chr19	3797776	3798107	CTCF_lenient	1.26872	50.599	21	0	0	NO	NO	NO
chr19	3950450	3950808	CTCF_strict	-1.84	3.22	11.5075	1	0	NO	NO	NO
chr19	4797851	4798141	CTCF_strict	-2.45	1.8325	10.0175	0	0	NO	NO	NO
chr19	5456916	5457840	CTCF_strict	-1.55	4.95	14.4925	3	7	NO	NO	NO
chr19	6607571	6607832	CTCF_lenient	1.07106	48.3224	23	0	3	NO	NO	NO
chr19	7195659	7196487	CTCF_strict	-1.45	6.0975	16.6625	3	1	NO	NO	NO
chr19	8326438	8327271	CTCF_strict	-1.04	12.4375	25.505	3	5	NO	NO	NO
chr19	8792820	8793352	CTCF_strict	-1.48	7.43	20.77	3	9	YES	NO	NO
chr19	15622840	15623189	CTCF_strict	2.14	14.5	3.295	0	0	NO	NO	NO
chr19	17844042	17844510	CTCF_strict	-1.01	16.24	32.7575	3	5	NO	NO	NO
chr19	17849892	17850089	CTCF_lenient	-1.08838	24.9254	53	1	0	NO	NO	NO
chr19	21219095	21219534	CTCF_lenient	1.00453	76.2392	38	1	0	NO	NO	NO
chr19	21992683	21992962	CTCF_lenient	1.04401	61.8586	30	1	1	NO	NO	NO
chr19	23109851	23110386	CTCF_strict	-1.25	6.07	14.405	0	0	NO	NO	NO
chr19	23567422	23567625	CTCF_lenient	-1.23255	21.2783	50	0	0	NO	NO	NO
chr19	24195342	24195677	CTCF_strict	-1.4	5.4125	14.3025	0	6	NO	NO	NO
chr19	24266276	24266541	CTCF_lenient	-1.43226	23.7151	64	0	0	NO	NO	NO
chr19	25476822	25477287	CTCF_strict	1.32	19.09	7.67	1	0	NO	NO	NO
chr19	26256229	26256708	CTCF_strict	1.8	14.6225	4.1925	2	8	NO	NO	NO
chr19	27537173	27537495	CTCF_strict	2.42	16.455	3.0775	2	1	NO	NO	NO
chr19	29083594	29083789	CTCF_lenient	1.10468	49.4618	23	0	0	NO	NO	NO
chr19	29114838	29115208	CTCF_strict	1.45	12.05	4.41	0	0	NO	NO	NO
chr19	30814632	30814921	CTCF_lenient	1.08044	52.8669	25	0	0	NO	NO	NO
chr19	32289991	32290309	CTCF_strict	-1.77	3.59	12.215	1	0	NO	NO	NO
chr19	32925329	32925598	CTCF_lenient	-1.22201	17.5761	41	0	0	NO	NO	NO
chr19	33205745	33206023	CTCF_lenient	1.04919	51.7341	25	0	1	NO	NO	NO
chr19	33997117	33997314	CTCF_lenient	-1.05144	18.817	39	0	0	NO	NO	NO
chr19	34220760	34221058	CTCF_lenient	1.00966	48.3224	24	0	0	NO	NO	NO
chr19	34830972	34831587	CTCF_strict	1.24	36.285	15.4075	0	0	NO	NO	NO
chr19	36076043	36076288	CTCF_lenient	1.10069	47.1806	22	0	5	NO	NO	NO
chr19	36735966	36736189	CTCF_lenient	1.00966	48.3224	24	0	0	NO	NO	NO
chr19	37492728	37493222	CTCF_strict	-2.46	1.9225	10.555	3	0	NO	NO	NO
chr19	38975516	38975851	CTCF_lenient	-1.09649	28.5269	61	0	3	NO	NO	NO
chr19	39721984	39722185	CTCF_lenient	2.39379	36.7875	7	1	0	NO	NO	NO
chr19	40048668	40048977	CTCF_strict	-1.32	7.07	17.665	3	0	NO	NO	YES
chr19	40295249	40295566	CTCF_strict	-1.73	3.7275	12.395	0	0	NO	NO	NO
chr19	41656295	41656550	CTCF_strict	-1.65	3.8175	12	1	0	NO	NO	NO
chr19	41944343	41944754	CTCF_strict	-1.62	4.125	12.645	1	0	NO	NO	NO
chr19	42185039	42185248	CTCF_lenient	-1.10067	20.0509	43	0	0	NO	NO	NO
chr19	44714505	44714901	CTCF_lenient	1.30089	93.6249	38	1	4	NO	NO	NO
chr19	49434189	49434556	CTCF_strict	1.45	24.8625	9.0975	3	1	NO	NO	NO
chr19	49434700	49434906	CTCF_lenient	1.35539	120.257	47	0	1	NO	NO	NO
chr19	53304130	53304363	CTCF_lenient	-1.1923	18.817	43	0	0	NO	NO	NO
chr19	56750947	56751325	CTCF_strict	-1.3	6.87	16.9575	3	0	NO	NO	NO
chr19	58076990	58077199	CTCF_lenient	1.03072	67.4205	33	0	0	NO	NO	NO
chr19	58117794	58118090	CTCF_lenient	-1.04316	40.277	83	3	0	NO	NO	NO
chr19	58519019	58519216	CTCF_lenient	-1.2034	21.2783	49	0	0	NO	NO	NO
chr19	58587600	58588029	CTCF_lenient	1.26103	83.8835	35	1	0	NO	NO	NO
chr19	60220204	60220688	CTCF_strict	-1.09	8.7975	18.785	3	12	NO	YES	YES
chr19	60991203	60991596	CTCF_lenient	-1.17498	26.1306	59	2	0	NO	NO	NO
chr2	3496559	3496980	CTCF_strict	-1.17	8.77	19.6725	3	0	NO	NO	NO
chr2	3519872	3520152	CTCF_lenient	-1.11995	28.5269	62	1	0	NO	NO	NO
chr2	4474529	4474817	CTCF_lenient	1.69721	55.1264	17	0	0	NO	NO	NO
chr2	4590643	4591202	CTCF_lenient	1.48379	176.2	63	2	0	NO	NO	NO
chr2	4909861	4910311	CTCF_strict	-1.12	15.34	33.3175	3	8	NO	NO	NO
chr2	4960870	4961250	CTCF_lenient	-1.18531	35.6181	81	0	0	NO	NO	NO
chr2	5276545	5276778	CTCF_lenient	-1.40233	20.0509	53	0	0	NO	NO	NO
chr2	6050494	6051402	CTCF_strict	-1.55	4.76	13.94	3	2	NO	NO	NO
chr2	6793154	6794009	CTCF_lenient	1.11915	108.609	50	1	2	NO	NO	NO
chr2	7081453	7081683	CTCF_lenient	-1.14182	24.9254	55	0	0	NO	NO	NO
chr2	11292226	11292487	CTCF_lenient	1.41095	58.5009	22	0	0	NO	NO	NO
chr2	11451879	11452136	CTCF_lenient	-1.46648	18.817	52	0	1	NO	NO	NO
chr2	12359802	12360239	CTCF_lenient	1.12427	152.594	70	3	3	NO	NO	NO
chr2	12414043	12414439	CTCF_strict	1.12	59.2475	27.2375	2	6	NO	NO	NO
chr2	13255296	13255493	CTCF_lenient	-1.03196	20.0509	41	0	0	NO	NO	NO
chr2	14087412	14087622	CTCF_lenient	1.2023	48.3224	21	0	0	NO	NO	NO
chr2	15044896	15045093	CTCF_lenient	-1.37173	15.0707	39	0	0	NO	NO	NO
chr2	18014964	18015333	CTCF_strict	1.62	20.0275	6.5	0	0	NO	NO	NO
chr2	19489115	19489394	CTCF_lenient	-1.13443	27.331	60	0	1	NO	NO	NO
chr2	22764739	22764936	CTCF_lenient	-1.75875	15.0707	51	0	0	NO	NO	NO
chr2	23444318	23444661	CTCF_lenient	1.07179	90.3879	43	0	1	NO	NO	NO
chr2	24417592	24417799	CTCF_lenient	-1.0609	24.9254	52	0	1	NO	NO	NO
chr2	25667123	25667548	CTCF_strict	1.85	14.3275	3.965	0	0	NO	NO	NO
chr2	27975933	27976259	CTCF_lenient	1.02385	52.8669	26	0	5	NO	NO	NO
chr2	28045107	28045394	CTCF_lenient	1.2903	56.2532	23	0	0	NO	NO	NO
chr2	29109228	29109456	CTCF_lenient	-1.2361	22.4995	53	0	0	NO	NO	NO
chr2	29866265	29866635	CTCF_lenient	-1.49558	21.2783	60	0	1	NO	NO	NO
chr2	31589260	31589775	CTCF_lenient	1.00179	118.147	59	1	0	NO	NO	NO
chr2	31623638	31623904	CTCF_strict	-2.4	2.13	11.2325	0	0	NO	NO	NO
chr2	33204558	33205045	CTCF_strict	-1.22	7.4075	17.2375	3	10	NO	YES	YES
chr2	34658552	34658812	CTCF_strict	-1.49	3.97	11.1575	0	0	NO	NO	NO
chr2	34964228	34964952	CTCF_strict	-1.76	3.13	10.59	3	12	NO	YES	YES
chr2	34999811	35000008	CTCF_lenient	-1.12289	22.4995	49	0	0	NO	NO	NO
chr2	35877065	35877622	CTCF_strict	1.61	10.465	3.43	2	14	NO	NO	NO
chr2	38041945	38042328	CTCF_strict	-1.18	9.0225	20.49	3	9	NO	NO	NO
chr2	39079990	39080453	CTCF_strict	-1.55	7.0225	20.5125	1	1	NO	NO	NO
chr2	39081542	39081961	CTCF_strict	1.66	16.3775	5.2	1	2	NO	NO	NO
chr2	41760575	41760822	CTCF_lenient	1.20226	39.1169	17	1	0	NO	NO	NO
chr2	41910823	41911301	CTCF_strict	2.14	31.03	7.0475	3	0	NO	NO	NO
chr2	47609678	47609911	CTCF_lenient	-2.27158	9.94097	48	0	0	NO	NO	NO
chr2	48843426	48843623	CTCF_lenient	-1.15835	18.817	42	0	0	NO	NO	NO
chr2	50267956	50268184	CTCF_lenient	1.2023	48.3224	21	0	0	NO	NO	NO
chr2	51364886	51365125	CTCF_lenient	1.26486	52.8669	22	0	0	NO	NO	NO
chr2	52293360	52293862	CTCF_lenient	-1.21808	39.1169	91	3	0	NO	NO	NO
chr2	52590066	52590261	CTCF_lenient	1.00114	46.0364	23	0	0	NO	NO	NO
chr2	53426999	53427359	CTCF_lenient	1.94946	84.9705	22	2	0	NO	NO	NO
chr2	53476650	53476927	CTCF_lenient	1.93935	65.2007	17	1	0	NO	NO	NO
chr2	53684366	53684812	CTCF_strict	2.19	20.5775	4.5075	2	0	NO	NO	NO
chr2	53787307	53787607	CTCF_lenient	1.49194	56.2532	20	1	0	NO	NO	NO
chr2	55158786	55159194	CTCF_strict	1.55	60.4925	20.6375	3	8	NO	YES	YES
chr2	59303732	59304082	CTCF_lenient	1.02385	52.8669	26	0	0	NO	NO	NO
chr2	59528165	59528447	CTCF_strict	-1.86	3.5175	12.805	0	0	NO	NO	NO
chr2	60121939	60122516	CTCF_strict	-1.26	8.25	19.715	2	1	NO	NO	NO
chr2	64860371	64861234	CTCF_strict	1.23	29.2575	12.515	3	7	NO	NO	YES
chr2	65058714	65058975	CTCF_lenient	-1.33774	24.9254	63	1	0	NO	NO	NO
chr2	67817777	67818027	CTCF_lenient	1.22416	60.7412	26	0	0	NO	NO	NO
chr2	68067270	68067638	CTCF_lenient	-1.07612	23.7151	50	0	0	NO	NO	NO
chr2	69795716	69795947	CTCF_strict	-1.81	2.86	10.06	0	0	NO	NO	NO
chr2	70627066	70627263	CTCF_lenient	-1.39082	22.4995	59	0	0	NO	NO	NO
chr2	70768893	70769102	CTCF_lenient	-1.2896	18.817	46	0	0	NO	NO	NO
chr2	70830580	70830777	CTCF_lenient	-1.04722	26.1306	54	0	1	NO	NO	NO
chr2	71690203	71690595	CTCF_lenient	1.00855	92.547	46	1	11	YES	NO	NO
chr2	71710924	71711897	CTCF_strict	-1.21	10.615	24.575	2	5	NO	NO	NO
chr2	71726617	71726885	CTCF_lenient	1.07608	50.599	24	0	5	NO	NO	NO
chr2	72579080	72579478	CTCF_strict	1.27	21.9225	9.105	1	0	NO	NO	NO
chr2	73039638	73039970	CTCF_lenient	-1.15203	22.4995	50	0	0	NO	NO	NO
chr2	74501590	74502066	CTCF_strict	-1.87	3.1	11.305	3	14	NO	NO	NO
chr2	74670064	74670275	CTCF_lenient	-1.01723	23.7151	48	0	0	NO	NO	NO
chr2	75296922	75297276	CTCF_lenient	-1.01834	32.0894	65	0	0	NO	NO	NO
chr2	76205223	76205622	CTCF_strict	-1.35	6.265	15.975	3	10	NO	NO	NO
chr2	77456790	77457204	CTCF_strict	2.11	14.695	3.395	2	0	NO	NO	NO
chr2	77709126	77709549	CTCF_strict	-2.26	3.1	14.8975	1	0	NO	NO	NO
chr2	77714531	77714799	CTCF_strict	-1.58	6.0825	18.155	0	0	NO	NO	NO
chr2	77729250	77729482	CTCF_strict	-1.99	4.215	16.735	0	0	NO	NO	NO
chr2	77729595	77729824	CTCF_lenient	-1.03303	126.569	259	0	0	NO	NO	NO
chr2	77733033	77733271	CTCF_lenient	-1.17423	127.618	288	0	0	NO	NO	NO
chr2	77748458	77748693	CTCF_strict	-2.03	4.1	16.725	0	0	NO	NO	NO
chr2	77756126	77756429	CTCF_strict	-1.56	9.53	28.1925	0	0	NO	NO	NO
chr2	77768206	77768415	CTCF_strict	-1.82	3.235	11.3975	0	0	NO	NO	NO
chr2	77789395	77789836	CTCF_strict	-1.69	3.3825	10.9025	0	0	NO	NO	NO
chr2	77813223	77813451	CTCF_strict	-1.46	10.145	27.925	0	0	NO	NO	NO
chr2	77818911	77819206	CTCF_strict	-1.52	7.415	21.2075	0	0	NO	NO	NO
chr2	77844292	77844586	CTCF_strict	-2.19	2.25	10.305	0	0	NO	NO	NO
chr2	77845932	77846232	CTCF_strict	.	0	0	1	0	NO	NO	NO
chr2	77849251	77849495	CTCF_lenient	-1.2114	75.1419	174	0	0	NO	NO	NO
chr2	77849835	77850293	CTCF_strict	-2.02	2.995	12.14	0	0	NO	NO	NO
chr2	79157901	79158133	CTCF_lenient	-1.06276	22.4995	47	0	0	NO	NO	NO
chr2	83652527	83653157	CTCF_strict	1.02	125.18	61.69	2	4	NO	NO	NO
chr2	83781179	83781410	CTCF_lenient	1.14377	77.3351	35	0	1	NO	NO	NO
chr2	84432143	84432340	CTCF_lenient	-1.0609	24.9254	52	0	0	NO	NO	NO
chr2	84517683	84518424	CTCF_strict	-1.6	5.6325	17.07	2	10	NO	NO	NO
chr2	90613141	90613375	CTCF_lenient	-1.34683	20.0509	51	0	0	NO	NO	NO
chr2	91457983	91458521	CTCF_lenient	-1.0565	56.2532	117	0	0	NO	NO	NO
chr2	91665737	91665934	CTCF_lenient	-1.46648	18.817	52	0	0	NO	NO	NO
chr2	92155835	92156122	CTCF_lenient	1.06303	58.5009	28	0	0	NO	NO	NO
chr2	94218926	94219256	CTCF_lenient	-1.14303	28.5269	63	0	3	NO	NO	NO
chr2	101569510	101570026	CTCF_strict	-1.51	8.045	22.975	3	1	NO	NO	NO
chr2	101603056	101603345	CTCF_lenient	-1.18173	27.331	62	0	0	NO	NO	NO
chr2	102886241	102886455	CTCF_lenient	1.10808	51.7341	24	0	0	NO	NO	NO
chr2	103658316	103658637	CTCF_lenient	1.21019	92.547	40	0	0	NO	NO	NO
chr2	103874959	103875527	CTCF_strict	-2.16	2.575	11.495	3	8	YES	NO	NO
chr2	103953970	103954204	CTCF_lenient	1.68773	48.3224	15	0	1	NO	NO	NO
chr2	107709497	107709792	CTCF_lenient	1.14355	61.8586	28	1	4	NO	NO	NO
chr2	107726592	107726901	CTCF_strict	1.62	17.1525	5.585	0	0	NO	NO	NO
chr2	107785970	107786573	CTCF_strict	1.24	27.8075	11.7675	3	7	NO	NO	NO
chr2	107808689	107809150	CTCF_strict	2.26	39.03	8.155	3	0	NO	NO	NO
chr2	107809737	107810033	CTCF_lenient	1.20587	78.4297	34	0	0	NO	NO	NO
chr2	109531908	109532141	CTCF_strict	1.72	19.085	5.7775	0	2	NO	NO	NO
chr2	110145621	110145897	CTCF_strict	-2.25	2.115	10.06	2	0	NO	NO	NO
chr2	110821967	110822524	CTCF_lenient	1.15811	133.899	60	1	1	NO	NO	NO
chr2	110829586	110830096	CTCF_strict	1.77	17.5625	5.135	0	5	NO	NO	NO
chr2	112431191	112431388	CTCF_lenient	-1.28954	22.4995	55	0	0	NO	NO	NO
chr2	115863928	115864194	CTCF_lenient	-1.63917	13.8047	43	0	0	NO	NO	NO
chr2	119488331	119489085	CTCF_strict	-2.12	2.88	12.5325	3	1	NO	NO	NO
chr2	119491744	119492045	CTCF_lenient	1.11725	60.7412	28	0	0	NO	NO	NO
chr2	119669247	119669535	CTCF_lenient	1.36594	61.8586	24	1	1	NO	NO	NO
chr2	120401476	120401673	CTCF_lenient	-1.07264	28.5269	60	0	0	NO	NO	NO
chr2	120829360	120829704	CTCF_strict	1.29	19.1675	7.83	0	8	NO	NO	NO
chr2	122206666	122207216	CTCF_strict	-1.27	10.2425	24.7725	3	11	NO	YES	YES
chr2	122763634	122764028	CTCF_strict	1.23	38.3	16.3525	3	6	NO	NO	NO
chr2	124883031	124883430	CTCF_strict	1.29	37.8275	15.49	3	9	NO	YES	YES
chr2	124997512	124997789	CTCF_lenient	1.11097	53.9977	25	0	0	NO	NO	NO
chr2	125808806	125809003	CTCF_lenient	-1.04697	23.7151	49	0	0	NO	NO	NO
chr2	127347555	127348239	CTCF_strict	-1.98	3.365	13.3325	1	0	NO	NO	NO
chr2	127376806	127377279	CTCF_strict	-1.33	6.8425	17.2075	3	10	NO	NO	NO
chr2	128014422	128014700	CTCF_lenient	-1.23255	21.2783	50	0	0	NO	NO	NO
chr2	128866272	128866708	CTCF_strict	1.17	23.295	10.3275	3	11	NO	NO	NO
chr2	129354965	129355612	CTCF_strict	-1.68	3.5775	11.4625	3	1	NO	NO	NO
chr2	130655921	130656348	CTCF_strict	-1.7	6.61	21.415	0	1	NO	NO	NO
chr2	135181827	135182502	CTCF_strict	-1.84	3.635	12.9875	1	2	YES	NO	NO
chr2	136275009	136275420	CTCF_strict	1.26	16.3875	6.8225	3	6	NO	YES	YES
chr2	137379565	137379933	CTCF_lenient	1.04779	64.0884	31	2	0	NO	NO	NO
chr2	139503986	139504712	CTCF_lenient	1.08254	76.2392	36	0	2	NO	NO	NO
chr2	142380612	142381113	CTCF_strict	1.22	27.3825	11.7375	3	2	NO	NO	NO
chr2	142430467	142430863	CTCF_strict	1.76	16.4075	4.855	1	5	NO	NO	NO
chr2	142436916	142437451	CTCF_strict	1.94	56.8175	14.84	3	10	NO	NO	NO
chr2	143548812	143549533	CTCF_strict	2.74	14.2225	2.1275	0	5	NO	NO	NO
chr2	143662866	143663448	CTCF_strict	-1.24	8.5125	20.1425	3	14	YES	NO	NO
chr2	143933126	143933323	CTCF_lenient	-1.17365	21.2783	48	1	0	NO	NO	NO
chr2	144040317	144040626	CTCF_strict	1.71	15.475	4.7375	0	6	NO	YES	YES
chr2	144072377	144072896	CTCF_strict	1.52	22.3175	7.7725	2	0	NO	NO	NO
chr2	144174287	144174672	CTCF_strict	1.07	31.57	15.0675	3	6	NO	YES	YES
chr2	144214462	144214694	CTCF_lenient	-1.07317	33.2692	70	2	1	NO	NO	NO
chr2	144264173	144264592	CTCF_strict	-1.67	6.8425	21.71	0	7	NO	NO	NO
chr2	144386584	144386781	CTCF_lenient	-1.5813	20.0509	60	0	2	NO	NO	NO
chr2	144993623	144994174	CTCF_strict	-1.28	8.74	21.2325	3	11	NO	YES	YES
chr2	145517431	145517792	CTCF_lenient	1.10585	92.547	43	0	0	NO	NO	NO
chr2	145636333	145636805	CTCF_strict	-2.07	14.8075	62.3275	2	8	NO	NO	NO
chr2	145713735	145714186	CTCF_strict	-1.3	14.725	36.2075	1	7	NO	NO	NO
chr2	146431795	146432572	CTCF_strict	2.47	25.005	4.5075	0	0	NO	NO	NO
chr2	146887514	146887711	CTCF_lenient	-1.31661	21.2783	53	0	0	NO	NO	NO
chr2	147386504	147386938	CTCF_lenient	1.20587	78.4297	34	3	0	NO	NO	NO
chr2	147633742	147634333	CTCF_strict	-1.58	4.3875	13.1425	3	6	NO	YES	YES
chr2	148521276	148521483	CTCF_lenient	-1.11628	30.9059	67	0	0	NO	NO	NO
chr2	148984231	148984580	CTCF_strict	1.72	19.7075	5.99	1	4	NO	NO	NO
chr2	149380789	149381321	CTCF_lenient	1.00652	106.48	53	2	2	NO	NO	NO
chr2	150693908	150694155	CTCF_lenient	-1.00431	24.9254	50	0	0	NO	NO	NO
chr2	151457731	151458261	CTCF_strict	1.55	45.62	15.615	1	7	NO	NO	NO
chr2	155119642	155119975	CTCF_strict	1.47	14.0575	5.0725	3	8	NO	NO	NO
chr2	155488775	155489213	CTCF_lenient	1.05141	178.239	86	2	0	NO	NO	NO
chr2	156236948	156237441	CTCF_strict	1.29	16.34	6.685	1	2	NO	NO	NO
chr2	157976867	157977259	CTCF_strict	-1.44	4.07	11.0325	0	5	NO	NO	NO
chr2	158594104	158594371	CTCF_strict	1.49	14.2075	5.0575	0	0	NO	NO	NO
chr2	160666059	160666453	CTCF_lenient	-1.18812	28.5269	65	0	0	NO	NO	NO
chr2	162740210	162740680	CTCF_strict	-1.01	24.4975	49.4875	3	5	YES	NO	NO
chr2	164392544	164392873	CTCF_strict	-1.12	9.525	20.6925	0	3	NO	NO	NO
chr2	165243386	165243731	CTCF_strict	-1.44	5.16	13.9675	0	0	NO	NO	NO
chr2	165276124	165276486	CTCF_lenient	-1.09969	26.1306	56	1	0	NO	NO	NO
chr2	165578794	165579023	CTCF_lenient	-1.1327	23.7151	52	0	0	NO	NO	NO
chr2	167196789	167197019	CTCF_lenient	1.25392	59.622	25	0	0	NO	NO	NO
chr2	167776427	167776660	CTCF_lenient	-1.07576	37.9537	80	0	0	NO	NO	NO
chr2	167776813	167777061	CTCF_lenient	-1.17256	42.5888	96	0	0	NO	NO	NO
chr2	174162663	174162860	CTCF_lenient	-1.25789	18.817	45	0	0	NO	NO	NO
chr2	178338230	178338441	CTCF_lenient	1.04919	51.7341	25	2	1	NO	NO	NO
chr2	179027225	179027839	CTCF_strict	-1.19	8.035	18.3225	3	1	NO	NO	NO
chr2	180381432	180381692	CTCF_lenient	1.00114	46.0364	23	0	2	NO	NO	NO
chr2	180540684	180541113	CTCF_strict	-1.17	11.2225	25.26	2	9	NO	NO	NO
chr2	181022152	181022349	CTCF_strict	-1.63	4.295	13.2875	2	0	NO	NO	NO
chr3	4339125	4339529	CTCF_lenient	1.10563	101.141	47	1	5	NO	NO	NO
chr3	10077580	10077825	CTCF_lenient	-1.11225	35.6181	77	3	0	NO	NO	NO
chr3	16005143	16005461	CTCF_lenient	1.26776	67.4205	28	0	1	NO	NO	NO
chr3	18040488	18040763	CTCF_lenient	1.32524	55.1264	22	0	0	NO	NO	NO
chr3	19089762	19089959	CTCF_lenient	-1.315	27.331	68	0	0	NO	NO	NO
chr3	19960353	19960590	CTCF_lenient	1.78098	61.8586	18	0	0	NO	NO	NO
chr3	20233682	20233913	CTCF_lenient	1.20283	41.4343	18	0	6	NO	NO	NO
chr3	21266301	21266511	CTCF_lenient	-1.73647	13.8047	46	0	0	NO	NO	NO
chr3	23636823	23637191	CTCF_strict	1.9	14.4675	3.89	0	0	NO	NO	NO
chr3	23639099	23639462	CTCF_lenient	1.00179	118.147	59	3	1	NO	NO	NO
chr3	27564185	27564573	CTCF_strict	-3.33	1.075	10.785	0	2	NO	NO	NO
chr3	27881277	27881789	CTCF_strict	-1.15	9.025	20.05	3	7	YES	NO	NO
chr3	30407136	30407912	CTCF_strict	1.17	38.3925	17.08	2	12	NO	YES	YES
chr3	30448375	30448658	CTCF_strict	-2.11	2.6075	11.2325	2	0	NO	NO	NO
chr3	30779283	30779480	CTCF_lenient	-1.01723	23.7151	48	0	0	NO	NO	NO
chr3	32579172	32579374	CTCF_lenient	-2.49397	9.94097	56	0	0	NO	NO	NO
chr3	33004846	33005074	CTCF_lenient	1.4509	43.7405	16	0	2	NO	NO	NO
chr3	34671091	34671286	CTCF_lenient	1.70476	39.1169	12	0	2	NO	NO	NO
chr3	35473397	35473714	CTCF_lenient	1.14355	61.8586	28	0	10	NO	NO	NO
chr3	36140584	36140810	CTCF_lenient	-1.05144	18.817	39	0	0	NO	NO	NO
chr3	36450850	36451061	CTCF_lenient	-1.08344	32.0894	68	0	1	NO	NO	NO
chr3	36534356	36534716	CTCF_lenient	-1.27172	35.6181	86	1	10	NO	NO	NO
chr3	37078754	37079375	CTCF_strict	-1.25	10.885	25.845	1	9	NO	NO	NO
chr3	40733114	40733354	CTCF_lenient	1.13933	52.8669	24	0	0	NO	NO	NO
chr3	40789359	40789556	CTCF_lenient	-1.35631	17.5761	45	0	0	NO	NO	NO
chr3	43586918	43587263	CTCF_lenient	1.12335	87.1409	40	1	2	NO	NO	NO
chr3	46802889	46803263	CTCF_strict	2.74	10.6325	1.5975	2	2	NO	NO	NO
chr3	50988719	50988923	CTCF_lenient	-1.49835	23.7151	67	1	0	NO	NO	NO
chr3	51133370	51133619	CTCF_lenient	-1.08344	32.0894	68	0	0	NO	NO	NO
chr3	54161388	54161796	CTCF_strict	1.27	25.7875	10.71	3	4	NO	YES	YES
chr3	54325952	54326210	CTCF_lenient	1.46517	60.7412	22	0	0	NO	NO	NO
chr3	55052239	55052488	CTCF_lenient	-1.53239	20.0509	58	0	0	NO	NO	NO
chr3	57118042	57118239	CTCF_lenient	-1.50832	17.5761	50	0	0	NO	NO	NO
chr3	57518628	57518825	CTCF_lenient	-1.00229	34.4454	69	0	0	NO	NO	NO
chr3	58163162	58163359	CTCF_lenient	-1.81227	12.5287	44	0	0	NO	NO	NO
chr3	58328994	58330109	CTCF_strict	-2.07	2.685	11.2775	3	3	NO	NO	NO
chr3	65859167	65859368	CTCF_lenient	-2.4763	8.6258	48	0	0	NO	NO	NO
chr3	66202622	66203071	CTCF_strict	1.12	16.3075	7.505	0	6	NO	YES	YES
chr3	66374220	66374736	CTCF_strict	1.31	51.67	20.8675	2	6	NO	NO	NO
chr3	66394742	66395064	CTCF_lenient	1.28075	60.7412	25	0	2	NO	NO	NO
chr3	67347423	67347660	CTCF_lenient	-1.04722	26.1306	54	2	0	NO	NO	NO
chr3	67465446	67465803	CTCF_strict	1.77	17.2975	5.0725	2	1	NO	NO	NO
chr3	68312664	68312928	CTCF_lenient	-1.0136	29.7184	60	1	0	NO	NO	NO
chr3	68919956	68920298	CTCF_lenient	-1.04316	40.277	83	0	0	NO	NO	NO
chr3	70286416	70286821	CTCF_strict	1.24	26.27	11.0875	3	6	NO	NO	NO
chr3	74211426	74211623	CTCF_lenient	-1.08633	15.0707	32	0	0	NO	NO	NO
chr3	86448682	86448879	CTCF_lenient	-1.14986	17.5761	39	0	0	NO	NO	NO
chr3	87356117	87356495	CTCF_lenient	1.11342	56.2532	26	1	2	NO	NO	NO
chr3	88169688	88170031	CTCF_lenient	1.1443	66.3114	30	0	1	NO	NO	NO
chr3	88228316	88228527	CTCF_strict	-2.81	1.6825	11.805	0	1	NO	NO	NO
chr3	89846130	89846379	CTCF_lenient	1.45832	49.4618	18	0	0	NO	NO	NO
chr3	90051561	90052046	CTCF_strict	-1.58	3.535	10.5775	2	2	NO	NO	NO
chr3	90431705	90432172	CTCF_strict	-1.85	3.1875	11.525	0	8	NO	NO	NO
chr3	90456743	90457203	CTCF_strict	-1.47	3.8925	10.7525	3	11	NO	NO	YES
chr3	94483264	94483477	CTCF_lenient	1.45832	49.4618	18	0	0	NO	NO	NO
chr3	94549660	94549890	CTCF_lenient	-1.11225	21.2783	46	0	2	NO	NO	NO
chr3	95119203	95119784	CTCF_strict	1.2	28.8825	12.605	1	10	NO	NO	NO
chr3	95918823	95919143	CTCF_lenient	-1.13443	27.331	60	0	0	NO	NO	NO
chr3	96541942	96542291	CTCF_strict	-1.4	5.235	13.8325	0	3	NO	NO	NO
chr3	100340741	100341031	CTCF_lenient	-1.06091	29.7184	62	1	0	NO	NO	NO
chr3	101791118	101791327	CTCF_lenient	-1.03174	22.4995	46	0	0	NO	NO	NO
chr3	102046883	102047240	CTCF_strict	-1.82	4.7425	16.7875	3	6	NO	NO	NO
chr3	103027679	103028125	CTCF_strict	1.01	38.01	18.92	3	8	NO	YES	YES
chr3	103231201	103231398	CTCF_lenient	-1.64092	15.0707	47	1	0	NO	NO	NO
chr3	103717326	103719202	CTCF_strict	-1.63	3.5525	11.0225	2	5	NO	NO	NO
chr3	103916303	103916608	CTCF_strict	-2.37	1.9975	10.3175	0	0	NO	NO	NO
chr3	104447838	104448544	CTCF_strict	-2.01	2.7125	10.92	3	10	NO	NO	NO
chr3	104481622	104481856	CTCF_strict	-1.92	3.5025	13.2375	0	0	NO	NO	NO
chr3	104620378	104621196	CTCF_strict	1.19	32.8525	14.41	1	2	NO	NO	NO
chr3	105225292	105225661	CTCF_strict	1.51	11.795	4.1475	0	2	NO	NO	NO
chr3	106963054	106963278	CTCF_lenient	-1.00889	27.331	55	0	0	NO	NO	NO
chr3	107864338	107864898	CTCF_strict	-1.07	11.7525	24.725	3	8	NO	YES	YES
chr3	107873160	107873683	CTCF_strict	-1.29	4.685	11.415	3	14	NO	YES	YES
chr3	108102153	108102400	CTCF_lenient	-1.22716	41.4343	97	0	0	NO	NO	NO
chr3	108102540	108102737	CTCF_lenient	-1.00176	37.9537	76	0	0	NO	NO	NO
chr3	112998194	112998389	CTCF_lenient	1.74692	40.277	12	0	0	NO	NO	NO
chr3	114283363	114283565	CTCF_lenient	1.65323	47.1806	15	0	0	NO	NO	NO
chr3	115299314	115299844	CTCF_strict	-1.61	3.845	11.7425	3	9	YES	NO	NO
chr3	115743670	115744142	CTCF_strict	1.7	17.1825	5.295	3	4	NO	NO	NO
chr3	116302733	116303019	CTCF_lenient	-1.06206	32.0894	67	0	0	NO	NO	NO
chr3	117678594	117678849	CTCF_lenient	1.33284	62.9744	25	1	0	NO	NO	NO
chr3	118190493	118190690	CTCF_lenient	-1.18715	23.7151	54	1	0	NO	NO	NO
chr3	119240793	119241212	CTCF_strict	1.03	24.5125	12.035	2	7	NO	NO	NO
chr3	120412675	120412914	CTCF_lenient	-1.02747	30.9059	63	0	0	NO	NO	NO
chr3	121285599	121286029	CTCF_strict	1.78	10.7375	3.125	1	0	NO	NO	NO
chr3	121948119	121949349	CTCF_strict	-1.56	6.3375	18.72	3	15	YES	NO	NO
chr3	123294286	123294514	CTCF_lenient	1.05898	56.2532	27	0	4	NO	NO	NO
chr3	126235245	126235512	CTCF_lenient	1.20161	50.599	22	0	0	NO	NO	NO
chr3	127483957	127484228	CTCF_strict	-1.57	3.8025	11.2525	1	0	NO	NO	NO
chr3	130396985	130397411	CTCF_strict	-1.18	6.7725	15.38	1	4	YES	NO	NO
chr3	132497919	132498136	CTCF_lenient	-1.38646	23.7151	62	0	0	NO	NO	NO
chr3	134683856	134684137	CTCF_lenient	1.04179	39.1169	19	0	1	NO	NO	NO
chr3	135361594	135361791	CTCF_lenient	-1.03288	24.9254	51	0	0	NO	NO	NO
chr3	136420839	136421036	CTCF_lenient	-1.29072	17.5761	43	0	0	NO	NO	NO
chr3	138040636	138041037	CTCF_lenient	1.00114	46.0364	23	1	0	NO	NO	NO
chr3	138046116	138046402	CTCF_lenient	-1.11534	24.9254	54	1	0	NO	NO	NO
chr3	139391972	139392169	CTCF_lenient	-1.25678	17.5761	42	0	0	NO	NO	NO
chr3	141994022	141994219	CTCF_lenient	-1.15835	18.817	42	0	0	NO	NO	NO
chr3	142010380	142010605	CTCF_lenient	-1.44388	15.0707	41	0	0	NO	NO	NO
chr3	145034703	145034898	CTCF_lenient	1.19935	34.4454	15	0	2	NO	NO	NO
chr3	145311058	145311409	CTCF_strict	-1.91	3.35	12.565	0	8	NO	NO	NO
chr3	145623029	145623252	CTCF_lenient	-1.00003	22.4995	45	0	1	NO	NO	NO
chr3	145923482	145923829	CTCF_strict	-1.72	3.055	10.0425	0	0	NO	NO	NO
chr3	146184797	146185032	CTCF_strict	-1.93	3.1325	11.97	0	0	NO	NO	NO
chr3	146347948	146348338	CTCF_lenient	-1.1858	32.0894	73	0	1	NO	NO	NO
chr3	146657327	146657698	CTCF_lenient	1.12318	76.2392	35	0	9	NO	NO	NO
chr3	148541566	148541763	CTCF_lenient	-1.17365	21.2783	48	0	0	NO	NO	NO
chr3	149573640	149573932	CTCF_lenient	1.42155	56.2532	21	0	0	NO	NO	NO
chr3	151511012	151511356	CTCF_lenient	-2.12398	11.2413	49	0	0	NO	NO	NO
chr3	152015207	152015695	CTCF_strict	1.95	14.065	3.6525	1	0	NO	NO	NO
chr3	152913510	152914035	CTCF_strict	-1.39	4.9775	13.0425	3	11	NO	NO	NO
chr3	153318034	153318544	CTCF_strict	-1.11	14.485	31.3625	3	13	YES	NO	NO
chr3	153592552	153592747	CTCF_lenient	1.1234	78.4297	36	1	0	NO	NO	NO
chr3	156239238	156239648	CTCF_strict	1.29	20.71	8.46	1	3	NO	NO	NO
chr3	157636255	157636578	CTCF_strict	-2.11	3.025	13.1075	0	1	NO	NO	NO
chr3	157729807	157730003	CTCF_lenient	1.4509	43.7405	16	0	0	NO	NO	NO
chr4	5595047	5595244	CTCF_lenient	-1.29024	23.7151	58	0	0	NO	NO	NO
chr4	6865190	6865452	CTCF_lenient	-1.67182	17.5761	56	0	0	NO	NO	NO
chr4	8422800	8423099	CTCF_lenient	1.00679	66.3114	33	1	8	NO	NO	NO
chr4	9592809	9593213	CTCF_strict	1.12	20.7375	9.53	3	10	NO	NO	NO
chr4	9697711	9698698	CTCF_strict	1.64	50.4725	16.1775	3	15	YES	NO	NO
chr4	10217454	10217890	CTCF_strict	1.84	19.5025	5.4425	3	3	NO	NO	NO
chr4	10964920	10965858	CTCF_lenient	1.07179	90.3879	43	1	1	NO	NO	NO
chr4	21666268	21666677	CTCF_strict	1.38	51.01	19.61	2	3	NO	NO	NO
chr4	22410003	22410232	CTCF_lenient	-1.36616	22.4995	58	0	2	NO	NO	NO
chr4	24508484	24508681	CTCF_lenient	-1.18022	16.3275	37	0	0	NO	NO	NO
chr4	26267674	26267873	CTCF_lenient	1.07624	37.9537	18	0	0	NO	NO	NO
chr4	31985800	31986060	CTCF_lenient	-1.18715	23.7151	54	0	0	NO	NO	NO
chr4	32817159	32817384	CTCF_lenient	-1.55573	16.3275	48	0	0	NO	NO	NO
chr4	33334487	33335702	CTCF_strict	1.53	49.4675	17.12	1	4	NO	NO	NO
chr4	33860021	33860336	CTCF_lenient	1.03656	47.1806	23	1	0	NO	NO	NO
chr4	34560821	34561129	CTCF_strict	-1.79	4.53	15.7	0	0	NO	NO	NO
chr4	34928995	34929217	CTCF_strict	-1.77	2.9675	10.105	0	0	NO	NO	NO
chr4	34937855	34938212	CTCF_strict	-1.53	9.085	26.3075	1	0	NO	NO	NO
chr4	35053915	35054298	CTCF_lenient	-1.42949	46.0364	124	1	0	NO	NO	NO
chr4	36897291	36897803	CTCF_strict	2.02	187.167	46.17	2	8	NO	NO	NO
chr4	41091307	41091579	CTCF_lenient	-1.06206	32.0894	67	0	0	NO	NO	NO
chr4	41415531	41416111	CTCF_strict	-1.62	3.5775	11.0325	3	8	YES	NO	NO
chr4	43301955	43302150	CTCF_lenient	1.52453	40.277	14	0	0	NO	NO	NO
chr4	44654736	44655023	CTCF_lenient	-1.60514	20.0509	61	0	0	NO	NO	NO
chr4	45479998	45480437	CTCF_strict	-1.89	3.01	11.1625	3	1	NO	NO	NO
chr4	48553387	48553724	CTCF_lenient	-1.29503	28.5269	70	0	2	NO	NO	NO
chr4	49184653	49184874	CTCF_lenient	-1.40233	20.0509	53	0	0	NO	NO	NO
chr4	50173762	50174131	CTCF_lenient	1.14291	81.7058	37	0	1	NO	NO	NO
chr4	53282145	53282986	CTCF_lenient	1.61362	97.9259	32	1	0	NO	NO	NO
chr4	57794949	57795554	CTCF_strict	1.54	21.89	7.51	2	6	NO	NO	NO
chr4	59957303	59957525	CTCF_lenient	-1.09314	22.4995	48	0	0	NO	NO	NO
chr4	62103506	62103732	CTCF_lenient	1.93974	46.0364	12	0	0	NO	NO	NO
chr4	62179596	62179900	CTCF_strict	-1.36	13.4825	34.675	2	3	NO	NO	NO
chr4	62299886	62300176	CTCF_lenient	1.53675	55.1264	19	0	1	NO	NO	NO
chr4	65435940	65436310	CTCF_lenient	1.08101	74.0432	35	0	1	NO	NO	NO
chr4	66584665	66585046	CTCF_strict	1.32	22.0525	8.825	3	5	NO	NO	NO
chr4	67138264	67138830	CTCF_strict	1.07	38.73	18.41	2	9	NO	NO	NO
chr4	67683825	67684192	CTCF_strict	1.68	18.9325	5.89	2	6	NO	NO	NO
chr4	69682716	69683045	CTCF_lenient	1.10491	83.8835	39	0	2	NO	NO	NO
chr4	69843217	69843582	CTCF_lenient	1.01771	60.7412	30	1	6	NO	NO	NO
chr4	71805610	71805859	CTCF_lenient	-1.2361	22.4995	53	0	0	NO	NO	NO
chr4	73908602	73908822	CTCF_lenient	-1.40989	18.817	50	0	0	NO	NO	NO
chr4	75663649	75663875	CTCF_lenient	1.2023	48.3224	21	0	0	NO	NO	NO
chr4	75786487	75786828	CTCF_lenient	1.01241	58.5009	29	0	0	NO	NO	NO
chr4	77045118	77045364	CTCF_lenient	1.4329	53.9977	20	0	0	NO	NO	NO
chr4	81307434	81307725	CTCF_lenient	1.05439	53.9977	26	0	0	NO	NO	NO
chr4	81380492	81380713	CTCF_lenient	1.23819	47.1806	20	1	0	NO	NO	NO
chr4	85768373	85768570	CTCF_lenient	-1.00003	22.4995	45	0	0	NO	NO	NO
chr4	86638408	86638749	CTCF_strict	1.39	22.2975	8.5325	1	7	NO	NO	NO
chr4	87897162	87897396	CTCF_lenient	1.17001	56.2532	25	0	0	NO	NO	NO
chr4	93041795	93041992	CTCF_lenient	-1.34683	20.0509	51	0	0	NO	NO	NO
chr4	95153982	95154363	CTCF_lenient	1.19023	70.7386	31	0	1	NO	NO	NO
chr4	95758622	95758944	CTCF_lenient	1.06303	58.5009	28	0	0	YES	NO	NO
chr4	97158120	97158388	CTCF_lenient	1.16986	53.9977	24	0	0	NO	NO	NO
chr4	98042158	98042436	CTCF_lenient	-1.18715	23.7151	54	0	11	NO	NO	NO
chr4	99641881	99642154	CTCF_lenient	-1.69869	16.3275	53	0	0	NO	NO	NO
chr4	99814302	99814507	CTCF_lenient	-1.49433	16.3275	46	0	0	NO	NO	NO
chr4	100401457	100401839	CTCF_lenient	1.03426	69.6341	34	0	2	NO	NO	NO
chr4	101533445	101533938	CTCF_strict	1.45	22.7	8.31	3	6	NO	YES	YES
chr4	101671045	101671570	CTCF_strict	-1.36	5.195	13.35	3	10	YES	NO	NO
chr4	103054842	103055204	CTCF_strict	1.98	17.565	4.45	0	0	NO	NO	NO
chr4	103058469	103058843	CTCF_lenient	1.81476	91.468	26	1	0	NO	NO	NO
chr4	103067769	103067988	CTCF_lenient	1.35075	66.3114	26	1	0	NO	NO	NO
chr4	103068404	103068824	CTCF_lenient	1.05403	139.113	67	3	1	NO	NO	NO
chr4	103122988	103123249	CTCF_lenient	1.21946	65.2007	28	3	0	NO	NO	NO
chr4	103128052	103128465	CTCF_lenient	1.04301	76.2392	37	1	2	NO	NO	NO
chr4	104841025	104841240	CTCF_lenient	-1.07428	35.6181	75	0	0	NO	NO	NO
chr4	111633948	111634303	CTCF_lenient	1.35587	94.7017	37	1	0	NO	NO	NO
chr4	112086083	112086280	CTCF_lenient	-2.28366	8.6258	42	0	0	NO	NO	NO
chr4	112463257	112463595	CTCF_lenient	-1.02038	64.0884	130	3	1	NO	NO	NO
chr4	112651819	112652069	CTCF_lenient	-1.24653	26.1306	62	1	0	NO	NO	NO
chr4	112956009	112956445	CTCF_lenient	-1.98685	23.7151	94	1	0	NO	NO	NO
chr4	116926903	116927142	CTCF_lenient	-1.22716	41.4343	97	0	0	NO	NO	NO
chr4	117512213	117512434	CTCF_lenient	-1.07945	42.5888	90	0	0	NO	NO	NO
chr4	117745595	117745837	CTCF_strict	2.31	10.81	2.1725	0	0	NO	NO	NO
chr4	119279458	119279752	CTCF_lenient	1.02888	44.8897	22	0	0	NO	NO	NO
chr4	121392293	121392560	CTCF_lenient	1.16884	65.2007	29	0	0	NO	NO	NO
chr4	123131075	123131272	CTCF_lenient	-1.11239	17.5761	38	0	0	NO	NO	NO
chr4	123588730	123588927	CTCF_lenient	-1.02373	28.5269	58	0	0	NO	NO	NO
chr4	126009622	126009978	CTCF_strict	1.08	34.075	16.1075	1	8	NO	NO	NO
chr4	126920721	126921707	CTCF_strict	1.12	26.2675	12.0825	1	14	NO	YES	YES
chr4	128488610	128489132	CTCF_strict	-2	3.25	13.0175	3	0	NO	NO	NO
chr4	129470820	129471017	CTCF_lenient	-1.10469	23.7151	51	0	0	NO	NO	NO
chr4	129663399	129663790	CTCF_lenient	1.03489	86.0563	42	0	9	NO	NO	NO
chr4	129671417	129671697	CTCF_lenient	-1.16781	24.9254	56	0	1	NO	NO	NO
chr4	130246696	130247120	CTCF_lenient	1.04401	61.8586	30	0	0	NO	NO	NO
chr4	130603699	130603958	CTCF_lenient	-1.94805	16.3275	63	0	0	NO	NO	NO
chr4	131567436	131567633	CTCF_lenient	-1.2361	22.4995	53	0	0	NO	NO	NO
chr4	131864384	131864750	CTCF_strict	1.65	12.6625	4.0475	1	1	NO	NO	NO
chr4	132008877	132009078	CTCF_lenient	-1.0609	24.9254	52	0	0	NO	NO	NO
chr4	132944706	132945068	CTCF_strict	-1.78	2.97	10.1725	1	0	NO	NO	NO
chr4	134448027	134448407	CTCF_strict	1.44	26.3925	9.6975	2	6	NO	NO	NO
chr4	134531086	134531654	CTCF_strict	1.54	20.41	7.0175	1	11	NO	NO	NO
chr4	134868967	134869280	CTCF_strict	-2.09	3.245	13.81	0	0	NO	NO	NO
chr4	135390886	135391200	CTCF_lenient	1.02385	52.8669	26	0	0	NO	NO	NO
chr4	136928026	136928233	CTCF_lenient	-1.26581	33.2692	80	0	1	NO	NO	NO
chr4	136929606	136929854	CTCF_lenient	-1.19994	30.9059	71	0	1	NO	NO	NO
chr4	137157718	137157971	CTCF_lenient	-1.13371	33.2692	73	0	0	NO	NO	NO
chr4	137596512	137596850	CTCF_strict	1.98	15.2775	3.8625	0	6	NO	NO	NO
chr4	137917529	137917738	CTCF_lenient	1.02008	42.5888	21	0	1	NO	NO	NO
chr4	138341665	138341963	CTCF_lenient	-1.09458	30.9059	66	1	0	NO	NO	NO
chr4	139084147	139084436	CTCF_lenient	-1.00889	27.331	55	0	0	NO	NO	NO
chr4	139090371	139090637	CTCF_strict	-1.85	3.3675	12.1825	0	0	NO	NO	NO
chr4	139845692	139845927	CTCF_lenient	-1.91335	13.8047	52	0	0	NO	NO	NO
chr4	140719046	140719382	CTCF_strict	-1.79	3.92	13.525	0	0	NO	NO	NO
chr4	141448710	141449168	CTCF_strict	-2.07	3.34	14.02	0	0	NO	NO	NO
chr4	141518976	141519499	CTCF_strict	1.83	14.57	4.1075	2	14	YES	NO	NO
chr4	142728793	142729048	CTCF_lenient	1.05082	41.4343	20	0	0	NO	NO	NO
chr4	142870073	142870472	CTCF_lenient	-1.06783	39.1169	82	0	4	NO	NO	NO
chr4	144096393	144096862	CTCF_strict	1.14	35.3875	16.11	3	0	NO	NO	NO
chr4	145147698	145148558	CTCF_strict	-1.56	7.7525	22.8025	0	0	NO	NO	NO
chr4	146779895	146780092	CTCF_lenient	-1.94431	15.0707	58	0	0	NO	NO	NO
chr4	146804204	146804403	CTCF_lenient	-1.02025	26.1306	53	1	0	NO	NO	NO
chr4	146893012	146893980	CTCF_strict	-2.37	3.6975	19.1325	2	0	NO	NO	NO
chr4	146973063	146973295	CTCF_lenient	-1.65792	22.4995	71	0	0	NO	NO	NO
chr4	146983676	146983913	CTCF_lenient	-2.10773	12.5287	54	0	0	NO	NO	NO
chr4	147195082	147195418	CTCF_lenient	-1.22956	37.9537	89	0	0	NO	NO	NO
chr4	147591883	147592145	CTCF_lenient	-1.06091	29.7184	62	0	0	NO	NO	NO
chr4	147754748	147755167	CTCF_lenient	1.2471	64.0884	27	0	4	NO	NO	NO
chr4	147835898	147836266	CTCF_strict	-1.09	15.5625	33.225	2	1	NO	NO	NO
chr4	147843736	147843952	CTCF_strict	-1.69	3.4825	11.2525	0	0	NO	NO	NO
chr4	148441074	148441494	CTCF_strict	-1.37	5.5	14.195	0	10	NO	NO	NO
chr4	148523777	148524143	CTCF_lenient	-1.27172	35.6181	86	1	1	NO	NO	NO
chr4	149548231	149548491	CTCF_strict	1.45	11.6125	4.2475	0	0	NO	NO	NO
chr4	151254091	151254777	CTCF_strict	1.51	17.8125	6.2725	2	11	NO	NO	NO
chr4	154587608	154587821	CTCF_strict	-2.37	2.025	10.49	0	0	NO	NO	NO
chr4	154609648	154610137	CTCF_strict	-1.58	4.175	12.465	0	1	NO	NO	NO
chr4	154961291	154961491	CTCF_lenient	-1.53239	20.0509	58	0	0	NO	NO	NO
chr4	155074514	155075132	CTCF_strict	-1.47	4.0925	11.3625	3	6	NO	NO	NO
chr5	3526214	3526537	CTCF_lenient	1.30705	61.8586	25	0	0	NO	NO	NO
chr5	3633900	3634383	CTCF_strict	-1.38	5.47	14.2	0	9	NO	NO	NO
chr5	4040389	4040673	CTCF_lenient	-1.2034	21.2783	49	0	7	NO	NO	NO
chr5	4524509	4524746	CTCF_lenient	-2.11288	9.94097	43	1	0	NO	NO	NO
chr5	4806111	4806444	CTCF_lenient	-1.83213	18.817	67	0	0	NO	NO	NO
chr5	5611977	5612606	CTCF_strict	-1.63	3.92	12.1375	1	1	NO	NO	NO
chr5	7953494	7953963	CTCF_strict	-1.43	9.985	26.9	3	0	NO	NO	NO
chr5	8164847	8165129	CTCF_lenient	1.01771	60.7412	30	0	3	NO	NO	NO
chr5	8626221	8626537	CTCF_strict	-2.46	2.385	13.095	2	0	NO	NO	NO
chr5	8952034	8952425	CTCF_lenient	1.01877	72.9431	36	0	0	NO	NO	NO
chr5	20196649	20196917	CTCF_lenient	1.04179	39.1169	19	0	0	NO	NO	NO
chr5	20531703	20531974	CTCF_lenient	-1.31553	22.4995	56	0	0	NO	NO	NO
chr5	23535249	23536490	CTCF_strict	-1.2	11.05	25.31	2	12	NO	NO	NO
chr5	23900389	23900913	CTCF_strict	-1.51	6.575	18.7325	3	13	NO	YES	YES
chr5	31267959	31268333	CTCF_lenient	-1.10264	36.7875	79	0	0	NO	NO	NO
chr5	31797589	31797786	CTCF_lenient	-1.18812	28.5269	65	1	0	NO	NO	NO
chr5	32772034	32772534	CTCF_lenient	-1.06368	34.4454	72	0	0	NO	NO	NO
chr5	34055241	34055436	CTCF_lenient	1.10069	47.1806	22	0	0	NO	NO	NO
chr5	34214898	34215093	CTCF_lenient	1.24765	35.6181	15	0	0	NO	NO	NO
chr5	34731663	34731925	CTCF_strict	-3.19	1.415	12.9375	0	0	NO	NO	NO
chr5	35116291	35116546	CTCF_lenient	-1.01723	23.7151	48	0	0	NO	NO	NO
chr5	36397079	36397544	CTCF_strict	1.34	13.225	5.2225	1	6	NO	NO	NO
chr5	38351507	38351765	CTCF_lenient	1.00114	46.0364	23	0	0	NO	NO	NO
chr5	38920822	38921396	CTCF_strict	-1.92	2.905	10.9675	3	11	NO	YES	YES
chr5	43289928	43290345	CTCF_strict	1.64	34.575	11.0575	1	0	NO	NO	NO
chr5	44063354	44064252	CTCF_strict	-1.15	9.455	21.01	3	9	YES	NO	NO
chr5	44554554	44554932	CTCF_strict	1.41	16.415	6.1725	0	0	NO	NO	NO
chr5	45445922	45446298	CTCF_lenient	1.11854	110.735	51	0	0	NO	NO	NO
chr5	45904725	45905100	CTCF_strict	1.38	24.985	9.6025	1	1	NO	NO	NO
chr5	48803950	48804147	CTCF_lenient	-1.25789	18.817	45	0	0	NO	NO	NO
chr5	49916042	49916288	CTCF_lenient	1.10468	49.4618	23	0	5	NO	NO	NO
chr5	51542894	51543123	CTCF_lenient	-1.16018	23.7151	53	0	0	NO	NO	NO
chr5	63027800	63028010	CTCF_lenient	-1.16626	20.0509	45	0	0	NO	NO	NO
chr5	64041391	64041632	CTCF_lenient	1.16948	51.7341	23	0	1	NO	NO	NO
chr5	64646616	64646993	CTCF_strict	-1.51	3.7175	10.59	0	0	NO	NO	NO
chr5	65383808	65384089	CTCF_lenient	-1.67182	17.5761	56	0	2	NO	NO	NO
chr5	65522757	65523151	CTCF_lenient	-1.43226	23.7151	64	0	0	NO	NO	NO
chr5	65549422	65549697	CTCF_strict	-2.11	2.755	11.9425	3	6	NO	NO	NO
chr5	65851965	65852162	CTCF_lenient	-1.08399	29.7184	63	0	0	NO	NO	NO
chr5	66144725	66145009	CTCF_strict	2.46	11.695	2.1225	0	0	NO	NO	NO
chr5	66154518	66155613	CTCF_strict	1.21	55.6225	24.125	2	15	NO	NO	NO
chr5	67713987	67714240	CTCF_lenient	1.05119	66.3114	32	1	1	NO	NO	NO
chr5	68519655	68520055	CTCF_strict	1.01	56.495	28.0275	3	8	NO	NO	NO
chr5	73738396	73738674	CTCF_lenient	1.08754	57.378	27	0	0	NO	NO	NO
chr5	74095588	74095829	CTCF_lenient	1.05439	53.9977	26	0	6	NO	NO	NO
chr5	74522194	74522591	CTCF_strict	-1.99	2.665	10.5825	1	4	NO	NO	NO
chr5	75505356	75505653	CTCF_strict	-1.69	3.1875	10.32	0	0	NO	NO	NO
chr5	75773353	75773729	CTCF_strict	-1.93	3.56	13.57	2	0	NO	NO	NO
chr5	76718376	76718580	CTCF_lenient	-1.00889	27.331	55	1	0	NO	NO	NO
chr5	77086522	77086964	CTCF_lenient	1.24687	113.916	48	0	6	NO	NO	NO
chr5	77570819	77571168	CTCF_lenient	1.45011	57.378	21	0	0	NO	NO	NO
chr5	77704989	77705453	CTCF_strict	-1.36	12.2375	31.34	0	6	YES	NO	NO
chr5	77719608	77719924	CTCF_strict	2.47	10.15	1.835	0	0	NO	NO	NO
chr5	79821999	79822250	CTCF_lenient	-1.18639	17.5761	40	0	0	NO	NO	NO
chr5	83142027	83142289	CTCF_strict	2.34	10.6575	2.0975	0	0	NO	NO	NO
chr5	86562595	86562976	CTCF_lenient	1.12349	84.9705	39	0	0	NO	NO	NO
chr5	89000971	89001168	CTCF_lenient	-1.06276	22.4995	47	0	0	NO	NO	NO
chr5	89071857	89072346	CTCF_strict	-1.93	2.9075	11.0925	3	2	NO	NO	NO
chr5	89212542	89212863	CTCF_lenient	-1.38075	18.817	49	0	0	NO	NO	NO
chr5	89499149	89499487	CTCF_lenient	-1.15111	29.7184	66	0	0	NO	NO	NO
chr5	89845374	89845571	CTCF_lenient	-1.19797	20.0509	46	0	0	NO	NO	NO
chr5	90944774	90945025	CTCF_lenient	-1.03664	41.4343	85	0	0	NO	NO	NO
chr5	91309969	91310207	CTCF_lenient	-1.03489	27.331	56	0	0	NO	NO	NO
chr5	91568513	91569000	CTCF_strict	1.19	23.3425	10.225	3	3	NO	NO	NO
chr5	92657903	92658193	CTCF_lenient	-1.09649	28.5269	61	0	1	NO	NO	NO
chr5	92759740	92760039	CTCF_strict	-1.45	5.6825	15.5175	2	0	NO	NO	NO
chr5	93112062	93112407	CTCF_strict	-1.61	5.7875	17.6675	1	2	NO	NO	NO
chr5	93463816	93464013	CTCF_lenient	-1.01496	21.2783	43	0	1	NO	NO	NO
chr5	93514022	93514560	CTCF_lenient	-1.01948	44.8897	91	2	2	NO	NO	NO
chr5	93592541	93593055	CTCF_strict	-1.66	4.7825	15.15	3	11	NO	NO	YES
chr5	96895649	96895880	CTCF_lenient	-1.00431	24.9254	50	0	0	NO	NO	NO
chr5	96974276	96974471	CTCF_lenient	1.2903	56.2532	23	0	0	NO	NO	NO
chr5	97517944	97518141	CTCF_lenient	-1.09314	22.4995	48	0	0	NO	NO	NO
chr5	98481196	98481558	CTCF_strict	2.58	12.865	2.145	2	0	NO	NO	NO
chr5	98792433	98792827	CTCF_strict	1.19	17.65	7.74	0	12	NO	NO	NO
chr5	101653252	101653447	CTCF_lenient	1.03122	36.7875	18	0	0	NO	NO	NO
chr5	101986955	101987150	CTCF_lenient	1.27677	46.0364	19	0	0	NO	NO	NO
chr5	102293044	102293294	CTCF_lenient	-1.18715	23.7151	54	0	0	NO	NO	NO
chr5	104151903	104152101	CTCF_lenient	-1.28913	21.2783	52	0	0	NO	NO	NO
chr5	104329429	104329665	CTCF_lenient	1.20297	43.7405	19	0	0	NO	NO	NO
chr5	105828798	105829390	CTCF_strict	-1.59	6.1575	18.515	3	8	YES	NO	NO
chr5	105833960	105834579	CTCF_strict	-1.35	5.3875	13.7325	3	7	NO	NO	NO
chr5	106431344	106431726	CTCF_lenient	1.01901	87.1409	43	2	5	NO	YES	YES
chr5	106517538	106517766	CTCF_lenient	1.27269	48.3224	20	0	5	NO	NO	NO
chr5	107094717	107094912	CTCF_lenient	1.01771	60.7412	30	0	0	NO	NO	NO
chr5	107446554	107446964	CTCF_strict	1.01	31.0825	15.485	3	5	NO	NO	NO
chr5	108304493	108304739	CTCF_lenient	-1.23384	39.1169	92	0	0	NO	NO	NO
chr5	108592662	108593055	CTCF_strict	-1.46	4.935	13.5725	3	8	NO	NO	YES
chr5	108795757	108796721	CTCF_lenient	1.27931	288.841	119	2	4	NO	NO	NO
chr5	108906393	108906590	CTCF_lenient	-1.2034	21.2783	49	0	0	NO	NO	NO
chr5	110290002	110290290	CTCF_lenient	1.35443	56.2532	22	0	0	NO	NO	NO
chr5	111754921	111755126	CTCF_lenient	1.44511	76.2392	28	0	0	NO	NO	NO
chr5	112095538	112095803	CTCF_strict	-1.27	5.475	13.2325	2	2	NO	NO	NO
chr5	113559021	113559218	CTCF_lenient	-1.11381	33.2692	72	0	0	NO	NO	NO
chr5	114036208	114036560	CTCF_lenient	1.35231	74.0432	29	0	2	NO	NO	NO
chr5	114983625	114983950	CTCF_lenient	1.11725	60.7412	28	0	0	NO	NO	NO
chr5	117546637	117547141	CTCF_strict	-1.87	2.905	10.63	2	12	NO	NO	NO
chr5	118570708	118570966	CTCF_lenient	-1.40233	20.0509	53	0	0	NO	NO	NO
chr5	118728156	118728506	CTCF_lenient	1.32023	67.4205	27	1	5	NO	NO	NO
chr5	121958854	121959049	CTCF_lenient	1.50551	42.5888	15	0	0	NO	NO	NO
chr5	122453571	122453783	CTCF_strict	-1.64	5.425	16.9675	0	0	NO	NO	NO
chr5	122819916	122820283	CTCF_lenient	-1.04474	59.622	123	0	0	NO	NO	NO
chr5	123121587	123122037	CTCF_strict	1.46	18.1175	6.5775	3	6	NO	YES	NO
chr5	123228579	123229315	CTCF_strict	-1.98	3.0825	12.1925	2	1	NO	NO	NO
chr5	124170208	124171279	CTCF_strict	-1.65	3.35	10.5175	2	3	NO	NO	NO
chr5	125290256	125290560	CTCF_lenient	-1.08399	29.7184	63	0	0	NO	NO	NO
chr5	126314128	126314436	CTCF_lenient	1.57357	50.599	17	1	0	NO	NO	NO
chr5	126321312	126321644	CTCF_strict	2.94	15.605	2.03	2	1	NO	NO	NO
chr5	126681918	126682227	CTCF_lenient	1.49111	50.599	18	0	3	NO	NO	NO
chr5	126738309	126738611	CTCF_lenient	1.00966	48.3224	24	0	0	NO	NO	NO
chr5	127855259	127855497	CTCF_lenient	-1.67234	13.8047	44	0	0	NO	NO	NO
chr5	127919026	127919515	CTCF_lenient	1.15764	91.468	41	0	7	NO	NO	NO
chr5	128057792	128058237	CTCF_strict	1.27	31.3225	12.955	1	12	NO	NO	NO
chr5	128436967	128437232	CTCF_lenient	-1.1806	22.4995	51	0	0	NO	NO	NO
chr5	130692484	130692878	CTCF_strict	-1.53	3.9925	11.57	1	0	NO	NO	NO
chr5	134277847	134278339	CTCF_strict	-1.12	9.215	20.085	2	4	NO	YES	YES
chr5	135762067	135762581	CTCF_strict	-1.76	3.1425	10.6825	3	10	NO	NO	NO
chr5	138451335	138451876	CTCF_lenient	1.1443	72.9431	33	0	0	NO	NO	NO
chr5	139500356	139500651	CTCF_lenient	-1.46226	26.1306	72	1	1	NO	NO	NO
chr5	140285327	140285667	CTCF_strict	1.09	23.3575	10.9875	0	8	YES	NO	NO
chr5	140446235	140446706	CTCF_strict	1.03	47.645	23.345	3	8	NO	NO	NO
chr5	140461079	140461368	CTCF_lenient	1.03507	57.378	28	0	2	NO	NO	NO
chr5	140500396	140500787	CTCF_strict	-1.67	3.83	12.2075	2	0	NO	NO	NO
chr5	141390134	141390425	CTCF_strict	1.87	14.625	4.0075	1	0	NO	NO	NO
chr5	144091310	144091559	CTCF_strict	-2.64	1.775	11.09	0	2	NO	NO	NO
chr5	145076755	145077004	CTCF_lenient	1.096	44.8897	21	0	0	NO	NO	NO
chr5	145275601	145275984	CTCF_lenient	1.20132	114.975	50	1	7	NO	NO	NO
chr5	148595847	148596044	CTCF_lenient	-1.46262	16.3275	45	0	2	NO	NO	NO
chr5	148659660	148660344	CTCF_strict	-1.48	5.7875	16.095	3	12	NO	NO	YES
chr5	149606035	149606481	CTCF_lenient	1.30881	381.514	154	3	14	YES	NO	NO
chr5	151083703	151084006	CTCF_strict	2.18	11.8075	2.605	0	8	NO	NO	NO
chr6	4852682	4853199	CTCF_strict	1.28	40.73	16.7475	2	8	NO	NO	NO
chr6	4853418	4853890	CTCF_lenient	1.02127	89.3067	44	1	0	NO	NO	NO
chr6	7976809	7977007	CTCF_lenient	-1.37005	21.2783	55	0	0	NO	NO	NO
chr6	8504059	8504256	CTCF_lenient	-1.26112	21.2783	51	0	0	NO	NO	NO
chr6	11879879	11880192	CTCF_lenient	-1.4302	16.3275	44	0	0	NO	NO	NO
chr6	12609746	12609970	CTCF_lenient	-1.60989	15.0707	46	0	0	NO	NO	NO
chr6	15134091	15134743	CTCF_strict	-1.95	2.6825	10.3525	0	0	NO	NO	NO
chr6	17294042	17294265	CTCF_lenient	-1.63917	13.8047	43	0	0	NO	NO	NO
chr6	21801406	21802602	CTCF_strict	-2.08	3.2175	13.605	3	7	NO	NO	NO
chr6	22112377	22112578	CTCF_lenient	1.16881	49.4618	22	0	0	NO	NO	NO
chr6	27913781	27914272	CTCF_strict	1.08	48.6075	22.985	3	2	NO	NO	NO
chr6	28864938	28865404	CTCF_strict	1.3	28.555	11.635	0	1	YES	NO	NO
chr6	29778976	29779176	CTCF_lenient	-1.03923	37.9537	78	0	0	NO	NO	NO
chr6	31086888	31087422	CTCF_strict	-2.3	2.0725	10.2125	2	11	NO	NO	NO
chr6	31365333	31365641	CTCF_lenient	-1.23962	23.7151	56	0	0	NO	NO	NO
chr6	32924797	32924994	CTCF_lenient	-1.44942	17.5761	48	0	0	NO	NO	NO
chr6	32998674	32998871	CTCF_lenient	-1.12359	18.817	41	0	0	NO	NO	NO
chr6	33834489	33834686	CTCF_lenient	-1.22201	17.5761	41	0	0	NO	NO	NO
chr6	35450292	35450738	CTCF_lenient	-1.35397	30.9059	79	3	0	NO	NO	NO
chr6	35517610	35518177	CTCF_strict	-1.77	3.1425	10.705	3	5	YES	NO	NO
chr6	37391017	37391416	CTCF_strict	-1.58	5.3225	15.8625	1	0	NO	NO	NO
chr6	37550872	37551245	CTCF_lenient	-1.31617	29.7184	74	0	0	NO	NO	NO
chr6	37567519	37567855	CTCF_strict	-2.66	1.95	12.375	3	0	NO	NO	NO
chr6	37732073	37732463	CTCF_strict	1.95	15.2675	3.965	3	0	NO	NO	NO
chr6	38462982	38463187	CTCF_lenient	-1.34683	20.0509	51	0	0	NO	NO	NO
chr6	38721023	38721385	CTCF_lenient	-1.09363	33.2692	71	3	0	NO	NO	NO
chr6	38742940	38743137	CTCF_lenient	-1.13086	35.6181	78	3	0	NO	NO	NO
chr6	43442455	43442664	CTCF_lenient	1.10808	51.7341	24	0	0	NO	NO	NO
chr6	47438059	47438326	CTCF_lenient	1.27677	46.0364	19	0	0	NO	NO	NO
chr6	48904986	48905443	CTCF_strict	-1.19	16.52	37.58	3	7	NO	NO	NO
chr6	49232228	49232490	CTCF_lenient	1.04919	51.7341	25	0	0	NO	NO	NO
chr6	49497032	49497336	CTCF_lenient	1.04919	51.7341	25	0	3	NO	NO	NO
chr6	50457521	50457798	CTCF_lenient	1.08423	55.1264	26	0	0	NO	NO	NO
chr6	50476620	50477214	CTCF_strict	-1.17	8.515	19.18	3	10	NO	YES	YES
chr6	50722950	50723182	CTCF_lenient	1.10069	47.1806	22	1	0	NO	NO	NO
chr6	50948513	50948732	CTCF_lenient	1.07106	48.3224	23	0	0	NO	NO	NO
chr6	51328477	51328757	CTCF_lenient	1.4329	53.9977	20	0	3	NO	NO	NO
chr6	52190250	52190822	CTCF_strict	1.03	28.27	13.8225	1	13	YES	NO	NO
chr6	53912021	53912371	CTCF_lenient	1.814	116.033	33	0	1	NO	NO	NO
chr6	54074253	54074668	CTCF_strict	-1.29	5.52	13.46	3	0	NO	NO	NO
chr6	56408087	56408454	CTCF_strict	2.22	12.495	2.6925	0	3	YES	NO	NO
chr6	58980159	58980362	CTCF_lenient	-1.11018	27.331	59	1	0	NO	NO	NO
chr6	67386351	67386671	CTCF_strict	-2.05	4.045	16.73	2	0	NO	NO	NO
chr6	67648975	67649311	CTCF_lenient	1.11231	129.715	60	0	7	NO	NO	NO
chr6	67980820	67981116	CTCF_lenient	1.16948	51.7341	23	0	1	NO	NO	NO
chr6	70810436	70810661	CTCF_lenient	-1.01723	23.7151	48	0	0	NO	NO	NO
chr6	70871711	70872337	CTCF_strict	-1.68	3.55	11.3625	3	15	YES	NO	NO
chr6	72351682	72352210	CTCF_strict	-1.74	4.455	14.8675	3	11	YES	NO	NO
chr6	72852417	72853054	CTCF_strict	-1.55	4.34	12.685	0	1	NO	NO	NO
chr6	77664440	77664698	CTCF_lenient	1.27677	46.0364	19	0	0	NO	NO	NO
chr6	77929477	77929856	CTCF_lenient	1.21029	74.0432	32	0	6	NO	NO	NO
chr6	78282140	78282533	CTCF_strict	1.12	26.53	12.2425	3	6	NO	NO	NO
chr6	82061567	82061937	CTCF_strict	1.64	17.535	5.6325	2	0	NO	NO	NO
chr6	82329406	82329638	CTCF_lenient	1.28972	39.1169	16	0	0	NO	NO	NO
chr6	84091000	84091195	CTCF_lenient	1.10069	47.1806	22	0	0	NO	NO	NO
chr6	85793569	85793992	CTCF_strict	1.64	24.3275	7.7875	2	2	YES	NO	NO
chr6	86549098	86549616	CTCF_strict	-1.01	13.285	26.7625	3	0	NO	NO	NO
chr6	86938777	86939089	CTCF_lenient	-1.25321	28.5269	68	0	0	NO	NO	NO
chr6	91581706	91582092	CTCF_lenient	1.08505	80.615	38	0	0	NO	NO	NO
chr6	94146243	94146450	CTCF_lenient	-1.18812	28.5269	65	0	0	NO	NO	NO
chr6	95433303	95433544	CTCF_lenient	-1.02373	28.5269	58	0	0	NO	NO	NO
chr6	95461704	95462159	CTCF_strict	-2.19	2.355	10.7725	0	0	NO	NO	NO
chr6	95851114	95851415	CTCF_lenient	-1.04722	26.1306	54	0	0	NO	NO	NO
chr6	96977275	96977653	CTCF_strict	1.77	17.7775	5.2275	1	2	NO	NO	NO
chr6	97879031	97879228	CTCF_lenient	-1.32063	18.817	47	0	0	NO	NO	NO
chr6	98958561	98958996	CTCF_strict	-1.64	3.665	11.45	1	8	NO	NO	NO
chr6	101205271	101205468	CTCF_lenient	-1.70476	13.8047	45	0	0	NO	NO	NO
chr6	103174032	103174456	CTCF_lenient	1.06459	121.311	58	2	0	NO	NO	NO
chr6	113068847	113069064	CTCF_lenient	-1.37005	21.2783	55	0	0	NO	NO	NO
chr6	113844203	113844477	CTCF_lenient	-1.19754	34.4454	79	0	1	NO	NO	NO
chr6	114358211	114358555	CTCF_strict	1.32	17.93	7.175	1	2	NO	NO	NO
chr6	114699286	114699521	CTCF_lenient	1.24039	44.8897	19	0	0	NO	NO	NO
chr6	115676957	115677582	CTCF_strict	1.07	25.17	12.0275	3	9	NO	YES	NO
chr6	116601780	116602230	CTCF_strict	-1.41	12	31.9775	3	5	NO	NO	NO
chr6	117226357	117226568	CTCF_lenient	1.21483	69.6341	30	0	0	NO	NO	NO
chr6	118145133	118145444	CTCF_strict	1.58	10.27	3.4325	1	12	NO	YES	YES
chr6	119895855	119896052	CTCF_lenient	-1.28912	20.0509	49	0	0	NO	NO	NO
chr6	120169374	120169612	CTCF_strict	1.37	14.1325	5.46	0	3	NO	NO	NO
chr6	120414037	120414663	CTCF_strict	-1.56	4.8875	14.44	0	0	NO	NO	NO
chr6	121423015	121423514	CTCF_lenient	1.15877	89.3067	40	1	3	NO	NO	NO
chr6	122245322	122245600	CTCF_lenient	1.01718	50.599	25	0	1	NO	NO	NO
chr6	122555533	122555909	CTCF_strict	1.04	43.4125	21.045	3	8	NO	NO	NO
chr6	122669966	122670410	CTCF_strict	-1.01	12.2	24.5775	3	9	NO	YES	YES
chr6	123743711	123744066	CTCF_lenient	1.09862	68.5281	32	0	5	NO	NO	NO
chr6	124644365	124644686	CTCF_strict	-1.38	5.1025	13.31	2	1	NO	NO	NO
chr6	125525146	125525476	CTCF_lenient	-1.02304	34.4454	70	3	0	NO	NO	NO
chr6	125540845	125541042	CTCF_lenient	-1.21362	23.7151	55	0	0	NO	NO	NO
chr6	126633387	126633645	CTCF_lenient	1.2289	56.2532	24	0	1	NO	NO	NO
chr6	127291479	127291824	CTCF_lenient	-1.1858	32.0894	73	2	0	NO	NO	NO
chr6	128596056	128596337	CTCF_lenient	1.64984	59.622	19	1	0	NO	NO	NO
chr6	129494058	129494650	CTCF_strict	-1.3	6.905	17.0425	3	10	NO	NO	NO
chr6	130201562	130201759	CTCF_lenient	-1.21869	16.3275	38	0	0	NO	NO	NO
chr6	130317601	130317798	CTCF_lenient	-1.43891	22.4995	61	1	0	NO	NO	NO
chr6	133667350	133667560	CTCF_lenient	1.15871	37.9537	17	0	0	NO	NO	NO
chr6	134461743	134461973	CTCF_lenient	-1.01723	23.7151	48	0	0	NO	NO	NO
chr6	136347050	136347409	CTCF_lenient	-2.35904	9.94097	51	0	0	NO	NO	NO
chr6	136804328	136804659	CTCF_lenient	-1.07264	28.5269	60	0	2	NO	NO	NO
chr6	137991555	137991756	CTCF_lenient	1.10468	49.4618	23	1	1	NO	NO	NO
chr6	138019823	138020614	CTCF_lenient	1.01073	94.7017	47	1	0	NO	NO	NO
chr6	138371158	138371378	CTCF_lenient	1.16948	51.7341	23	0	1	NO	NO	NO
chr6	140207256	140207661	CTCF_lenient	1.12318	76.2392	35	1	2	NO	NO	NO
chr6	140252770	140253039	CTCF_lenient	1.16948	51.7341	23	0	0	NO	NO	NO
chr6	141323700	141324068	CTCF_lenient	-1.05689	43.7405	91	3	5	NO	NO	NO
chr6	142674808	142675025	CTCF_lenient	1.11097	53.9977	25	0	0	NO	NO	NO
chr6	142722120	142722523	CTCF_strict	1.66	14.7	4.6425	1	7	YES	NO	NO
chr6	145240426	145240623	CTCF_lenient	-1.04812	21.2783	44	0	0	NO	NO	NO
chr6	145564794	145564989	CTCF_lenient	1.01771	60.7412	30	1	0	NO	NO	NO
chr6	145598179	145598490	CTCF_strict	-1.8	6.33	22.0625	1	0	NO	NO	NO
chr6	145811432	145812548	CTCF_strict	2.1	22.38	5.24	1	4	NO	NO	NO
chr6	146273975	146274198	CTCF_lenient	-1.09314	22.4995	48	0	0	NO	NO	NO
chr6	146450211	146451135	CTCF_strict	1.02	62.905	30.955	3	8	NO	NO	NO
chr6	146744344	146744916	CTCF_lenient	-1.03163	56.2532	115	1	2	NO	NO	NO
chr6	149117153	149117401	CTCF_lenient	1.01718	50.599	25	0	0	NO	NO	NO
chr7	4581058	4581452	CTCF_strict	-1.55	4.205	12.2925	0	0	NO	NO	NO
chr7	13879396	13879651	CTCF_lenient	-1.17498	26.1306	59	1	0	NO	NO	NO
chr7	14809606	14810175	CTCF_strict	-1.21	11.695	27.09	3	0	NO	NO	NO
chr7	14892814	14893175	CTCF_strict	-1.07	17.8125	37.405	3	2	NO	NO	NO
chr7	14902530	14903002	CTCF_strict	-1.49	4.715	13.28	3	8	YES	NO	NO
chr7	16959081	16959441	CTCF_strict	-1.08	13.485	28.4525	3	7	NO	NO	NO
chr7	17295999	17296327	CTCF_lenient	-1.04351	34.4454	71	0	7	NO	NO	NO
chr7	18988285	18988526	CTCF_lenient	1.2023	48.3224	21	0	0	NO	NO	NO
chr7	19496048	19496423	CTCF_lenient	-1.07576	37.9537	80	2	0	NO	NO	NO
chr7	20297744	20298256	CTCF_strict	-1.19	11.375	25.8975	0	13	NO	YES	YES
chr7	20606718	20606925	CTCF_lenient	1.58928	39.1169	13	0	2	NO	NO	NO
chr7	25712636	25712945	CTCF_lenient	1.04401	61.8586	30	0	1	NO	NO	NO
chr7	26399200	26399426	CTCF_lenient	1.60268	60.7412	20	0	1	NO	NO	NO
chr7	27013469	27013772	CTCF_strict	-2.24	2.595	12.2675	2	0	NO	NO	NO
chr7	27745967	27746181	CTCF_lenient	1.05858	43.7405	21	0	0	NO	NO	NO
chr7	28005082	28005450	CTCF_lenient	-1.07266	43.7405	92	3	0	NO	NO	NO
chr7	28266434	28266986	CTCF_strict	1.92	11.3525	3.0075	2	1	NO	NO	NO
chr7	28465130	28465547	CTCF_strict	1.64	11.645	3.745	0	1	NO	NO	NO
chr7	28507982	28508253	CTCF_lenient	1.33198	52.8669	21	0	0	NO	NO	NO
chr7	29076114	29076420	CTCF_lenient	1.16986	53.9977	24	0	0	NO	NO	NO
chr7	29833126	29833486	CTCF_lenient	1.06696	81.7058	39	0	3	NO	NO	NO
chr7	30271755	30272148	CTCF_lenient	1.34557	76.2392	30	0	1	NO	NO	NO
chr7	30466887	30467351	CTCF_strict	1.44	15.3175	5.6325	1	4	NO	NO	NO
chr7	31911618	31912284	CTCF_lenient	1.05219	172.115	83	1	1	NO	NO	NO
chr7	36503378	36503879	CTCF_strict	1.49	17.735	6.3125	1	10	NO	NO	NO
chr7	38926670	38927243	CTCF_strict	-1.28	5.77	13.975	3	12	NO	YES	YES
chr7	46704169	46704412	CTCF_lenient	-1.06206	32.0894	67	0	0	NO	NO	NO
chr7	46711221	46711475	CTCF_lenient	1.96372	66.3114	17	0	2	NO	NO	NO
chr7	46799463	46800219	CTCF_strict	1.35	26.355	10.345	3	12	NO	NO	NO
chr7	49750047	49750335	CTCF_strict	2.13	12.51	2.8625	1	0	NO	NO	NO
chr7	51496587	51496903	CTCF_strict	1.38	13.4875	5.165	1	3	NO	NO	NO
chr7	54862993	54863201	CTCF_lenient	-1.22307	26.1306	61	0	0	NO	NO	NO
chr7	56460232	56460548	CTCF_lenient	-1.2034	21.2783	49	0	0	NO	NO	NO
chr7	56711374	56711923	CTCF_strict	-1.48	4.235	11.83	2	12	YES	NO	NO
chr7	56818073	56818457	CTCF_strict	-2.19	3.9825	18.165	2	0	NO	NO	NO
chr7	58754839	58755058	CTCF_lenient	1.27677	46.0364	19	0	4	NO	NO	NO
chr7	59722472	59722944	CTCF_strict	-1.46	4.965	13.64	3	1	NO	NO	NO
chr7	64955665	64955862	CTCF_lenient	-2.00854	9.94097	40	0	0	NO	NO	NO
chr7	67148870	67149093	CTCF_lenient	-1.08399	29.7184	63	0	0	NO	NO	NO
chr7	72482469	72482769	CTCF_lenient	-1.2499	27.331	65	0	0	NO	NO	NO
chr7	77051857	77052263	CTCF_strict	1.39	43.465	16.595	1	0	NO	NO	NO
chr7	80694024	80694329	CTCF_strict	2.35	10.5875	2.075	0	0	NO	NO	NO
chr7	82636677	82637102	CTCF_lenient	1.19857	57.378	25	0	0	NO	NO	NO
chr7	87544861	87545693	CTCF_strict	-2.12	2.505	10.9025	1	4	NO	NO	NO
chr7	88042497	88043108	CTCF_lenient	-1.01791	60.7412	123	1	0	NO	NO	NO
chr7	88638136	88638649	CTCF_lenient	1.03016	100.07	49	1	1	NO	NO	NO
chr7	89004023	89004277	CTCF_lenient	-1.13443	27.331	60	0	1	NO	NO	NO
chr7	90014395	90015457	CTCF_strict	1.03	64.135	31.4975	3	14	NO	NO	NO
chr7	91008131	91008442	CTCF_lenient	-1.57818	15.0707	45	0	0	NO	NO	NO
chr7	94394976	94395535	CTCF_lenient	1.47137	316.105	114	2	2	NO	NO	NO
chr7	94669124	94669392	CTCF_lenient	1.45313	62.9744	23	0	1	NO	NO	NO
chr7	97209039	97209493	CTCF_strict	-1.68	4.37	14.0325	3	0	NO	NO	NO
chr7	97214962	97215159	CTCF_lenient	-1.08399	29.7184	63	3	0	NO	NO	NO
chr7	99557062	99557262	CTCF_lenient	-1.04812	21.2783	44	0	1	NO	NO	NO
chr7	101507915	101508364	CTCF_lenient	1.12315	89.3067	41	3	3	NO	NO	NO
chr7	101604141	101604336	CTCF_lenient	1.00403	32.0894	16	0	0	NO	NO	NO
chr7	102239833	102240335	CTCF_lenient	1.12754	146.385	67	2	2	NO	NO	NO
chr7	105298903	105299403	CTCF_strict	-1.01	14.1625	28.5975	3	6	NO	NO	NO
chr7	106173833	106174212	CTCF_lenient	1.28732	100.07	41	1	1	NO	NO	NO
chr7	106416488	106416717	CTCF_lenient	1.25046	61.8586	26	0	3	NO	NO	NO
chr7	107738292	107738606	CTCF_lenient	-1.10321	34.4454	74	0	0	NO	NO	NO
chr7	108614045	108614284	CTCF_lenient	-1.75875	15.0707	51	0	0	NO	NO	NO
chr7	109639881	109640116	CTCF_lenient	1.05082	41.4343	20	0	0	NO	NO	NO
chr7	111021659	111021944	CTCF_lenient	1.10808	51.7341	24	0	4	NO	NO	NO
chr7	112944303	112944989	CTCF_lenient	-1.01908	83.8835	170	1	2	NO	NO	NO
chr7	113931943	113932159	CTCF_lenient	-1.03288	24.9254	51	2	0	NO	NO	NO
chr7	114513981	114514776	CTCF_lenient	1.38644	78.4297	30	1	2	NO	NO	NO
chr7	114885044	114885265	CTCF_lenient	1.97516	47.1806	12	0	1	NO	NO	NO
chr7	114985261	114985604	CTCF_strict	2.3	12.47	2.53	0	2	NO	NO	NO
chr7	117471225	117471442	CTCF_lenient	1.45832	49.4618	18	0	0	NO	NO	NO
chr7	117575775	117576269	CTCF_strict	-1.48	4.52	12.5925	3	9	NO	NO	NO
chr7	119316527	119316799	CTCF_lenient	-1.26515	23.7151	57	0	0	NO	NO	NO
chr7	119336435	119336713	CTCF_lenient	-1.45115	28.5269	78	1	0	NO	NO	NO
chr7	119356274	119356826	CTCF_strict	-1.32	5.9925	14.9325	3	6	NO	NO	NO
chr7	119835670	119835936	CTCF_lenient	-1.363	23.7151	61	0	0	NO	NO	NO
chr7	120027399	120027637	CTCF_lenient	-1.07264	28.5269	60	0	0	NO	NO	NO
chr7	121410488	121410693	CTCF_lenient	1.20277	46.0364	20	0	0	NO	NO	NO
chr7	121597093	121597352	CTCF_lenient	-1.03288	24.9254	51	0	0	NO	NO	NO
chr7	121915092	121915593	CTCF_strict	-1.91	3.37	12.7025	2	1	NO	NO	NO
chr7	122004316	122004781	CTCF_strict	1.67	33.4225	10.5075	1	0	YES	NO	NO
chr7	122397716	122397913	CTCF_lenient	-1.1806	22.4995	51	0	0	NO	NO	NO
chr7	125222635	125222995	CTCF_lenient	1.13828	96.8522	44	0	4	NO	NO	NO
chr7	125635249	125635681	CTCF_strict	2.29	10.745	2.1925	1	1	NO	NO	NO
chr7	125697397	125697759	CTCF_lenient	1.27899	104.347	43	1	2	NO	NO	NO
chr7	126138505	126138891	CTCF_strict	1.07	29.3825	14.015	1	3	NO	NO	NO
chr7	126900264	126900538	CTCF_lenient	1.03656	47.1806	23	0	1	NO	NO	NO
chr7	128628800	128629026	CTCF_lenient	1.54401	43.7405	15	0	5	NO	NO	NO
chr7	130499303	130499646	CTCF_lenient	-1.02747	30.9059	63	0	0	NO	NO	NO
chr7	130635526	130635773	CTCF_lenient	-1.03489	27.331	56	0	0	NO	NO	NO
chr7	132315899	132316234	CTCF_lenient	1.14288	59.622	27	0	0	NO	NO	NO
chr7	132359345	132359722	CTCF_lenient	1.07512	67.4205	32	1	4	NO	NO	NO
chr7	132951686	132951946	CTCF_lenient	-1.16575	28.5269	64	0	0	NO	NO	NO
chr7	133337148	133337362	CTCF_lenient	1.33707	70.7386	28	0	0	NO	NO	NO
chr7	133750601	133751018	CTCF_lenient	-1.05253	53.9977	112	0	0	NO	NO	NO
chr7	134291579	134291781	CTCF_lenient	-1.17947	30.9059	70	1	0	NO	NO	NO
chr7	135175070	135175267	CTCF_lenient	-1.13765	30.9059	68	0	0	NO	NO	NO
chr7	135825060	135825298	CTCF_lenient	-1.01496	21.2783	43	0	0	NO	NO	NO
chr7	137191259	137191524	CTCF_lenient	-1.09458	30.9059	66	0	0	NO	NO	NO
chr7	137791497	137791802	CTCF_strict	-1.49	4.655	13.065	0	0	NO	NO	NO
chr7	138009070	138010054	CTCF_strict	1.43	25.595	9.5275	3	4	NO	NO	NO
chr7	138628709	138629094	CTCF_lenient	1.27625	62.9744	26	1	0	NO	NO	NO
chr7	139759711	139760006	CTCF_lenient	-1.54289	21.2783	62	0	0	NO	NO	NO
chr7	139915583	139915780	CTCF_lenient	-1.07317	33.2692	70	1	0	NO	NO	NO
chr7	147862123	147862337	CTCF_lenient	1.30072	51.7341	21	0	0	NO	NO	NO
chr7	148488789	148489045	CTCF_lenient	-1.03923	37.9537	78	2	1	NO	NO	NO
chr7	149355781	149356162	CTCF_strict	1.02	35.305	17.3875	3	6	NO	NO	NO
chr7	150362638	150362835	CTCF_lenient	-1.04697	23.7151	49	0	0	NO	NO	NO
chr7	151101736	151102021	CTCF_lenient	1.05119	66.3114	32	0	0	NO	NO	NO
chr7	151166078	151166344	CTCF_strict	-1.46	4.7575	13.125	0	1	NO	NO	NO
chr7	152278802	152279092	CTCF_lenient	-1.48176	20.0509	56	0	0	NO	NO	NO
chr7	152406665	152406911	CTCF_lenient	-1.0609	24.9254	52	0	1	NO	NO	NO
chr7	152438898	152439427	CTCF_strict	-1.43	6.545	17.69	3	12	NO	YES	YES
chr8	3415546	3415795	CTCF_lenient	-1.02567	40.277	82	1	0	NO	NO	NO
chr8	8652755	8652952	CTCF_lenient	-1.14182	24.9254	55	0	0	NO	NO	NO
chr8	8789008	8789205	CTCF_lenient	-1.85654	9.94097	36	0	0	NO	NO	NO
chr8	12564308	12564694	CTCF_strict	-1.12	15.085	32.785	3	9	NO	NO	NO
chr8	13520509	13520948	CTCF_lenient	-1.27428	28.5269	69	0	0	NO	NO	NO
chr8	14859483	14859725	CTCF_lenient	-1.11018	27.331	59	1	4	NO	NO	NO
chr8	22139865	22140075	CTCF_lenient	-1.15334	33.2692	74	0	0	NO	NO	NO
chr8	23473287	23473549	CTCF_lenient	-1.4302	16.3275	44	0	0	NO	NO	NO
chr8	23733687	23733907	CTCF_lenient	1.10528	86.0563	40	0	12	NO	NO	NO
chr8	27704436	27704704	CTCF_lenient	1.12897	43.7405	20	1	0	NO	NO	NO
chr8	28195838	28196502	CTCF_lenient	1.10545	103.279	48	1	1	NO	NO	NO
chr8	37520588	37521778	CTCF_strict	1.63	22.7425	7.3575	1	3	NO	NO	NO
chr8	37759237	37759464	CTCF_strict	-1.65	3.415	10.7375	1	0	NO	NO	NO
chr8	37775738	37776225	CTCF_strict	1.26	80.47	33.535	2	4	NO	NO	NO
chr8	37884161	37884486	CTCF_lenient	-1.23361	34.4454	81	0	0	NO	NO	NO
chr8	38057264	38057588	CTCF_lenient	-1.04037	32.0894	66	0	0	NO	NO	NO
chr8	39794157	39794463	CTCF_lenient	1.01241	58.5009	29	1	0	NO	NO	NO
chr8	42279427	42279809	CTCF_strict	1.23	49.42	21.0775	2	3	NO	NO	NO
chr8	42286155	42286408	CTCF_lenient	-1.07264	28.5269	60	0	0	NO	NO	NO
chr8	46087080	46087459	CTCF_lenient	1.00679	66.3114	33	0	0	NO	NO	NO
chr8	48989278	48989519	CTCF_lenient	-1.09969	26.1306	56	0	1	NO	NO	NO
chr8	63715351	63715898	CTCF_lenient	-1.09363	33.2692	71	0	0	NO	NO	NO
chr8	64670553	64670749	CTCF_lenient	1.48236	39.1169	14	0	0	NO	NO	NO
chr8	66225336	66225531	CTCF_lenient	1.49038	30.9059	11	0	0	NO	NO	NO
chr8	69955066	69955731	CTCF_strict	-1.29	5.8575	14.2825	3	10	YES	NO	NO
chr8	72239433	72239679	CTCF_lenient	-1.08399	29.7184	63	0	0	NO	NO	NO
chr8	72764596	72764985	CTCF_strict	-1.37	5.355	13.8575	1	10	NO	NO	NO
chr8	72999207	72999419	CTCF_lenient	-1.06042	27.331	57	0	0	NO	NO	NO
chr8	78852370	78852826	CTCF_lenient	1.14948	106.48	48	0	2	NO	NO	NO
chr8	79763356	79763735	CTCF_strict	1.51	19.96	7.0175	0	0	NO	NO	NO
chr8	82459539	82460022	CTCF_lenient	1.38954	70.7386	27	0	1	NO	NO	NO
chr8	83509222	83509417	CTCF_lenient	1.06527	46.0364	22	0	0	NO	NO	NO
chr8	85496416	85496620	CTCF_lenient	-1.28913	21.2783	52	0	0	NO	NO	NO
chr8	86327145	86327581	CTCF_strict	1.4	24.7375	9.3825	0	2	NO	NO	NO
chr8	86724768	86725076	CTCF_lenient	1.07526	101.141	48	1	0	NO	NO	NO
chr8	86939379	86939637	CTCF_lenient	1.16948	51.7341	23	0	2	NO	NO	NO
chr8	87060829	87061164	CTCF_lenient	1.034	106.48	52	0	5	NO	NO	NO
chr8	89996245	89996536	CTCF_lenient	1.094	151.561	71	0	9	NO	NO	NO
chr8	91220132	91220743	CTCF_strict	-1.67	3.355	10.6825	1	3	NO	NO	NO
chr8	91458561	91458799	CTCF_lenient	-1.44942	17.5761	48	0	0	NO	NO	NO
chr8	91567270	91567983	CTCF_strict	-1.65	4.385	13.795	2	0	NO	NO	NO
chr8	92040358	92040606	CTCF_lenient	-1.22307	26.1306	61	0	0	NO	NO	NO
chr8	92154395	92154831	CTCF_strict	1.4	15.9075	6.0275	0	5	NO	NO	NO
chr8	93424828	93425112	CTCF_lenient	-1.01496	21.2783	43	0	0	NO	NO	NO
chr8	94495567	94495918	CTCF_lenient	1.16639	44.8897	20	0	0	NO	NO	NO
chr8	94537943	94538225	CTCF_lenient	1.20161	50.599	22	0	0	NO	NO	NO
chr8	94855793	94856299	CTCF_lenient	-1.1116	44.8897	97	3	0	NO	NO	NO
chr8	95572183	95572409	CTCF_lenient	-1.20481	27.331	63	0	0	NO	NO	NO
chr8	95951083	95951346	CTCF_lenient	1.06966	86.0563	41	0	0	NO	NO	NO
chr8	96798118	96798315	CTCF_lenient	-1.03489	27.331	56	0	7	NO	NO	NO
chr8	102139366	102139564	CTCF_lenient	-1.67121	16.3275	52	0	0	NO	NO	NO
chr8	102232677	102232877	CTCF_lenient	-1.1806	22.4995	51	0	0	NO	NO	NO
chr8	106447359	106447751	CTCF_lenient	-1.23778	35.6181	84	3	0	NO	NO	NO
chr8	107101556	107101874	CTCF_strict	2.23	14.6825	3.1225	1	1	NO	NO	NO
chr8	107350663	107351093	CTCF_lenient	1.01798	103.279	51	2	0	NO	NO	NO
chr8	107534932	107535440	CTCF_strict	1.01	37.165	18.52	3	3	NO	NO	NO
chr8	109156589	109157030	CTCF_lenient	1.19421	107.545	47	0	0	NO	NO	NO
chr8	109348498	109348697	CTCF_lenient	1.26111	55.1264	23	0	0	NO	NO	NO
chr8	110015769	110015993	CTCF_lenient	-1.03489	27.331	56	0	1	NO	NO	NO
chr8	110878113	110878310	CTCF_lenient	-1.16626	20.0509	45	0	0	NO	NO	NO
chr8	112944220	112944415	CTCF_lenient	1.04179	39.1169	19	0	0	NO	NO	NO
chr8	113714537	113714891	CTCF_lenient	1.07608	50.599	24	0	0	NO	NO	NO
chr8	113969104	113969342	CTCF_lenient	-1.5649	17.5761	52	0	0	NO	NO	NO
chr8	114377742	114378442	CTCF_strict	-1.01	9.97	20.0925	2	4	NO	NO	NO
chr8	115888198	115888443	CTCF_lenient	1.49111	50.599	18	0	2	NO	NO	NO
chr8	117385905	117386100	CTCF_lenient	1.16196	40.277	18	0	0	NO	NO	NO
chr8	118293628	118293825	CTCF_lenient	-1.1806	22.4995	51	0	0	NO	NO	NO
chr8	118813547	118814044	CTCF_strict	1.44	26.775	9.845	1	2	NO	NO	NO
chr8	119133574	119133907	CTCF_lenient	-1.05241	33.2692	69	1	0	NO	NO	NO
chr8	119503980	119504564	CTCF_strict	-1.23	6.7975	15.8975	3	11	NO	YES	YES
chr8	120811455	120811710	CTCF_lenient	-1.03288	24.9254	51	0	8	NO	NO	NO
chr8	124783226	124783697	CTCF_strict	-2.14	5.035	22.2625	3	11	NO	NO	NO
chr8	125287077	125287274	CTCF_lenient	-1.16626	20.0509	45	0	0	NO	NO	NO
chr8	125349023	125349297	CTCF_lenient	-1.03288	24.9254	51	0	1	NO	NO	NO
chr8	125383553	125383995	CTCF_strict	1.66	10.75	3.415	2	0	NO	NO	NO
chr8	125545022	125545442	CTCF_strict	-1.29	4.46	10.9025	0	0	NO	NO	NO
chr8	126490811	126491183	CTCF_strict	-1.27	7.9325	19.17	0	0	NO	NO	NO
chr8	127237830	127238126	CTCF_lenient	-1.29024	23.7151	58	0	0	NO	NO	NO
chr8	129091720	129092032	CTCF_lenient	-1.34358	21.2783	54	0	0	NO	NO	NO
chr8	129398781	129399185	CTCF_strict	1.17	17.3825	7.7125	3	3	NO	YES	YES
chr8	129455651	129455926	CTCF_strict	-1.64	3.8325	11.9175	0	5	NO	NO	NO
chr8	130103306	130103543	CTCF_lenient	-1.15031	26.1306	58	0	1	NO	NO	NO
chr8	130806686	130807037	CTCF_lenient	-1.06042	27.331	57	0	0	NO	NO	NO
chr9	4210150	4210453	CTCF_lenient	1.24039	44.8897	19	0	2	NO	NO	NO
chr9	7989670	7989878	CTCF_lenient	-1.26735	24.9254	60	0	0	NO	NO	NO
chr9	8719014	8719432	CTCF_strict	1.72	17.1225	5.1925	0	5	NO	NO	NO
chr9	9206455	9206673	CTCF_lenient	-1.39605	21.2783	56	0	0	NO	NO	NO
chr9	9693855	9694238	CTCF_lenient	1.10528	86.0563	40	1	0	NO	NO	NO
chr9	20970564	20970876	CTCF_strict	1.56	14.995	5.075	0	13	NO	NO	NO
chr9	21467139	21467379	CTCF_lenient	-1.14182	24.9254	55	0	0	NO	NO	NO
chr9	22030893	22031127	CTCF_strict	1.25	15.925	6.7025	0	0	NO	NO	NO
chr9	22361758	22362247	CTCF_strict	-1.41	10.5475	28.04	3	13	NO	YES	YES
chr9	23060378	23060668	CTCF_lenient	-1.16575	28.5269	64	0	0	NO	NO	NO
chr9	25929512	25930024	CTCF_strict	1.9	15.085	4.055	3	2	NO	NO	NO
chr9	30688329	30688565	CTCF_lenient	-1.12522	26.1306	57	2	0	NO	NO	NO
chr9	31720469	31720990	CTCF_strict	1.39	14.49	5.5325	1	11	NO	NO	NO
chr9	34867331	34867846	CTCF_strict	-1.42	5.245	13.9975	1	3	NO	NO	NO
chr9	35331695	35332229	CTCF_strict	-1.31	24.355	60.4225	3	11	NO	YES	YES
chr9	37420982	37421441	CTCF_strict	1.38	12.685	4.89	1	2	NO	NO	NO
chr9	40031900	40032243	CTCF_strict	-1.73	4.2625	14.1325	0	3	NO	NO	NO
chr9	40797951	40798427	CTCF_strict	-1.63	4.0975	12.6775	3	6	YES	NO	NO
chr9	41931917	41932624	CTCF_strict	1.38	50.2425	19.3575	1	14	NO	NO	NO
chr9	42893791	42894071	CTCF_lenient	-1.39082	22.4995	59	0	0	NO	NO	NO
chr9	44486384	44486910	CTCF_strict	1.48	38.375	13.79	1	5	NO	NO	NO
chr9	44517549	44518114	CTCF_strict	-1.49	5.9925	16.85	1	13	NO	NO	NO
chr9	44580673	44581224	CTCF_strict	-1.18	9.455	21.3775	3	14	NO	YES	YES
chr9	45955576	45956032	CTCF_strict	-1.45	4.4275	12.09	0	1	NO	NO	NO
chr9	47225809	47226030	CTCF_lenient	-1.11225	21.2783	46	0	0	NO	NO	NO
chr9	47390197	47390477	CTCF_lenient	-1.0609	24.9254	52	0	0	NO	NO	NO
chr9	47516316	47516833	CTCF_strict	-1.66	4.08	12.9225	3	13	YES	NO	NO
chr9	48426261	48427213	CTCF_strict	-1.25	10.3925	24.715	3	14	YES	NO	NO
chr9	48539295	48539564	CTCF_lenient	-1.05241	33.2692	69	0	0	NO	NO	NO
chr9	51019407	51019988	CTCF_strict	2.24	17.13	3.6225	0	0	NO	NO	NO
chr9	53115405	53115605	CTCF_lenient	1.19971	55.1264	24	0	0	NO	NO	NO
chr9	55352496	55352693	CTCF_lenient	-1.43891	22.4995	61	0	0	NO	NO	NO
chr9	57368539	57369297	CTCF_strict	-1.31	6.8775	16.9975	0	1	NO	NO	NO
chr9	57414643	57415135	CTCF_strict	-1.32	5.6625	14.155	1	9	NO	NO	NO
chr9	57543839	57544833	CTCF_strict	-2.4	2.07	10.94	3	2	NO	NO	NO
chr9	57998790	57999223	CTCF_strict	-1.21	6.5	15.0425	3	7	NO	YES	YES
chr9	58005253	58005509	CTCF_lenient	-1.2034	21.2783	49	0	2	NO	NO	NO
chr9	61114711	61115000	CTCF_lenient	1.57584	59.622	20	1	1	NO	NO	NO
chr9	63702482	63702720	CTCF_lenient	-1.03174	22.4995	46	0	4	NO	NO	NO
chr9	63845247	63845534	CTCF_strict	-1.53	5.205	15.0325	1	7	NO	NO	NO
chr9	63848787	63849034	CTCF_lenient	-1.03664	41.4343	85	0	0	NO	NO	NO
chr9	63946187	63946418	CTCF_strict	-1.43	7.2875	19.61	1	8	NO	NO	NO
chr9	64172911	64173106	CTCF_lenient	1.00966	48.3224	24	0	0	NO	NO	NO
chr9	64195022	64195561	CTCF_strict	-1.79	3.845	13.3025	3	0	NO	NO	NO
chr9	64751157	64751668	CTCF_strict	-1.06	11.5425	24.0725	3	9	NO	YES	YES
chr9	65131111	65131874	CTCF_strict	-1.91	4.2625	16	3	8	NO	YES	YES
chr9	65170317	65170687	CTCF_lenient	-1.08344	32.0894	68	1	0	NO	NO	NO
chr9	65582439	65582636	CTCF_lenient	-1.01723	23.7151	48	0	0	NO	NO	NO
chr9	66179440	66179645	CTCF_lenient	-1.21014	28.5269	66	0	0	NO	NO	NO
chr9	66931740	66931972	CTCF_lenient	-1.01496	21.2783	43	0	0	NO	NO	NO
chr9	68732279	68732588	CTCF_lenient	-1.14924	35.6181	79	0	0	NO	NO	NO
chr9	72451099	72451296	CTCF_lenient	-1.09314	22.4995	48	0	0	NO	NO	NO
chr9	72453595	72453792	CTCF_lenient	-1.02025	26.1306	53	0	0	NO	NO	NO
chr9	75167321	75167518	CTCF_lenient	-1.351	18.817	48	0	1	NO	NO	NO
chr9	75775255	75775695	CTCF_lenient	1.04328	49.4618	24	1	0	NO	NO	NO
chr9	76118728	76119055	CTCF_strict	1.76	17.165	5.0825	3	1	NO	NO	NO
chr9	77677244	77677578	CTCF_lenient	1.03426	69.6341	34	0	0	NO	NO	NO
chr9	77713708	77713905	CTCF_lenient	-1.03174	22.4995	46	0	0	NO	NO	NO
chr9	77764745	77765212	CTCF_strict	-1.52	6.3325	18.145	3	1	NO	NO	NO
chr9	78341730	78342015	CTCF_lenient	1.27625	62.9744	26	0	0	NO	NO	NO
chr9	79445694	79445918	CTCF_lenient	-1.00889	27.331	55	0	1	NO	NO	NO
chr9	79654448	79654979	CTCF_strict	-1.81	3.5925	12.5675	3	5	NO	YES	YES
chr9	81111567	81111860	CTCF_lenient	1.01718	50.599	25	0	0	NO	NO	NO
chr9	84647662	84647857	CTCF_lenient	1.35568	33.2692	13	0	0	NO	NO	NO
chr9	87038894	87039336	CTCF_strict	-1.4	9.215	24.295	1	8	NO	NO	NO
chr9	87039425	87039642	CTCF_lenient	-1.15757	57.378	128	0	8	NO	NO	NO
chr9	88168854	88169136	CTCF_lenient	-1.00797	40.277	81	1	0	NO	NO	NO
chr9	88352469	88352673	CTCF_lenient	-1.62402	18.817	58	0	0	NO	NO	NO
chr9	90197620	90197875	CTCF_lenient	-1.29024	23.7151	58	1	0	NO	NO	NO
chr9	90943477	90943892	CTCF_strict	2.78	10.78	1.57	0	4	NO	NO	NO
chr9	92184182	92184382	CTCF_lenient	-1.22011	30.9059	72	0	0	NO	NO	NO
chr9	93948019	93948461	CTCF_lenient	1.07662	109.672	52	3	1	NO	NO	NO
chr9	96028453	96028833	CTCF_strict	-2.58	3.49	20.9325	2	6	NO	NO	NO
chr9	96700562	96700790	CTCF_lenient	-1.07612	23.7151	50	1	4	NO	NO	NO
chr9	100448756	100449077	CTCF_strict	-1.59	4.0725	12.2525	1	6	NO	NO	NO
chr9	101001597	101001821	CTCF_lenient	-1.33774	24.9254	63	0	0	NO	NO	NO
chr9	102338541	102339148	CTCF_strict	-1.61	5.6925	17.375	2	6	NO	NO	NO
chr9	102641804	102642159	CTCF_lenient	1.08254	76.2392	36	1	0	NO	NO	NO
chr9	102664701	102665009	CTCF_lenient	1.03507	57.378	28	0	0	NO	NO	NO
chr9	102924524	102924961	CTCF_lenient	1.19327	91.468	40	0	2	NO	NO	NO
chr9	103918408	103918943	CTCF_lenient	1.11854	110.735	51	0	2	NO	NO	NO
chr9	104347222	104347800	CTCF_strict	1.2	79.1575	34.515	1	12	NO	YES	YES
chr9	104437822	104438222	CTCF_strict	1.53	33.06	11.45	2	10	NO	YES	NO
chr9	106345038	106345335	CTCF_strict	-1.59	4.01	12.09	0	1	NO	NO	NO
chr9	107133573	107134353	CTCF_strict	1.91	15.32	4.075	1	9	NO	NO	NO
chr9	107205350	107205665	CTCF_strict	-1.26	4.8125	11.5375	0	0	NO	NO	NO
chr9	107570061	107570549	CTCF_strict	-1.79	3.6075	12.5175	0	0	NO	NO	NO
chr9	107981048	107981970	CTCF_strict	-1.72	3.67	12.06	1	2	NO	NO	NO
chr9	108165496	108166591	CTCF_strict	1.17	37.895	16.8225	2	2	NO	NO	NO
chr9	108181311	108181798	CTCF_strict	-1.31	9.72	24.1025	3	11	NO	YES	YES
chr9	108581275	108581560	CTCF_lenient	-1.07369	26.1306	55	0	0	NO	NO	NO
chr9	108815858	108816115	CTCF_lenient	-1.07369	26.1306	55	1	0	NO	NO	NO
chr9	109748280	109748512	CTCF_lenient	1.47266	47.1806	17	0	0	NO	NO	NO
chr9	110147033	110148303	CTCF_strict	1.49	23.595	8.42	1	1	NO	NO	NO
chr9	110802555	110802752	CTCF_lenient	-1.29024	23.7151	58	0	0	NO	NO	NO
chr9	111842068	111842476	CTCF_lenient	-1.00439	30.9059	62	0	5	NO	NO	NO
chr9	114760963	114761177	CTCF_lenient	1.20283	41.4343	18	1	0	NO	NO	NO
chr9	115312696	115313128	CTCF_strict	-1.61	4.55	13.9375	3	0	NO	NO	NO
chr9	116200005	116200350	CTCF_lenient	1.0951	64.0884	30	1	2	NO	NO	NO
chr9	122219605	122220235	CTCF_strict	-1.72	4.25	14.0125	3	11	NO	YES	YES
chr9	122915126	122915601	CTCF_strict	-1.03	11.255	23.01	1	7	NO	NO	NO
chr9	123498500	123498879	CTCF_lenient	-1.07317	33.2692	70	1	0	NO	NO	NO
chrM	194	1129	CTCF_strict	-2.38	64.6425	178.982	2	0	NO	NO	NO
chrM	2304	3572	CTCF_strict	-1.5	18.92	53.6625	2	0	NO	NO	NO
chrM	3913	4446	CTCF_strict	-1.42	52.145	139.928	1	0	NO	NO	NO
chrM	11001	11510	CTCF_strict	-1.5	28.265	80.1075	1	0	NO	NO	NO
chrM	11960	12613	CTCF_strict	-1.56	7.665	22.6075	2	0	NO	NO	NO
chrM	14254	15151	CTCF_strict	-1.87	32.615	119.245	1	0	NO	NO	NO
chrX	5830941	5831573	CTCF_strict	-2.08	3.955	16.6725	0	2	NO	NO	NO
chrX	6100039	6100453	CTCF_strict	-1.52	11.745	33.7075	3	4	NO	NO	YES
chrX	6679479	6679676	CTCF_lenient	-1.25617	16.3275	39	0	0	NO	NO	NO
chrX	6727287	6727605	CTCF_lenient	-1.01446	46.0364	93	2	3	NO	NO	NO
chrX	7487650	7487972	CTCF_lenient	-1.10321	34.4454	74	1	4	NO	NO	NO
chrX	8409182	8409796	CTCF_strict	-1.6	4.2675	12.9125	0	8	NO	NO	NO
chrX	8991052	8991295	CTCF_lenient	-1.17365	21.2783	48	0	0	NO	NO	NO
chrX	10126761	10127239	CTCF_strict	-1.89	3.305	12.2975	0	2	NO	NO	NO
chrX	10933923	10934120	CTCF_lenient	-2.68807	7.29301	47	0	0	NO	NO	NO
chrX	10981578	10981786	CTCF_lenient	-1.04839	28.5269	59	1	4	NO	NO	NO
chrX	11658244	11658713	CTCF_strict	-1.6	3.595	10.8925	0	0	NO	NO	NO
chrX	12785026	12785622	CTCF_lenient	-1.01811	287.863	583	3	13	YES	NO	NO
chrX	12801975	12802395	CTCF_strict	-1.05	38.635	79.975	3	10	YES	NO	NO
chrX	12807832	12808140	CTCF_strict	-1.42	9.8075	26.2525	2	0	NO	NO	NO
chrX	12821803	12822112	CTCF_lenient	-1.04037	32.0894	66	2	0	NO	NO	NO
chrX	12857909	12858834	CTCF_strict	-1.64	4.6075	14.315	2	3	NO	NO	NO
chrX	13233816	13234360	CTCF_lenient	-1.05096	144.311	299	3	3	YES	NO	NO
chrX	16389041	16389238	CTCF_lenient	-1.11018	27.331	59	0	0	NO	NO	NO
chrX	17188420	17188625	CTCF_lenient	-1.08552	27.331	58	0	1	NO	NO	NO
chrX	17831892	17832335	CTCF_strict	-1.14	45.6625	100.595	3	8	NO	NO	NO
chrX	18019170	18019686	CTCF_strict	-1.03	37.6525	76.79	3	7	YES	NO	NO
chrX	18460004	18460575	CTCF_strict	1.6	30.8825	10.205	2	0	NO	NO	NO
chrX	19547083	19547445	CTCF_strict	-1.33	11.6325	29.2775	3	1	NO	NO	NO
chrX	21058601	21058934	CTCF_lenient	-1.04351	34.4454	71	0	2	NO	NO	NO
chrX	21373626	21373824	CTCF_lenient	-2.18169	11.2413	51	0	0	NO	NO	NO
chrX	21406096	21406494	CTCF_strict	-1.56	15.8625	46.685	2	3	NO	NO	NO
chrX	23747256	23747527	CTCF_lenient	-1.06672	20.0509	42	0	2	NO	NO	NO
chrX	33353136	33353660	CTCF_strict	-1.12	19.94	43.405	0	9	NO	NO	NO
chrX	33536958	33537520	CTCF_strict	-1.54	27.8275	63.6425	3	3	NO	NO	NO
chrX	33749674	33749895	CTCF_lenient	-1.15203	22.4995	50	0	0	NO	NO	NO
chrX	33996002	33996613	CTCF_strict	-1.41	4.865	12.8825	1	7	NO	NO	NO
chrX	34732187	34732416	CTCF_lenient	-1.7675	13.8047	47	0	0	NO	NO	NO
chrX	35414683	35415142	CTCF_strict	-1.69	9.66	31.23	2	4	NO	NO	NO
chrX	35512315	35512620	CTCF_lenient	-1.14169	34.4454	76	0	0	NO	NO	NO
chrX	35755863	35756149	CTCF_lenient	-1.07264	28.5269	60	0	0	NO	NO	NO
chrX	35757214	35757411	CTCF_lenient	-1.28912	20.0509	49	0	0	NO	NO	NO
chrX	35784294	35784785	CTCF_strict	-1.15	54.4175	120.725	3	7	NO	NO	NO
chrX	35953461	35953741	CTCF_lenient	-1.04722	26.1306	54	0	0	NO	NO	NO
chrX	36125207	36125449	CTCF_lenient	-1.13765	30.9059	68	0	4	NO	NO	NO
chrX	39625948	39626145	CTCF_lenient	-1.46084	13.8047	38	0	0	NO	NO	NO
chrX	41382162	41382386	CTCF_strict	-2.58	1.67	10.0075	0	0	NO	NO	NO
chrX	42693784	42694322	CTCF_strict	-1.11	10.765	23.2	2	3	NO	NO	NO
chrX	44681992	44682581	CTCF_strict	-1.66	5.2625	16.615	1	0	NO	NO	NO
chrX	45671477	45671723	CTCF_lenient	-1.57046	13.8047	41	0	0	NO	NO	NO
chrX	45997280	45997754	CTCF_strict	-2.16	3.1325	14.03	3	9	NO	NO	YES
chrX	46252691	46253114	CTCF_strict	-1.13	15.8825	34.8025	3	6	NO	NO	YES
chrX	46628804	46629134	CTCF_lenient	-1.77135	17.5761	60	0	0	NO	NO	NO
chrX	47902980	47903933	CTCF_strict	-4.47	1.355	30.0825	3	2	NO	NO	NO
chrX	47914043	47914509	CTCF_strict	-2.62	5.695	35.085	3	2	NO	NO	NO
chrX	47919592	47919861	CTCF_strict	-3.12	1.475	12.85	2	1	NO	NO	NO
chrX	47922331	47922673	CTCF_strict	-4	1.505	24.105	2	1	NO	NO	NO
chrX	47925389	47925712	CTCF_strict	-3.73	3.055	40.69	3	1	NO	NO	NO
chrX	47930053	47930404	CTCF_strict	-4.34	1.9325	39.215	3	1	NO	NO	NO
chrX	47933424	47933639	CTCF_strict	-7	0.1625	20.9625	2	1	NO	NO	NO
chrX	47936916	47937228	CTCF_strict	-3.41	2.8125	29.9975	3	1	NO	NO	NO
chrX	47943849	47944342	CTCF_strict	-3.24	4.3125	40.715	3	1	NO	NO	NO
chrX	47944606	47944981	CTCF_strict	-6.73	0.3275	34.7975	3	0	NO	NO	NO
chrX	47950295	47950710	CTCF_strict	-4.22	1.5175	28.2775	3	1	NO	NO	NO
chrX	47952951	47953319	CTCF_strict	-6.04	0.52	34.3925	2	0	NO	NO	NO
chrX	47953405	47953683	CTCF_lenient	-3.4415	9.94097	108	1	0	NO	NO	NO
chrX	47956006	47956208	CTCF_strict	-4.92	0.4325	13.135	0	0	NO	NO	NO
chrX	47960852	47961099	CTCF_strict	-4.01	1.2825	20.74	3	0	NO	NO	NO
chrX	47964868	47965613	CTCF_strict	-3.87	4.635	67.6825	3	2	NO	NO	NO
chrX	47973158	47973544	CTCF_strict	-3.72	5.72	75.6	3	2	NO	NO	NO
chrX	47976033	47976636	CTCF_strict	-4.01	4.6825	75.4125	3	1	NO	NO	NO
chrX	48010959	48011463	CTCF_strict	-1.12	77.82	169.293	3	8	YES	NO	NO
chrX	49794973	49795412	CTCF_strict	-1.12	14.2825	31.0825	0	5	NO	NO	NO
chrX	50152674	50153210	CTCF_lenient	-1.02484	47.1806	96	0	6	NO	NO	NO
chrX	50217243	50217703	CTCF_strict	-1.07	25.3875	53.215	3	8	NO	NO	NO
chrX	50287536	50288154	CTCF_strict	-1.79	10.3575	35.9075	3	1	NO	NO	NO
chrX	50359183	50359664	CTCF_strict	-1.85	32.3425	66.6875	3	4	YES	NO	NO
chrX	50608250	50608781	CTCF_strict	-1.72	3.625	11.9225	2	0	NO	NO	NO
chrX	50785971	50786455	CTCF_strict	-1.17	21.08	47.455	2	5	NO	NO	NO
chrX	51379513	51379860	CTCF_strict	2.9	17.825	2.385	1	1	NO	NO	NO
chrX	51379987	51380459	CTCF_lenient	2.14118	88.2244	20	2	1	NO	NO	NO
chrX	51380972	51381208	CTCF_lenient	2.24248	42.5888	9	1	2	NO	NO	NO
chrX	51382083	51382295	CTCF_lenient	2.09047	42.5888	10	0	0	NO	NO	NO
chrX	53205077	53205341	CTCF_lenient	1.30072	51.7341	21	1	0	NO	NO	NO
chrX	53206899	53207280	CTCF_strict	2.94	25.95	3.3875	3	0	NO	NO	NO
chrX	53259732	53259944	CTCF_strict	4.02	11.5775	0.715	0	0	NO	NO	NO
chrX	53260668	53261005	CTCF_strict	2.37	19.5275	3.77	1	1	NO	NO	NO
chrX	53269599	53269957	CTCF_strict	2.97	17.97	2.2925	2	2	NO	NO	NO
chrX	53270111	53270514	CTCF_lenient	1.5873	87.1409	29	2	2	NO	NO	NO
chrX	53520156	53520493	CTCF_strict	2.37	12.48	2.4125	1	0	NO	NO	NO
chrX	53521976	53522550	CTCF_lenient	1.654	84.9705	27	2	0	NO	NO	NO
chrX	53638763	53639028	CTCF_lenient	-1.19797	20.0509	46	0	1	NO	NO	NO
chrX	53680466	53680943	CTCF_strict	-1.24	9.91	23.42	3	12	NO	YES	YES
chrX	53784420	53784907	CTCF_strict	-1.47	5.3075	14.7375	3	10	NO	NO	NO
chrX	53790331	53790713	CTCF_lenient	-1.05013	39.1169	81	3	10	NO	NO	NO
chrX	53903115	53903639	CTCF_strict	-1.47	19.4725	54.1075	3	4	NO	NO	NO
chrX	54092326	54093047	CTCF_strict	-1.16	11.8175	26.47	2	9	NO	NO	NO
chrX	54684688	54685178	CTCF_lenient	-1.35115	83.8835	214	3	0	NO	NO	NO
chrX	55359277	55359520	CTCF_lenient	-1.2896	18.817	46	0	0	NO	NO	NO
chrX	55744014	55744457	CTCF_strict	-1.18	33.435	75.82	3	5	NO	NO	NO
chrX	55873505	55874048	CTCF_strict	-1.25	29.9275	71.15	3	5	NO	NO	NO
chrX	56009690	56010125	CTCF_strict	-2.11	2.385	10.28	1	0	NO	NO	NO
chrX	56066005	56066379	CTCF_strict	-1.27	12.3025	29.655	0	2	NO	NO	NO
chrX	56447340	56447881	CTCF_strict	-1.65	5.1025	16.05	1	1	NO	NO	NO
chrX	57060316	57060665	CTCF_lenient	-1.05241	33.2692	69	0	2	NO	NO	NO
chrX	57862089	57862802	CTCF_strict	-2.62	1.8175	11.16	2	1	YES	NO	NO
chrX	58299851	58300294	CTCF_strict	-1.08	14.1875	30.0325	3	5	YES	NO	NO
chrX	58906139	58906655	CTCF_strict	-1.97	4.3375	16.9575	1	6	NO	NO	NO
chrX	59433284	59433630	CTCF_strict	-1.52	8.0025	22.925	0	5	NO	NO	NO
chrX	61311527	61311979	CTCF_strict	-1.19	21.5225	48.9975	0	3	NO	NO	NO
chrX	65566652	65567156	CTCF_strict	-1.33	10.43	26.2175	3	7	NO	NO	YES
chrX	66092770	66093360	CTCF_strict	-1.69	8.5425	27.54	3	3	NO	NO	NO
chrX	66642940	66643353	CTCF_strict	-1.44	7.6475	20.71	1	0	NO	NO	NO
chrX	68678852	68679460	CTCF_strict	-1.43	8.77	23.6525	3	0	NO	NO	NO
chrX	69044208	69044527	CTCF_lenient	-1.38646	23.7151	62	1	4	NO	NO	NO
chrX	70116971	70117222	CTCF_lenient	-1.23255	21.2783	50	0	2	NO	NO	NO
chrX	70816170	70816637	CTCF_strict	-1.14	13.4675	29.76	3	11	NO	YES	YES
chrX	71143338	71143665	CTCF_strict	-1.59	5.3375	16.06	0	6	NO	NO	NO
chrX	71166431	71166762	CTCF_lenient	-1.19994	30.9059	71	0	2	NO	NO	NO
chrX	71191920	71192117	CTCF_strict	-2.79	1.6825	11.6625	0	0	NO	NO	NO
chrX	71618438	71618825	CTCF_strict	-2.06	4.0125	16.7325	0	1	NO	NO	NO
chrX	71698017	71698503	CTCF_strict	-1.69	6.8275	22.07	3	6	YES	NO	NO
chrX	72956108	72956323	CTCF_lenient	1.02008	42.5888	21	1	0	NO	NO	NO
chrX	73004388	73004652	CTCF_strict	-4.29	0.73	14.31	3	1	NO	NO	NO
chrX	73926255	73926571	CTCF_strict	-1.76	5.01	16.995	2	3	NO	NO	NO
chrX	74883420	74883912	CTCF_strict	-1.4	7.425	19.555	3	6	NO	YES	YES
chrX	75023135	75023551	CTCF_strict	-1.07	12.4225	26.1375	1	1	NO	NO	NO
chrX	75177572	75178038	CTCF_strict	-1.14	22.9225	50.38	2	1	NO	NO	NO
chrX	75568754	75569084	CTCF_lenient	-2.23528	13.8047	65	0	0	NO	NO	NO
chrX	75851160	75851512	CTCF_lenient	-1.0136	29.7184	60	0	2	NO	NO	NO
chrX	76043032	76043344	CTCF_strict	-1.93	5.995	22.835	1	2	NO	NO	NO
chrX	76322537	76322859	CTCF_lenient	-1.81425	15.0707	53	0	1	NO	NO	NO
chrX	76623428	76623844	CTCF_lenient	-1.06564	36.7875	77	0	0	NO	NO	NO
[truncated: 244 more rows]

## Sheet: S1B_Coh SexDiff Peaks
Table S1B_Cohesin sex-differential peak list
Chromsome	Start	Stop	Differential Class	M/F log2(FC)	Male Signal	Female Signal	CAC/Lone Class	Number of Encode Tissues with CTCF peak	Overlap TAD Anchor	Overlap intra-TAD Anchor (M)	Overlap intra-TAD Anchor (F)
chr1	3445560	3446276	Coh_strict	-1.85	3.89	14.03	1	0	NO	NO	NO
chr1	7533579	7533954	Coh_lenient	1.02121	131.926	65	4	5	NO	NO	NO
chr1	9921815	9922338	Coh_lenient	-1.02879	36.2689	74	1	0	NO	NO	NO
chr1	13106206	13106742	Coh_lenient	1.06404	60.6324	29	1	0	NO	NO	NO
chr1	20791786	20792154	Coh_strict	-1.52	11.1	31.7367	4	6	NO	YES	YES
chr1	21219006	21219275	Coh_lenient	1.14047	72.7495	33	0	0	NO	NO	NO
chr1	30835416	30835894	Coh_strict	-1.8	3.96	13.7767	4	8	NO	YES	YES
chr1	31848886	31849201	Coh_lenient	1.59794	42.3794	14	1	0	NO	NO	NO
chr1	31850413	31851338	Coh_lenient	1.23886	110.926	47	2	0	NO	NO	NO
chr1	36132677	36133114	Coh_strict	1.41	16.3667	6.16667	0	0	NO	NO	NO
chr1	36380826	36381415	Coh_strict	1.29	25.3967	10.3633	4	12	YES	NO	NO
chr1	37535965	37536241	Coh_lenient	1.04057	57.5973	28	2	10	NO	NO	NO
chr1	39213551	39214090	Coh_strict	-1.6	7.14	21.65	0	0	NO	NO	NO
chr1	39341576	39341920	Coh_lenient	-1.38449	26.0456	68	1	0	NO	NO	NO
chr1	39381970	39382500	Coh_lenient	-1.02585	38.3075	78	0	0	NO	NO	NO
chr1	39869393	39869767	Coh_lenient	1.11844	86.8451	40	0	0	NO	NO	NO
chr1	39946051	39946405	Coh_lenient	1.2292	58.6093	25	0	0	NO	NO	NO
chr1	40188264	40188548	Coh_lenient	-1.07839	26.0456	55	1	0	NO	NO	NO
chr1	41673288	41673507	Coh_lenient	1.14514	46.4451	21	0	0	NO	NO	NO
chr1	42798824	42799022	Coh_lenient	1.15098	44.413	20	0	0	NO	NO	NO
chr1	45899200	45899424	Coh_lenient	1.48074	58.6093	21	0	0	NO	NO	NO
chr1	46075251	46075647	Coh_lenient	-1.09197	40.3443	86	3	7	NO	NO	NO
chr1	52445038	52445280	Coh_lenient	-1.18146	32.1861	73	0	0	NO	NO	NO
chr1	53947215	53947591	Coh_strict	1.7	28.4233	8.76667	4	8	NO	NO	NO
chr1	54570777	54571044	Coh_strict	1.96	19.47	5.00667	3	1	NO	NO	NO
chr1	54982682	54983589	Coh_strict	-2.79	1.94	13.4533	4	12	NO	YES	YES
chr1	58661681	58661929	Coh_lenient	1.65525	53.5464	17	0	0	NO	NO	NO
chr1	59463769	59464169	Coh_lenient	1.36092	61.6436	24	1	0	NO	NO	NO
chr1	59631823	59632021	Coh_lenient	1.79184	48.4757	14	0	0	NO	NO	NO
chr1	59776762	59777134	Coh_lenient	-1.02879	36.2689	74	4	6	NO	NO	NO
chr1	60485785	60486188	Coh_strict	-1.34	7.27667	18.3867	4	11	NO	NO	NO
chr1	61696351	61696883	Coh_strict	3.54	12.94	1.11	0	0	NO	NO	NO
chr1	62066214	62066562	Coh_lenient	1.23754	63.6651	27	0	0	NO	NO	NO
chr1	62856179	62856642	Coh_strict	2.39	11.93	2.28	1	0	NO	NO	NO
chr1	63901419	63901619	Coh_lenient	-1.12096	18.8513	41	2	8	NO	NO	NO
chr1	67114423	67114621	Coh_lenient	1.11323	45.4292	21	0	0	NO	NO	NO
chr1	67404253	67404568	Coh_lenient	1.07339	50.505	24	0	0	NO	NO	NO
chr1	70316674	70317184	Coh_strict	1.27	40.73	16.8433	4	5	NO	NO	NO
chr1	71770287	71770866	Coh_strict	-1.33	8.72667	21.9433	0	0	NO	NO	NO
chr1	71958805	71959673	Coh_strict	2.35	10.0667	1.97	2	0	NO	NO	NO
chr1	71983335	71983548	Coh_strict	-2.22	2.57	12.0033	0	0	NO	NO	NO
chr1	73346595	73347019	Coh_lenient	-1.22777	26.0456	61	0	0	NO	NO	NO
chr1	73676897	73677370	Coh_strict	-1.18	12.0433	27.2633	4	1	NO	NO	NO
chr1	76939117	76939820	Coh_lenient	-1.07505	62.6545	132	0	0	NO	NO	NO
chr1	78137317	78137705	Coh_strict	1.6	13.2733	4.37	3	2	NO	NO	NO
chr1	78564415	78565214	Coh_lenient	-1.00872	60.6324	122	2	0	NO	NO	NO
chr1	78671852	78672080	Coh_lenient	-1.41457	19.8814	53	0	0	NO	NO	NO
chr1	79854864	79855172	Coh_lenient	1.50428	73.7577	26	2	1	NO	NO	NO
chr1	82568298	82568744	Coh_strict	-1.65	12.9767	40.7567	4	5	NO	NO	NO
chr1	84209271	84209771	Coh_lenient	-1.127	44.413	97	4	0	NO	NO	NO
chr1	84396159	84396840	Coh_strict	1.73	18.71	5.65667	0	0	NO	NO	NO
chr1	88829485	88829853	Coh_strict	-1.4	6.6	17.4733	4	0	NO	NO	NO
chr1	88917245	88917490	Coh_lenient	1.3516	91.8699	36	2	2	NO	NO	NO
chr1	89008346	89008669	Coh_lenient	1.2462	54.5596	23	3	12	NO	NO	NO
chr1	90653142	90653849	Coh_strict	1.92	25.4533	6.73333	4	14	NO	NO	NO
chr1	90660376	90660762	Coh_lenient	1.49269	78.7954	28	4	1	NO	NO	NO
chr1	90673590	90673969	Coh_strict	2.04	38.4633	9.35667	4	9	NO	NO	NO
chr1	90712605	90712912	Coh_lenient	1.19731	59.621	26	1	1	NO	NO	NO
chr1	90758146	90758368	Coh_lenient	1.32549	62.6545	25	0	0	NO	NO	NO
chr1	90805639	90805890	Coh_lenient	1.01471	52.5329	26	0	0	NO	NO	NO
chr1	90856367	90856576	Coh_lenient	1.16652	80.8091	36	0	0	NO	NO	NO
chr1	92547171	92547808	Coh_strict	-1.33	8.25333	20.81	4	15	YES	NO	NO
chr1	95493941	95494202	Coh_lenient	1.31783	42.3794	17	0	0	NO	NO	NO
chr1	95538598	95538896	Coh_lenient	1.79184	48.4757	14	0	0	NO	NO	NO
chr1	95975576	95976115	Coh_strict	1.9	18.8067	5.03667	4	9	NO	NO	YES
chr1	105659286	105659732	Coh_strict	-1.01	27.2467	54.8733	4	3	NO	YES	YES
chr1	108089386	108090136	Coh_strict	1.55	15.8333	5.40333	3	0	NO	NO	NO
chr1	109605170	109605598	Coh_lenient	-1.73018	30.1415	100	2	1	NO	NO	NO
chr1	120578684	120579046	Coh_lenient	-1.54457	20.9107	61	0	0	NO	NO	NO
chr1	121116240	121116743	Coh_lenient	-1.24854	50.505	120	0	0	NO	NO	NO
chr1	122238979	122239333	Coh_lenient	1.10207	51.5191	24	1	3	NO	NO	NO
chr1	122264752	122265081	Coh_strict	1.74	19.03	5.68333	4	2	NO	NO	NO
chr1	125999740	125999940	Coh_lenient	1.15098	44.413	20	3	3	NO	NO	NO
chr1	127279157	127279599	Coh_strict	1.51	23.3333	8.16667	4	3	NO	YES	YES
chr1	127612890	127613224	Coh_lenient	-1.32596	29.1185	73	0	0	NO	NO	NO
chr1	127614438	127614917	Coh_strict	-1.4	7.02667	18.5	1	0	NO	NO	NO
chr1	128908433	128908931	Coh_strict	1.25	39.1533	16.5	4	6	YES	NO	NO
chr1	128941969	128942260	Coh_lenient	1.79942	62.6545	18	0	0	NO	NO	NO
chr1	128942467	128942714	Coh_lenient	1.30848	76.781	31	0	0	NO	NO	NO
chr1	129813328	129813542	Coh_lenient	1.46335	41.3621	15	0	0	NO	NO	NO
chr1	131140908	131141280	Coh_strict	2.18	10.2767	2.26	4	3	NO	NO	NO
chr1	132588357	132588868	Coh_strict	-1.23	9.01	21.1533	4	7	NO	NO	NO
chr1	133763665	133764745	Coh_strict	1.81	10.6867	3.04667	4	14	NO	NO	NO
chr1	135304899	135305172	Coh_lenient	1.13852	61.6436	28	0	0	NO	NO	NO
chr1	135359815	135360058	Coh_lenient	1.13479	50.505	23	2	0	NO	NO	NO
chr1	135389351	135390007	Coh_strict	2.37	16.0633	3.10667	4	3	NO	NO	NO
chr1	135390267	135390465	Coh_lenient	1.07778	92.8743	44	0	0	NO	NO	NO
chr1	135404650	135405303	Coh_lenient	1.3828	93.8786	36	2	0	NO	NO	NO
chr1	135424215	135424535	Coh_lenient	1.3504	53.5464	21	0	0	NO	NO	NO
chr1	136187519	136188032	Coh_lenient	1.14998	130.927	59	3	14	NO	NO	NO
chr1	137512500	137512716	Coh_lenient	1.17634	47.4606	21	0	1	NO	NO	NO
chr1	138763215	138763649	Coh_strict	1.14	37.9933	17.21	4	10	NO	NO	NO
chr1	138941727	138942014	Coh_lenient	1.19158	43.3964	19	0	0	NO	NO	NO
chr1	140928968	140929387	Coh_strict	-1.91	3.21667	12.0933	0	0	NO	NO	NO
chr1	152520409	152520842	Coh_lenient	-1.04052	30.1415	62	0	0	NO	NO	NO
chr1	153366692	153367052	Coh_lenient	1.13976	48.4757	22	0	0	NO	NO	NO
chr1	154137874	154138354	Coh_strict	-1.05	13.81	28.52	4	14	NO	YES	YES
chr1	155004413	155004763	Coh_lenient	1.05952	66.6954	32	0	0	NO	NO	NO
chr1	155577646	155578197	Coh_strict	-2.36	2.4	12.3	0	0	NO	NO	NO
chr1	156969607	156970103	Coh_strict	-3.13	1.4	12.29	1	0	NO	NO	NO
chr1	159500993	159501240	Coh_lenient	1.05952	66.6954	32	0	0	NO	NO	NO
chr1	162770637	162771185	Coh_strict	1.62	15.3933	5	4	0	NO	NO	NO
chr1	163310165	163310656	Coh_strict	-1.54	6.56667	19.1067	0	0	NO	NO	NO
chr1	164177448	164178030	Coh_lenient	-1.02879	36.2689	74	0	0	NO	NO	NO
chr1	164870905	164871212	Coh_strict	-1.75	4.27667	14.39	2	1	NO	NO	NO
chr1	164883487	164883835	Coh_lenient	-1.10568	20.9107	45	0	0	NO	NO	NO
chr1	164984809	164985197	Coh_strict	-1.9	7.23667	27.0933	4	0	NO	NO	NO
chr1	166561891	166562251	Coh_lenient	-1.05773	32.1861	67	0	0	NO	NO	NO
chr1	170309726	170309995	Coh_lenient	1.03181	83.828	41	0	0	NO	NO	NO
chr1	171677585	171677785	Coh_lenient	-1.54647	14.7209	43	0	0	NO	NO	NO
chr1	172357930	172358432	Coh_strict	2.49	12.26	2.18667	0	0	NO	NO	NO
chr1	172854866	172855099	Coh_lenient	-1.42248	16.7881	45	0	0	NO	NO	NO
chr1	173447876	173448390	Coh_strict	2.71	10.7767	1.64667	2	0	NO	NO	NO
chr1	174580580	174581114	Coh_strict	-1.2	10.12	23.19	4	9	NO	NO	NO
chr1	177537804	177538286	Coh_lenient	1.12454	143.901	66	3	1	NO	YES	YES
chr1	178927054	178927278	Coh_lenient	-1.35689	16.7881	43	0	0	NO	NO	NO
chr1	181005448	181005695	Coh_lenient	-1.23688	17.8202	42	0	1	NO	NO	NO
chr1	181017147	181017512	Coh_strict	-2.51	1.78667	10.1767	3	8	NO	NO	NO
chr1	181563432	181563907	Coh_strict	-1.81	6.30667	22.0733	4	12	YES	NO	NO
chr1	182945207	182945447	Coh_lenient	1.05773	172.777	83	0	0	NO	NO	NO
chr1	182945597	182945847	Coh_lenient	1.02858	187.681	92	0	0	NO	NO	NO
chr1	182945961	182946390	Coh_strict	1.93	10.34	2.70333	0	0	NO	NO	NO
chr1	182946947	182947164	Coh_lenient	1.13822	151.875	69	0	0	NO	NO	NO
chr1	183658837	183659197	Coh_lenient	-1.04303	29.1185	60	0	9	NO	NO	NO
chr1	183811674	183812217	Coh_strict	-1.06	19.67	41.0067	4	15	NO	YES	YES
chr1	184515436	184515853	Coh_lenient	1.9394	95.8866	25	0	0	NO	NO	NO
chr1	184539741	184540627	Coh_strict	1.72	20.07	6.08667	2	0	NO	NO	NO
chr1	184688325	184688619	Coh_strict	2.79	12.04	1.74	0	0	NO	NO	NO
chr1	186631507	186631705	Coh_lenient	1.03484	122.933	60	3	1	NO	NO	NO
chr1	188522835	188523179	Coh_lenient	1.16965	49.4905	22	3	9	NO	NO	NO
chr1	188999327	188999635	Coh_lenient	1.13061	65.6856	30	2	0	NO	NO	NO
chr1	189082767	189083009	Coh_lenient	1.19892	50.505	22	0	2	NO	NO	NO
chr1	189124471	189124822	Coh_strict	-1.48	4.09667	11.4233	0	0	NO	NO	NO
chr1	189175777	189176123	Coh_lenient	-1.42721	21.9392	59	0	1	NO	NO	NO
chr1	189712835	189713512	Coh_lenient	-1.17765	56.585	128	0	0	NO	NO	NO
chr1	189861092	189861412	Coh_lenient	-1.02271	27.0705	55	0	0	NO	NO	NO
chr1	189943734	189943944	Coh_lenient	-1.04303	29.1185	60	0	0	NO	NO	NO
chr1	189964108	189964572	Coh_lenient	-1.20942	42.3794	98	1	0	NO	NO	NO
chr1	190676981	190677323	Coh_strict	2.02	19.06	4.7	0	0	NO	NO	NO
chr1	191900066	191900880	Coh_strict	1.37	14.8567	5.73	2	0	NO	NO	NO
chr1	192073412	192073716	Coh_strict	-2.23	2.19333	10.3133	0	0	NO	NO	NO
chr1	193208847	193209114	Coh_strict	1.72	11.8567	3.6	0	0	NO	NO	NO
chr1	193745706	193746146	Coh_strict	1.66	24.54	7.76667	0	0	NO	NO	NO
chr1	193749255	193749740	Coh_lenient	1.08236	124.932	59	3	2	NO	NO	NO
chr1	194436007	194436682	Coh_strict	-1.38	5.24333	13.6267	0	0	NO	NO	NO
chr1	194638652	194639052	Coh_lenient	1.06602	85.8396	41	0	0	NO	NO	NO
chr1	194680800	194681927	Coh_lenient	1.46156	123.933	45	1	2	NO	NO	NO
chr1	195024579	195024934	Coh_strict	-1.37	5.36	13.8767	4	0	NO	NO	NO
chr1	196530558	196530920	Coh_lenient	-1.12992	26.0456	57	3	0	NO	NO	NO
chr10	5725169	5725747	Coh_strict	-1.91	3.53	13.3067	1	0	NO	NO	NO
chr10	5825519	5825810	Coh_strict	-1.42	6.12667	16.4233	1	1	NO	NO	NO
chr10	6772194	6772638	Coh_strict	-1.07	13.81	28.99	4	9	NO	YES	YES
chr10	7429646	7429851	Coh_lenient	1.04318	51.5191	25	0	0	NO	NO	NO
chr10	19412805	19413327	Coh_strict	-1.18	10.7167	24.3333	4	13	YES	NO	NO
chr10	19880753	19881155	Coh_lenient	1.13911	118.933	54	2	1	NO	NO	NO
chr10	19886668	19886933	Coh_strict	1.48	13.7533	4.92667	0	0	NO	NO	NO
chr10	20349862	20350587	Coh_strict	2.22	10.0067	2.14	0	0	NO	NO	NO
chr10	21147796	21148337	Coh_strict	-3.24	1.17667	11.08	1	0	NO	NO	NO
chr10	21868137	21868696	Coh_lenient	1.56347	79.8023	27	3	13	NO	NO	NO
chr10	21868943	21869177	Coh_lenient	1.21446	62.6545	27	2	1	NO	NO	NO
chr10	21875870	21876352	Coh_lenient	2.53861	69.7235	12	0	0	NO	NO	NO
chr10	21878111	21878457	Coh_lenient	1.27397	79.8023	33	4	4	NO	NO	NO
chr10	22007479	22007744	Coh_lenient	1.23709	77.7883	33	0	0	NO	NO	NO
chr10	23640190	23640780	Coh_lenient	-1.10474	36.2689	78	1	0	NO	NO	NO
chr10	23698855	23699563	Coh_strict	2.48	14.3433	2.57	4	11	NO	YES	YES
chr10	28367516	28368156	Coh_strict	1.77	13.6667	4.00333	0	0	NO	NO	NO
chr10	28698869	28699241	Coh_strict	2.11	22.92	5.29	4	0	NO	NO	NO
chr10	32614905	32615245	Coh_lenient	-1.05192	26.0456	54	1	2	NO	NO	NO
chr10	33507327	33507660	Coh_strict	-2.78	2.58	17.7333	0	0	NO	NO	NO
chr10	33509145	33509473	Coh_strict	-2.35	2.83	14.3933	0	0	NO	NO	NO
chr10	33536781	33537379	Coh_strict	-2.31	2.04	10.1233	0	0	NO	NO	NO
chr10	33825280	33825775	Coh_lenient	1.10532	66.6954	31	1	0	NO	NO	NO
chr10	33871671	33872039	Coh_lenient	-1.11342	29.1185	63	0	4	NO	NO	NO
chr10	34151587	34152033	Coh_strict	-2.06	2.87333	11.9467	4	6	NO	NO	NO
chr10	37077574	37077861	Coh_lenient	-1.03012	23.9938	49	4	3	NO	NO	NO
chr10	40022118	40022838	Coh_strict	1.82	15.62	4.42333	3	0	NO	NO	NO
chr10	41324530	41325750	Coh_strict	-2.13	2.53333	11.0633	4	2	NO	NO	NO
chr10	41351877	41352202	Coh_lenient	1.12259	121.933	56	3	3	NO	NO	NO
chr10	43722285	43722682	Coh_strict	1.44	16.43	6.03667	4	0	NO	NO	NO
chr10	44327161	44327680	Coh_strict	-1.66	4.21	13.34	0	0	NO	NO	NO
chr10	44765026	44765511	Coh_strict	-1.08	13.0667	27.6467	4	9	YES	NO	NO
chr10	45572579	45572839	Coh_strict	2.76	13.4	1.97	0	0	NO	NO	NO
chr10	47372169	47372414	Coh_lenient	1.79184	48.4757	14	0	0	NO	NO	NO
chr10	51124982	51125356	Coh_strict	1.98	18.8567	4.79667	4	9	NO	NO	NO
chr10	52410004	52410853	Coh_strict	1.9	18.3533	4.90667	4	13	NO	NO	NO
chr10	52478421	52478809	Coh_strict	1.51	23.32	8.20333	4	3	NO	NO	NO
chr10	53142732	53143572	Coh_strict	-1.27	9.27667	22.41	0	0	NO	NO	NO
chr10	53995656	53995854	Coh_lenient	1.35266	38.3075	15	0	0	NO	NO	NO
chr10	55699872	55700370	Coh_strict	1.14	46.5633	21.1933	4	7	NO	NO	NO
chr10	55884230	55884603	Coh_strict	-1.53	7.73333	22.3033	4	0	NO	NO	NO
chr10	56598571	56598923	Coh_lenient	1.10923	47.4606	22	0	0	NO	NO	NO
chr10	57036884	57037295	Coh_strict	1.37	40.5167	15.7067	4	4	NO	NO	NO
chr10	60150137	60150627	Coh_lenient	1.22158	118.933	51	3	11	NO	NO	NO
chr10	60885622	60886433	Coh_strict	1.49	17.19	6.13	4	14	YES	NO	NO
chr10	68598812	68599445	Coh_lenient	-1.00344	43.3964	87	0	0	NO	NO	NO
chr10	70838261	70838483	Coh_lenient	1.99086	59.621	15	0	0	NO	NO	NO
chr10	70851915	70852241	Coh_strict	2.59	14.27	2.37	0	0	NO	NO	NO
chr10	74656672	74657173	Coh_strict	3.37	12.4133	1.20333	0	0	NO	NO	NO
chr10	75140551	75141028	Coh_lenient	-1.23956	32.1861	76	0	0	NO	NO	NO
chr10	75822469	75822784	Coh_lenient	-1.02271	27.0705	55	0	0	NO	NO	NO
chr10	76032359	76033496	Coh_lenient	1.14868	370.257	167	2	1	NO	NO	NO
chr10	76628844	76629343	Coh_lenient	1.06335	89.8605	43	0	0	NO	NO	NO
chr10	76798067	76798285	Coh_lenient	1.19731	59.621	26	0	0	NO	NO	NO
chr10	76965854	76966309	Coh_strict	-2.67	1.78667	11.36	0	1	NO	NO	NO
chr10	79949752	79950082	Coh_strict	1.42	21.8767	8.15	4	9	NO	NO	NO
chr10	80229022	80229878	Coh_strict	1.79	15.5767	4.5	2	0	NO	NO	NO
chr10	82687808	82688223	Coh_strict	-1.07	14.8533	31.2067	4	10	YES	NO	NO
chr10	84047719	84048010	Coh_lenient	1.56288	41.3621	14	0	0	NO	NO	NO
chr10	84192862	84193183	Coh_strict	2.16	11.94	2.66333	4	10	NO	NO	NO
chr10	85843129	85843730	Coh_strict	-1.54	14.1667	41.1067	4	0	NO	NO	NO
chr10	85881094	85882007	Coh_strict	-1.44	10.2667	27.83	4	5	NO	YES	YES
chr10	86291083	86291367	Coh_lenient	-1.05065	44.413	92	0	7	NO	NO	NO
chr10	86557069	86557509	Coh_strict	-1.66	5.60333	17.7733	4	7	NO	NO	NO
chr10	87947073	87947330	Coh_strict	2.77	10.81	1.58667	0	0	NO	NO	NO
chr10	88858664	88858943	Coh_lenient	1.10826	64.6755	30	4	11	NO	NO	NO
chr10	89083842	89084231	Coh_lenient	1.57239	121.933	41	1	1	NO	NO	NO
chr10	90495100	90495503	Coh_strict	1.14	40.6167	18.39	4	11	NO	NO	NO
chr10	90699543	90699910	Coh_strict	-1.46	12.13	33.4733	4	7	YES	NO	NO
chr10	92477050	92477583	Coh_strict	1.48	22.1767	7.95667	4	10	YES	NO	NO
chr10	93924148	93924520	Coh_strict	1.3	15.5533	6.31	4	11	NO	NO	NO
chr10	94454041	94454526	Coh_strict	-1.63	4.35333	13.4867	4	12	YES	NO	NO
chr10	94903186	94903613	Coh_strict	-1.37	8.64333	22.3667	4	7	NO	NO	NO
chr10	95650767	95651168	Coh_lenient	-1.04816	36.2689	75	1	0	NO	NO	NO
chr10	96084867	96085220	Coh_lenient	-1.08438	63.6651	135	1	0	NO	NO	NO
chr10	96387160	96387799	Coh_strict	-1.71	4.90333	15.9967	0	0	NO	NO	NO
chr10	98509831	98510034	Coh_lenient	1.57089	50.505	17	0	0	NO	NO	NO
chr10	98746472	98746682	Coh_lenient	1.10254	68.7144	32	0	0	NO	NO	NO
chr10	98989197	98989480	Coh_lenient	-1.13071	30.1415	66	0	0	NO	NO	NO
chr10	102299265	102299570	Coh_strict	1.61	20.1833	6.59333	4	0	NO	NO	NO
chr10	106374235	106374561	Coh_lenient	-1.17832	39.3261	89	0	0	NO	NO	NO
chr10	106782820	106783196	Coh_lenient	1.43018	64.6755	24	0	0	NO	NO	NO
chr10	107386997	107387296	Coh_lenient	-1.48522	16.7881	47	0	3	NO	NO	NO
chr10	107890682	107890975	Coh_strict	1.41	15.2867	5.74667	0	0	NO	NO	NO
chr10	110644593	110644897	Coh_lenient	1.07726	71.7411	34	0	0	NO	NO	NO
chr10	111062464	111063635	Coh_strict	-2.57	2.19333	13.0533	4	1	NO	NO	NO
chr10	112410768	112411166	Coh_lenient	-1.04423	38.3075	79	0	0	NO	NO	NO
chr10	114238597	114238996	Coh_lenient	1.28016	89.8605	37	1	0	NO	NO	NO
chr10	114472794	114472992	Coh_lenient	1.20407	57.5973	25	0	0	NO	NO	NO
chr10	114488641	114489037	Coh_strict	1.04	33.5533	16.26	4	9	NO	NO	YES
chr10	114795252	114795450	Coh_lenient	1.20076	114.93	50	0	0	NO	NO	NO
chr10	116330927	116331176	Coh_lenient	-1.08931	35.2489	75	4	9	YES	NO	NO
chr10	117593010	117593296	Coh_lenient	-1.04613	37.2884	77	2	0	YES	NO	NO
chr10	118681081	118681470	Coh_strict	1.6	12.24	4.04667	3	2	NO	NO	NO
chr10	120863723	120864552	Coh_lenient	1.23258	211.489	90	4	11	NO	NO	NO
chr10	120869953	120870396	Coh_lenient	1.15246	128.929	58	1	1	NO	NO	NO
chr10	120881156	120881354	Coh_lenient	1.23092	86.8451	37	0	1	NO	NO	NO
chr10	120895380	120895674	Coh_lenient	1.0689	81.8156	39	0	0	NO	NO	NO
chr10	120912105	120913360	Coh_strict	1.64	13.96	4.49333	2	0	NO	NO	NO
chr10	120923402	120923922	Coh_strict	1.29	29.3533	11.98	2	0	NO	NO	NO
chr10	120925765	120926299	Coh_lenient	1.0223	125.932	62	0	0	NO	NO	NO
chr10	121029830	121030091	Coh_lenient	1.01423	48.4757	24	0	0	NO	NO	NO
chr10	121825064	121825355	Coh_lenient	-1.24273	34.2285	81	1	0	NO	NO	NO
chr10	122018282	122018480	Coh_lenient	1.11323	45.4292	21	3	5	NO	NO	NO
chr10	122051913	122052152	Coh_lenient	-1.09323	22.9669	49	0	0	NO	NO	NO
chr10	125968417	125968870	Coh_strict	1.99	19.4633	4.88333	3	6	NO	NO	YES
chr10	126560389	126560901	Coh_strict	1.47	14.45	5.23333	4	12	NO	YES	YES
chr10	126725039	126725312	Coh_strict	1.66	12.9167	4.08	0	0	NO	NO	NO
chr10	127257982	127258306	Coh_lenient	1.91081	41.3621	11	0	0	NO	NO	NO
chr10	127495382	127496985	Coh_strict	1.32	27.96	11.2267	4	6	YES	NO	NO
chr11	5220384	5220614	Coh_lenient	-1.03311	22.9669	47	0	0	NO	NO	NO
chr11	5492198	5492752	Coh_strict	-2.37	2.01333	10.39	0	0	NO	NO	NO
chr11	5736164	5736495	Coh_strict	-1.79	3.68333	12.6933	1	9	NO	NO	NO
chr11	6296214	6296412	Coh_lenient	1.57442	56.585	19	0	0	NO	NO	NO
chr11	11720187	11720643	Coh_strict	-1.11	30.83	66.69	4	10	NO	YES	YES
chr11	11744201	11744869	Coh_strict	-1.39	12.96	33.98	4	10	NO	NO	NO
chr11	11937576	11938113	Coh_lenient	-1.13169	34.2285	75	0	4	NO	NO	NO
chr11	12105638	12106182	Coh_lenient	-1.13035	43.3964	95	2	1	NO	NO	NO
chr11	12259346	12259724	Coh_lenient	-1.11526	53.5464	116	3	6	NO	NO	NO
chr11	16424890	16425553	Coh_strict	-1.71	3.6	11.75	4	7	NO	NO	NO
chr11	19614315	19614789	Coh_lenient	-1.34186	43.3964	110	3	2	NO	NO	NO
chr11	20901324	20901648	Coh_lenient	1.58201	83.828	28	0	0	NO	NO	NO
chr11	21355522	21355736	Coh_lenient	1.10923	47.4606	22	2	0	NO	NO	NO
chr11	21920643	21920841	Coh_lenient	1.0145	50.505	25	0	0	NO	NO	NO
chr11	22460694	22461036	Coh_lenient	1.01487	54.5596	27	0	0	NO	NO	NO
chr11	25000001	25000353	Coh_lenient	-2.88632	19.8814	147	0	6	NO	NO	NO
chr11	30654957	30655504	Coh_lenient	1.03238	81.8156	40	3	1	NO	NO	NO
chr11	31631821	31632311	Coh_lenient	1.03417	75.7735	37	1	0	NO	NO	NO
chr11	31690182	31690406	Coh_lenient	1.07129	52.5329	25	0	0	NO	NO	NO
chr11	31841275	31841473	Coh_lenient	1.20779	64.6755	28	0	0	NO	NO	NO
chr11	33828631	33829056	Coh_lenient	-1.13639	33.2075	73	4	11	NO	NO	NO
chr11	35221073	35221542	Coh_strict	-1.38	12.7133	33.0367	4	10	NO	YES	YES
chr11	35753181	35753438	Coh_lenient	1.17952	65.6856	29	0	0	NO	NO	NO
chr11	43763618	43764365	Coh_strict	-1.67	5.78333	18.3433	0	0	NO	NO	NO
chr11	43875967	43876296	Coh_lenient	-1.04052	30.1415	62	0	0	NO	NO	NO
chr11	50002393	50002911	Coh_strict	1.63	12.5133	4.04667	0	0	NO	NO	NO
chr11	50463674	50464309	Coh_lenient	-1.70734	22.9669	75	0	0	NO	NO	NO
chr11	50486342	50486636	Coh_strict	-2.76	1.51	10.2167	0	0	NO	NO	NO
chr11	50527090	50527696	Coh_strict	-1.58	5.38	16.04	0	0	NO	NO	NO
chr11	51532720	51532960	Coh_lenient	1.05558	72.7495	35	0	0	NO	NO	NO
chr11	52166710	52166968	Coh_lenient	1.20905	87.8504	38	0	0	NO	NO	NO
chr11	53077812	53078090	Coh_lenient	1.04057	57.5973	28	0	0	NO	NO	NO
chr11	53154693	53154979	Coh_lenient	1.23067	72.7495	31	0	0	NO	NO	NO
chr11	53185897	53186095	Coh_lenient	1.33706	60.6324	24	1	0	NO	NO	NO
chr11	53953458	53954290	Coh_strict	1.24	32.0233	13.5533	4	0	NO	NO	YES
chr11	54826271	54826586	Coh_lenient	-1.02097	42.3794	86	0	2	NO	NO	NO
chr11	55972977	55973314	Coh_lenient	-1.01547	31.1641	63	1	8	NO	NO	NO
chr11	58625527	58625883	Coh_strict	1.82	15.9767	4.52333	4	8	NO	YES	NO
chr11	58828710	58829122	Coh_lenient	-1.03216	34.2285	70	4	13	NO	NO	NO
chr11	59188964	59189319	Coh_lenient	1.47437	55.5724	20	2	4	NO	NO	NO
chr11	59272586	59272890	Coh_lenient	1.13019	52.5329	24	0	0	NO	NO	NO
chr11	60124965	60125166	Coh_lenient	1.44322	97.8939	36	0	1	NO	NO	NO
chr11	64043586	64043905	Coh_lenient	-1.13639	33.2075	73	4	2	NO	NO	NO
chr11	64569074	64569441	Coh_strict	1.69	34.5667	10.7133	4	5	NO	NO	NO
chr11	68521375	68521630	Coh_lenient	1.59976	75.7735	25	0	0	NO	NO	NO
chr11	68521751	68521949	Coh_lenient	1.79255	72.7495	21	0	0	NO	NO	NO
chr11	69058343	69058781	Coh_strict	-1.02	15.5567	31.6	4	8	NO	YES	YES
chr11	69991177	69991522	Coh_lenient	1.18299	99.9005	44	4	8	NO	NO	NO
chr11	71851472	71851927	Coh_strict	-1.21	10.6	24.5033	4	13	NO	NO	NO
chr11	72345106	72345550	Coh_strict	-1.16	9.37667	20.91	4	6	NO	NO	NO
chr11	72550978	72551521	Coh_strict	1.38	17.4333	6.69333	3	10	NO	YES	YES
chr11	72754315	72754659	Coh_strict	-1.91	3.44	12.9133	4	14	NO	NO	NO
chr11	74142248	74142701	Coh_strict	-1.43	9.35	25.2633	4	0	NO	NO	NO
chr11	75203716	75204163	Coh_strict	-1.83	4.13	14.73	3	2	NO	NO	NO
chr11	75244761	75245192	Coh_strict	1.57	14.5133	4.9	0	0	NO	NO	NO
chr11	75432708	75433016	Coh_strict	1.59	12.6233	4.19667	4	12	NO	NO	NO
chr11	77290460	77290794	Coh_strict	-2.46	2.37333	13.0533	1	1	NO	NO	NO
chr11	78710180	78710722	Coh_strict	1.5	13.2567	4.69667	4	14	NO	NO	NO
chr11	79577054	79577884	Coh_lenient	1.08908	223.376	105	0	0	NO	NO	NO
chr11	81302410	81302689	Coh_lenient	1.11466	60.6324	28	0	0	NO	NO	NO
chr11	83391820	83392352	Coh_strict	-1.6	5.82667	17.6267	0	1	NO	NO	NO
chr11	84057030	84057775	Coh_strict	1.96	15.59	4.00333	4	10	NO	YES	YES
chr11	84496143	84497137	Coh_lenient	1.3945	120.933	46	0	0	NO	NO	NO
chr11	84534772	84534970	Coh_lenient	1.04412	49.4905	24	2	0	NO	NO	NO
chr11	86171347	86172207	Coh_strict	-1.13	15.7033	34.4367	4	14	NO	NO	NO
chr11	88505006	88505290	Coh_lenient	1.06743	83.828	40	0	0	NO	NO	NO
chr11	88829275	88830228	Coh_strict	2.69	17.6467	4.15667	0	0	NO	NO	NO
chr11	90594865	90595258	Coh_lenient	-1.06688	29.1185	61	1	1	NO	NO	NO
chr11	93364815	93365180	Coh_strict	-2.44	1.92333	10.4233	4	0	YES	NO	NO
chr11	94052621	94052936	Coh_lenient	1.16498	100.904	45	0	0	NO	NO	NO
chr11	94558404	94558838	Coh_lenient	1.01245	106.919	53	4	3	NO	NO	NO
chr11	94884420	94885085	Coh_strict	1.47	13.4533	4.85	2	11	NO	NO	NO
chr11	95180874	95181170	Coh_lenient	-1.10869	30.1415	65	3	6	NO	NO	NO
chr11	95646949	95647543	Coh_lenient	1.10643	96.8903	45	4	8	NO	NO	NO
chr11	95676413	95676939	Coh_lenient	1.21668	69.7235	30	0	0	NO	NO	NO
chr11	97480661	97481108	Coh_strict	1.97	10.8233	2.75333	4	13	NO	YES	YES
chr11	98307721	98307968	Coh_strict	1.62	15.5767	5.08	0	0	NO	NO	NO
chr11	101153673	101153906	Coh_lenient	1.40215	89.8605	34	2	0	NO	NO	NO
chr11	102452649	102452942	Coh_strict	3.75	11.3333	0.843333	1	0	NO	NO	NO
chr11	102461238	102461533	Coh_lenient	1.17521	76.781	34	4	6	NO	NO	NO
chr11	103004003	103004198	Coh_lenient	-1.03012	23.9938	49	0	2	NO	NO	NO
chr11	105206596	105206960	Coh_strict	-1.62	4.61667	14.1567	4	11	NO	YES	YES
chr11	106070697	106070909	Coh_lenient	1.03977	59.621	29	0	0	NO	NO	NO
chr11	106374481	106374900	Coh_strict	-1.64	7.45667	23.1867	4	11	NO	NO	NO
chr11	106737476	106737719	Coh_strict	-2.52	1.78667	10.26	0	0	NO	NO	NO
chr11	107245339	107245658	Coh_strict	1.04	41.39	20.0867	2	5	NO	NO	NO
chr11	107996753	107997128	Coh_strict	2.44	12.1533	2.24333	4	12	NO	NO	NO
chr11	109871813	109872930	Coh_strict	2.19	13.0867	2.87667	0	0	NO	NO	NO
chr11	112922060	112922821	Coh_lenient	1.05079	167.804	81	0	0	NO	NO	NO
chr11	112937603	112938170	Coh_lenient	1.50805	110.926	39	0	1	NO	NO	NO
chr11	115073356	115073765	Coh_lenient	1.01508	68.7144	34	0	1	NO	NO	NO
chr11	115106240	115106542	Coh_lenient	1.20596	96.8903	42	0	0	NO	NO	NO
chr11	115111217	115111803	Coh_lenient	1.07794	149.882	71	3	4	NO	NO	NO
chr11	116433062	116433308	Coh_lenient	1.15716	64.6755	29	0	0	NO	NO	NO
chr11	117709787	117710421	Coh_strict	1.83	19.9133	5.61667	1	2	NO	NO	NO
chr11	117965302	117965811	Coh_strict	2.15	12.19	2.74	4	5	NO	NO	NO
chr11	118307133	118307611	Coh_strict	-1.01	15.6367	31.59	4	11	NO	YES	YES
chr11	118895304	118895973	Coh_strict	1.36	31.7367	12.3667	4	13	NO	NO	NO
chr11	120024561	120024771	Coh_strict	1.78	11.3633	3.31333	3	5	NO	NO	NO
chr11	120318892	120319832	Coh_strict	1.58	14.4033	4.82333	2	1	NO	NO	NO
chr12	3300525	3300734	Coh_lenient	-1.16649	17.8202	40	0	0	NO	NO	NO
chr12	3859662	3860329	Coh_strict	1.51	15.37	5.40333	0	0	NO	NO	NO
chr12	4417587	4417927	Coh_lenient	-1.70902	19.8814	65	0	0	NO	NO	NO
chr12	8096347	8097244	Coh_strict	1.98	13.1333	3.31667	0	0	NO	NO	NO
chr12	8224316	8224683	Coh_lenient	1.21412	85.8396	37	0	0	NO	NO	NO
chr12	9258564	9259019	Coh_strict	-1.09	9.65333	20.5467	4	10	NO	NO	NO
chr12	12821460	12822006	Coh_strict	-1.35	6.15	15.7	0	0	NO	NO	NO
chr12	13675270	13675996	Coh_strict	-1.66	6.91667	21.8567	0	0	NO	NO	NO
chr12	14158696	14159029	Coh_lenient	-1.00225	45.4292	91	2	1	NO	NO	NO
chr12	17476465	17477112	Coh_strict	-1.17	10.6267	23.97	0	0	NO	NO	NO
chr12	18234930	18235185	Coh_lenient	1.66177	47.4606	15	0	0	NO	NO	NO
chr12	21324055	21324389	Coh_strict	-1.46	6.71667	18.5133	4	13	NO	NO	NO
chr12	25812730	25812936	Coh_strict	-3.54	1.17667	13.7033	0	0	NO	NO	NO
chr12	25846210	25846922	Coh_strict	-2.58	1.83333	10.9567	4	4	NO	NO	NO
chr12	25920062	25920536	Coh_strict	1.18	20.9533	9.25333	0	0	NO	NO	NO
chr12	27150553	27150898	Coh_lenient	-1.06688	29.1185	61	0	2	NO	NO	NO
chr12	28027710	28028223	Coh_lenient	-1.06443	80.8091	169	3	8	NO	NO	NO
chr12	29400896	29401236	Coh_lenient	-1.25769	20.9107	50	0	0	NO	NO	NO
chr12	29516060	29516597	Coh_strict	-1.36	9.56667	24.5833	4	9	NO	NO	NO
chr12	31230707	31230952	Coh_lenient	-1.79848	12.649	44	3	3	YES	NO	NO
chr12	32893069	32893267	Coh_lenient	1.47291	44.413	16	0	0	NO	NO	NO
chr12	33120031	33120353	Coh_lenient	-1.18968	18.8513	43	0	1	NO	NO	NO
chr12	33646303	33646624	Coh_lenient	-1.05192	26.0456	54	0	1	NO	NO	NO
chr12	34879139	34879377	Coh_lenient	1.29472	51.5191	21	0	0	NO	NO	NO
chr12	35117265	35117737	Coh_strict	1.23	39.6167	16.8333	4	7	NO	NO	NO
chr12	36862562	36862899	Coh_lenient	-1.33641	17.8202	45	0	0	NO	NO	NO
chr12	37672723	37672929	Coh_strict	3.54	10.2133	0.88	0	0	NO	NO	NO
chr12	41114361	41114835	Coh_strict	-1.95	3.50667	13.5167	0	0	NO	NO	NO
chr12	41214294	41214543	Coh_lenient	-1.85515	15.7551	57	0	0	NO	NO	NO
chr12	41295588	41295835	Coh_strict	2.12	11.9833	2.75333	2	0	NO	NO	NO
chr12	41811016	41811437	Coh_lenient	-1.26188	25.0201	60	0	0	NO	NO	NO
chr12	48514400	48514716	Coh_lenient	1.01471	52.5329	26	0	0	NO	NO	NO
chr12	52694366	52695194	Coh_lenient	1.06326	114.93	55	2	3	NO	NO	NO
chr12	53509354	53509647	Coh_lenient	1.15776	53.5464	24	4	3	NO	NO	NO
chr12	55248394	55248786	Coh_strict	-6.77	0.18	19.63	1	0	NO	NO	NO
chr12	55980570	55981068	Coh_strict	-1.22	12.59	29.23	4	10	NO	NO	NO
chr12	56085723	56087500	Coh_strict	-1.55	5.08333	14.9067	3	7	NO	NO	NO
chr12	56547856	56548197	Coh_strict	-2.57	2.19333	12.9967	0	1	NO	NO	NO
chr12	57342688	57343140	Coh_lenient	-1.1391	49.4905	109	4	8	NO	NO	NO
chr12	71096476	71096671	Coh_lenient	-1.03311	22.9669	47	0	0	NO	NO	NO
chr12	72819893	72820157	Coh_lenient	1.71515	52.5329	16	0	0	NO	NO	NO
chr12	73302917	73303205	Coh_strict	1.7	12.17	3.73667	4	0	NO	NO	NO
chr12	74063778	74064125	Coh_lenient	-1.01024	35.2489	71	2	1	NO	NO	NO
chr12	76381518	76381886	Coh_lenient	-1.26188	25.0201	60	1	8	NO	NO	NO
chr12	77367781	77368231	Coh_strict	-1.07	19.95	42.0033	4	8	NO	NO	NO
chr12	78110261	78110662	Coh_lenient	-1.01894	44.413	90	3	4	NO	NO	NO
chr12	78278763	78279609	Coh_lenient	-1.05589	50.505	105	0	0	NO	NO	NO
chr12	80868957	80869173	Coh_lenient	-1.02097	42.3794	86	0	0	NO	NO	NO
chr12	81070698	81071353	Coh_strict	-1.11	18.5867	40.26	4	4	NO	NO	NO
chr12	81184735	81185454	Coh_strict	-1.48	4.27667	11.9167	0	2	NO	NO	NO
chr12	81977184	81977385	Coh_lenient	1.22158	60.6324	26	0	0	NO	NO	NO
chr12	85776750	85776970	Coh_lenient	1.10207	51.5191	24	0	0	NO	NO	NO
chr12	86687313	86687932	Coh_strict	-1.91	3.96	14.8767	4	7	NO	NO	NO
chr12	86788386	86788785	Coh_strict	-1.96	3.01	11.7267	0	0	NO	NO	NO
chr12	87879539	87879926	Coh_strict	-2.21	2.96667	13.72	1	0	NO	NO	NO
chr12	88721886	88722222	Coh_lenient	-1.25123	26.0456	62	0	0	NO	NO	NO
chr12	92820131	92820413	Coh_strict	2.61	11.47	1.87667	0	0	NO	NO	NO
chr12	92922412	92923182	Coh_strict	-1.78	4.04333	13.8633	3	0	NO	NO	NO
chr12	98758887	98759136	Coh_strict	3.26	17.63	1.84	0	0	NO	NO	NO
chr12	100017392	100017755	Coh_strict	-1.29	7.67	18.7167	4	10	NO	NO	NO
chr12	100495878	100496095	Coh_strict	-1.85	3.27667	11.86	0	0	NO	NO	NO
chr12	100639614	100639972	Coh_lenient	1.01475	76.781	38	3	0	NO	NO	NO
chr12	100656718	100657171	Coh_strict	1.29	21.2	8.67667	0	0	NO	NO	NO
chr12	100685546	100685758	Coh_lenient	1.37751	72.7495	28	0	0	NO	NO	NO
chr12	100775551	100775785	Coh_lenient	1.44386	70.7324	26	0	0	NO	NO	NO
chr12	103623069	103623390	Coh_strict	-1.64	5.42333	16.8567	4	11	NO	NO	NO
chr12	104500650	104501137	Coh_strict	-1.19	11.2933	25.8167	4	12	NO	YES	YES
chr12	105288117	105288619	Coh_lenient	1.11434	75.7735	35	2	0	NO	NO	NO
chr12	106112965	106113583	Coh_lenient	1.13651	109.924	50	0	0	NO	NO	NO
chr12	107293976	107294427	Coh_strict	-1.12	10.8067	23.51	4	9	NO	NO	NO
chr12	109425909	109426225	Coh_lenient	1.34765	68.7144	27	3	4	NO	NO	NO
chr12	109998745	109999097	Coh_strict	1.04	75.7467	36.81	2	8	NO	NO	NO
chr12	111709349	111709547	Coh_lenient	1.50543	59.621	21	0	0	NO	NO	NO
chr12	112982148	112982557	Coh_strict	1.57	20.2667	6.80667	3	1	NO	NO	NO
chr12	113130110	113130516	Coh_lenient	1.3633	102.909	40	0	0	NO	NO	NO
chr12	114725879	114726299	Coh_strict	-1.1	9.86	21.1433	4	10	NO	NO	NO
chr12	115186308	115186565	Coh_lenient	-1.32966	14.7209	37	2	5	NO	NO	NO
chr12	118783751	118784064	Coh_lenient	-1.06348	22.9669	48	0	0	NO	NO	NO
chr12	118792944	118793670	Coh_lenient	-1.37258	44.413	115	0	0	NO	NO	NO
chr12	119791136	119791334	Coh_lenient	1.19892	50.505	22	0	0	NO	NO	NO
chr13	3765319	3765736	Coh_lenient	1.13852	61.6436	28	0	0	NO	NO	NO
chr13	4317998	4318488	Coh_lenient	-2.07275	52.5329	221	4	0	NO	NO	NO
chr13	4559008	4559404	Coh_strict	2.93	13.25	1.74	1	4	NO	NO	NO
chr13	7193129	7193486	Coh_lenient	1.33706	65.6856	26	4	0	NO	NO	NO
chr13	7312879	7313291	Coh_strict	2.65	10.2167	1.63	0	0	NO	NO	NO
chr13	7347657	7347943	Coh_strict	3.17	13.78	1.53667	0	0	NO	NO	NO
chr13	7428370	7428880	Coh_strict	1.92	15.5467	4.10667	0	0	NO	NO	NO
chr13	8772051	8772339	Coh_lenient	1.20154	66.6954	29	2	0	NO	NO	NO
chr13	12238631	12239184	Coh_strict	-2.75	1.64667	11.0367	0	0	NO	NO	NO
chr13	12565949	12566572	Coh_strict	-1.47	5.13667	14.19	4	13	NO	NO	YES
chr13	12612346	12612955	Coh_strict	1.19	25.8867	11.3367	4	10	NO	NO	NO
chr13	14097209	14097623	Coh_strict	2.3	12.9967	2.64667	1	0	NO	NO	NO
chr13	14270334	14270650	Coh_lenient	-1.09466	28.0948	60	4	2	YES	NO	NO
chr13	20208532	20209195	Coh_lenient	-1.23292	43.3964	102	0	0	NO	NO	NO
chr13	20275795	20276067	Coh_lenient	-1.26372	27.0705	65	4	0	NO	NO	NO
chr13	21870854	21871200	Coh_lenient	-1.06056	31.1641	65	0	0	NO	NO	NO
chr13	24018824	24019064	Coh_lenient	1.09586	55.5724	26	1	0	NO	NO	NO
chr13	28161288	28162219	Coh_strict	1.86	38.1533	10.5433	3	0	NO	NO	NO
chr13	28200091	28200863	Coh_strict	1.73	45.61	13.7467	1	0	NO	NO	NO
chr13	28208738	28209330	Coh_strict	1.81	17.7133	5.06	3	0	NO	NO	NO
chr13	29730163	29730577	Coh_lenient	-1.40925	22.9669	61	0	0	NO	NO	NO
chr13	31420488	31421224	Coh_strict	-1.45	7	19.1067	4	0	NO	NO	NO
chr13	34056352	34057002	Coh_strict	1.57	12.3067	4.14	3	9	NO	NO	NO
chr13	34500043	34500566	Coh_lenient	1.44386	70.7324	26	0	1	NO	NO	NO
chr13	34642210	34643073	Coh_strict	2.07	13.78	3.27667	0	0	NO	NO	NO
chr13	34794927	34795568	Coh_lenient	1.03021	247.12	121	4	1	NO	YES	YES
chr13	36787762	36787994	Coh_lenient	-1.3696	23.9938	62	0	0	NO	NO	NO
chr13	36788276	36788606	Coh_lenient	-1.4815	23.9938	67	0	0	NO	NO	NO
chr13	37736558	37737153	Coh_strict	1.7	19.5567	6	1	0	NO	NO	NO
chr13	37974390	37974716	Coh_lenient	1.01191	112.928	56	0	1	NO	NO	NO
chr13	38220203	38220488	Coh_lenient	-1.05926	23.9938	50	0	0	NO	NO	NO
chr13	42718865	42719364	Coh_strict	1.23	28.5267	12.1333	4	4	YES	NO	NO
chr13	43594814	43595492	Coh_strict	1.9	23.7267	6.37667	0	0	NO	NO	NO
chr13	46406006	46406632	Coh_strict	-1.4	11.7767	31.1467	4	10	YES	NO	NO
chr13	46867180	46867445	Coh_lenient	-1.04303	29.1185	60	0	0	NO	NO	NO
chr13	46867574	46867773	Coh_lenient	-1.08258	31.1641	66	0	0	NO	NO	NO
chr13	48332810	48333302	Coh_strict	-1.02	16.0967	32.6533	4	4	NO	NO	NO
chr13	49153865	49154332	Coh_strict	-1.35	9.36	23.92	4	13	NO	YES	YES
chr13	50450700	50450983	Coh_lenient	-1.36813	14.7209	38	0	0	NO	NO	NO
chr13	50860062	50860315	Coh_lenient	-1.16842	20.9107	47	3	2	NO	NO	NO
chr13	51286976	51287549	Coh_strict	2.26	13.39	2.79	4	3	NO	NO	NO
chr13	52023083	52023317	Coh_lenient	-1.04575	28.0948	58	0	0	NO	NO	NO
chr13	52115114	52115424	Coh_strict	-1.68	4.71333	15.0833	0	0	NO	NO	NO
chr13	52116981	52117870	Coh_strict	-1.18	8.8	19.96	1	0	NO	NO	NO
chr13	52250838	52251294	Coh_strict	-1.19	9.44667	21.5767	0	2	NO	NO	NO
chr13	52571599	52571944	Coh_strict	-1.84	4.18667	14.9867	4	0	NO	NO	NO
chr13	54525210	54525798	Coh_lenient	1.01411	86.8451	43	3	2	NO	NO	NO
chr13	54906800	54907277	Coh_lenient	1.2933	156.856	64	3	10	NO	NO	NO
chr13	55545542	55546014	Coh_strict	2.33	11.2533	2.24333	0	0	NO	NO	NO
chr13	58857126	58857694	Coh_lenient	1.55146	90.8653	31	2	0	NO	NO	NO
chr13	58866747	58867104	Coh_lenient	1.28809	58.6093	24	1	0	NO	NO	NO
chr13	59083632	59083830	Coh_lenient	1.79184	48.4757	14	0	0	NO	NO	NO
chr13	60054180	60054579	Coh_lenient	-1.05065	44.413	92	3	4	NO	NO	NO
chr13	60274812	60275077	Coh_strict	-1.51	6.7	19.0167	0	0	NO	NO	NO
chr13	61577923	61578118	Coh_lenient	-1.5979	10.5715	32	0	0	NO	NO	NO
chr13	63287202	63287712	Coh_lenient	-1.20666	34.2285	79	0	0	NO	NO	NO
chr13	64375702	64376361	Coh_lenient	1.28285	111.927	46	3	2	NO	NO	NO
chr13	64499284	64499744	Coh_strict	-2.32	2.05667	10.2933	0	0	NO	NO	NO
chr13	67830026	67830371	Coh_strict	-2.19	2.65	12.08	0	6	NO	NO	NO
chr13	69734635	69734921	Coh_lenient	1.32769	87.8504	35	0	0	NO	NO	NO
chr13	75027649	75027878	Coh_lenient	1.25572	52.5329	22	2	0	NO	NO	NO
chr13	75364993	75365545	Coh_strict	-1.69	5.99	19.3233	4	12	YES	NO	NO
chr13	77923448	77923847	Coh_lenient	1.09886	53.5464	25	0	0	NO	NO	NO
chr13	81350300	81350678	Coh_strict	-2.15	2.48667	11.0267	2	0	NO	NO	NO
chr13	85346945	85347494	Coh_lenient	-1.05262	34.2285	71	4	0	NO	NO	NO
chr13	90942526	90942854	Coh_lenient	1.57442	56.585	19	0	0	NO	NO	NO
chr13	91946688	91947481	Coh_strict	1.23	20.5667	8.75667	3	8	NO	NO	NO
chr13	93521664	93522040	Coh_strict	1.24	30.6867	13.0067	4	0	YES	NO	NO
chr13	94214147	94214347	Coh_lenient	1.30715	49.4905	20	0	0	NO	NO	NO
chr13	96387882	96388768	Coh_strict	1.43	13.5267	5.02	3	3	NO	NO	NO
chr13	96580700	96581400	Coh_strict	-2.13	3.26	14.2567	2	0	NO	NO	NO
chr13	96727074	96727469	Coh_lenient	-1.3696	23.9938	62	0	0	NO	NO	NO
chr13	101931602	101932101	Coh_strict	-1.02	12.6633	25.72	4	3	NO	YES	YES
chr13	102046703	102047186	Coh_strict	-1.92	3.87	14.6067	0	0	NO	NO	NO
chr13	102118146	102118542	Coh_strict	-2.76	3.9	26.4267	0	0	NO	NO	NO
chr13	102405503	102406371	Coh_strict	-1.29	7.93667	19.4133	1	0	NO	NO	NO
chr13	104289312	104289828	Coh_strict	1.57	14.3167	4.81667	0	0	NO	NO	NO
chr13	104348799	104349226	Coh_lenient	1.0348	73.7577	36	0	0	NO	NO	NO
chr13	104381620	104382112	Coh_lenient	1.44987	122.933	45	1	0	NO	NO	NO
chr13	104382549	104382747	Coh_lenient	1.30843	113.929	46	0	0	NO	NO	NO
chr13	104382986	104383229	Coh_lenient	1.75887	104.914	31	0	0	NO	NO	NO
chr13	105187949	105188144	Coh_lenient	-1.17856	16.7881	38	0	0	NO	NO	NO
chr13	105299759	105300173	Coh_strict	-2.57	2.01333	11.9833	1	0	NO	NO	NO
chr13	105429096	105429604	Coh_strict	-1.55	6.06333	17.7233	1	0	NO	NO	NO
chr13	105944081	105944380	Coh_lenient	1.05211	78.7954	38	4	10	NO	NO	NO
chr13	108423203	108423401	Coh_lenient	1.21553	46.4451	20	1	1	NO	NO	NO
chr13	108553950	108554368	Coh_lenient	-1.11649	33.2075	72	0	0	NO	NO	NO
chr13	108581875	108582070	Coh_lenient	-1.13635	25.0201	55	0	0	NO	NO	NO
chr13	108917340	108917621	Coh_lenient	-1.04613	37.2884	77	4	10	NO	NO	NO
chr13	108981471	108981924	Coh_strict	-1.1	10.1767	21.8133	4	12	NO	YES	YES
chr13	109603095	109603486	Coh_lenient	-1.01993	43.3964	88	4	7	NO	NO	NO
chr13	109672145	109672541	Coh_strict	-1.33	6.06333	15.2033	4	7	NO	NO	NO
chr13	110146369	110146921	Coh_strict	-1.13	10.63	23.2	4	5	NO	NO	NO
chr13	110627572	110628130	Coh_lenient	-1.13756	41.3621	91	0	0	NO	NO	NO
chr13	113691225	113691423	Coh_lenient	1.16437	40.3443	18	0	0	NO	NO	NO
chr14	8686112	8686707	Coh_strict	-1.9	3.57667	13.3767	1	0	NO	NO	NO
chr14	8779439	8779634	Coh_lenient	-1.04816	36.2689	75	0	0	NO	NO	NO
chr14	8826598	8827113	Coh_strict	-2.43	2.94	15.8733	4	11	NO	NO	YES
chr14	8989440	8989926	Coh_strict	-1.06	8.41667	17.5267	3	6	NO	NO	NO
chr14	8994271	8994658	Coh_lenient	1.06831	148.886	71	3	10	NO	NO	NO
chr14	12940623	12940858	Coh_lenient	-1.04816	36.2689	75	2	1	NO	NO	NO
chr14	17312040	17312611	Coh_lenient	-1.06785	51.5191	108	1	0	NO	NO	NO
chr14	19510918	19511217	Coh_lenient	-1.02741	25.0201	51	0	0	NO	NO	NO
chr14	21147658	21148117	Coh_lenient	1.20939	117.932	51	4	10	YES	NO	NO
chr14	21803883	21804245	Coh_lenient	1.01502	70.7324	35	0	0	NO	NO	NO
chr14	25363307	25363661	Coh_lenient	-1.02271	27.0705	55	3	4	NO	NO	NO
chr14	25465476	25465850	Coh_strict	-2.12	2.42667	10.52	0	6	NO	NO	NO
chr14	25721144	25721729	Coh_strict	-2.28	2.4	11.63	3	0	NO	NO	NO
chr14	25779553	25779822	Coh_lenient	-1.38709	19.8814	52	0	0	NO	NO	NO
chr14	25837258	25837735	Coh_strict	-1.34	10.49	26.5567	4	13	NO	NO	NO
chr14	26023736	26024050	Coh_strict	-1.81	4.78667	16.7933	1	0	NO	NO	NO
chr14	26114882	26115600	Coh_strict	-2	2.73667	10.9533	0	0	NO	NO	NO
chr14	26265766	26266380	Coh_lenient	1.63822	438.907	141	4	2	NO	NO	NO
chr14	33872501	33872708	Coh_lenient	-1.42248	16.7881	45	0	0	NO	NO	NO
chr14	35183359	35183808	Coh_strict	-1.45	6.27	17.0733	4	6	NO	NO	NO
chr14	35959402	35959901	Coh_lenient	-1.29633	54.5596	134	4	1	NO	NO	NO
chr14	37728152	37728426	Coh_strict	2.45	10.3567	1.89667	0	0	NO	NO	NO
chr14	41769964	41770338	Coh_strict	2.94	13.2367	1.72333	1	2	NO	NO	NO
chr14	41792256	41792707	Coh_strict	-1.3	10.56	26.0433	4	10	NO	YES	YES
chr14	44390977	44391172	Coh_lenient	-1.77268	8.48729	29	0	0	NO	NO	NO
chr14	46096733	46097016	Coh_strict	1.76	12.6933	3.75333	0	0	NO	NO	NO
chr14	46868802	46869000	Coh_lenient	1.04318	51.5191	25	0	0	NO	NO	NO
chr14	47423199	47423572	Coh_lenient	1.55934	70.7324	24	1	0	NO	NO	NO
chr14	47465398	47465606	Coh_lenient	1.04612	45.4292	22	0	0	NO	NO	NO
chr14	47504363	47504705	Coh_strict	1.83	11.58	3.26	0	0	NO	NO	NO
chr14	47579686	47579945	Coh_lenient	1.20779	64.6755	28	0	0	NO	NO	NO
chr14	47582200	47582480	Coh_lenient	2.05952	66.6954	16	0	0	NO	NO	NO
chr14	47939643	47939915	Coh_lenient	1.29741	39.3261	16	0	0	NO	NO	NO
chr14	50323372	50323677	Coh_lenient	-1.40254	21.9392	58	1	0	NO	NO	NO
chr14	50343273	50343824	Coh_strict	-1.45	5.95333	16.2133	4	4	NO	NO	NO
chr14	52691411	52691631	Coh_lenient	1.31033	54.5596	22	0	0	NO	NO	NO
chr14	52766135	52766881	Coh_strict	1.49	22.4433	8.01667	4	11	NO	NO	NO
chr14	53200034	53200328	Coh_lenient	1.26958	43.3964	18	3	5	NO	NO	NO
chr14	55269838	55270337	Coh_strict	-1.01	16.3433	33.0267	4	10	NO	YES	YES
chr14	57573446	57573668	Coh_strict	2.45	10.48	1.91	0	0	NO	NO	NO
chr14	58345033	58345389	Coh_lenient	1.11071	120.933	56	4	9	NO	NO	NO
chr14	58872498	58872866	Coh_lenient	-1.05773	32.1861	67	0	0	NO	NO	NO
chr14	60978859	60979108	Coh_lenient	-1.33051	19.8814	50	0	0	NO	NO	NO
chr14	61968707	61969079	Coh_strict	-1.64	3.96	12.3633	0	0	NO	NO	NO
chr14	62156758	62157000	Coh_lenient	-1.06348	22.9669	48	2	5	NO	NO	NO
chr14	62190127	62190707	Coh_strict	-1.04	21.1967	43.5867	4	10	YES	NO	NO
chr14	62307523	62307822	Coh_lenient	-1.14586	51.5191	114	0	0	NO	NO	NO
chr14	62313593	62314047	Coh_lenient	-1.06431	45.4292	95	3	0	NO	NO	NO
chr14	63088117	63088325	Coh_lenient	1.06746	56.585	27	0	0	NO	NO	NO
chr14	63181230	63181564	Coh_strict	-1.95	3.17	12.2767	1	2	NO	NO	NO
chr14	63540340	63541200	Coh_lenient	1.28285	111.927	46	0	0	NO	NO	NO
chr14	66340654	66340910	Coh_lenient	1.01508	58.6093	29	0	0	NO	NO	NO
chr14	66353753	66354158	Coh_strict	2.25	11.4267	2.39667	4	0	NO	YES	YES
chr14	66378166	66378557	Coh_lenient	1.57977	71.7411	24	0	1	NO	NO	NO
chr14	66694425	66694637	Coh_lenient	1.05815	68.7144	33	3	0	NO	NO	NO
chr14	67571967	67572355	Coh_strict	1.39	16.68	6.34333	4	15	NO	YES	YES
chr14	73530101	73530839	Coh_strict	-1.47	5.43333	15.0667	0	0	NO	NO	NO
chr14	76040774	76041042	Coh_lenient	-1.15501	26.0456	58	2	0	NO	NO	NO
chr14	77023352	77023838	Coh_lenient	-1.28587	22.9669	56	0	0	NO	NO	NO
chr14	78782931	78783736	Coh_lenient	-1.05196	63.6651	132	3	2	NO	NO	NO
chr14	96383292	96383626	Coh_strict	2.02	16.4033	4.04667	4	2	NO	NO	NO
chr14	99421527	99421880	Coh_strict	-3.2	1.22	11.2567	0	1	NO	NO	NO
chr14	102728757	102729079	Coh_lenient	-1.30766	15.7551	39	0	0	NO	NO	NO
chr14	104736037	104736387	Coh_lenient	-2.00858	19.8814	80	0	6	NO	NO	NO
chr14	114965688	114966000	Coh_strict	1.7	20.35	6.27333	4	2	NO	NO	NO
chr14	117205789	117206071	Coh_strict	1.46	20.0633	7.30667	4	0	NO	NO	NO
chr14	118149312	118149655	Coh_lenient	1.80165	69.7235	20	0	0	NO	NO	NO
chr14	118149956	118150236	Coh_lenient	1.44983	73.7577	27	1	0	NO	NO	NO
chr14	119219274	119219711	Coh_strict	-1.27	5.38667	12.9767	4	11	NO	YES	YES
chr14	120746629	120747012	Coh_strict	1.73	14.57	4.40333	4	9	NO	NO	NO
chr14	121472120	121472587	Coh_lenient	1.26197	107.921	45	1	2	NO	NO	NO
chr14	121472663	121473184	Coh_lenient	1.67469	114.93	36	0	2	NO	NO	NO
chr14	122138034	122138271	Coh_lenient	1.09275	76.781	36	0	0	NO	NO	NO
chr14	122413495	122413741	Coh_lenient	1.39846	60.6324	23	0	0	NO	NO	NO
chr15	3670770	3671298	Coh_lenient	1.05211	78.7954	38	0	0	NO	NO	NO
chr15	6181275	6181590	Coh_lenient	1.01515	64.6755	32	2	0	NO	NO	NO
chr15	9135413	9135608	Coh_lenient	-1.15501	26.0456	58	0	0	NO	NO	NO
chr15	9678387	9678788	Coh_lenient	-1.17967	26.0456	59	2	9	NO	NO	NO
chr15	9912956	9913151	Coh_lenient	-1.58297	13.6856	41	0	0	NO	NO	NO
chr15	10155351	10155991	Coh_strict	-1.12	11.1933	24.34	0	0	NO	NO	NO
chr15	10280094	10280442	Coh_lenient	-1.00037	23.9938	48	0	0	NO	NO	NO
chr15	12043245	12043508	Coh_strict	-1.68	4.18667	13.3733	2	5	NO	NO	NO
chr15	25469692	25469957	Coh_lenient	-1.05192	26.0456	54	0	0	NO	NO	NO
chr15	27308758	27308971	Coh_lenient	1.14749	57.5973	26	0	0	NO	NO	NO
chr15	27789395	27789679	Coh_strict	-2.7	2.19333	14.2433	3	5	NO	NO	NO
chr15	34236189	34237074	Coh_strict	-1.82	29.8733	65.0767	4	14	NO	YES	YES
chr15	34421016	34421230	Coh_lenient	-1.02208	41.3621	84	0	0	NO	NO	NO
chr15	35844846	35845383	Coh_strict	-1.57	6.21333	18.5	4	10	YES	NO	NO
chr15	36109130	36109680	Coh_strict	-1.36	40.31	103.367	4	14	NO	NO	NO
chr15	36140022	36140713	Coh_strict	-1.94	7.68	29.5167	4	13	NO	NO	NO
chr15	36197650	36197904	Coh_lenient	1.0451	47.4606	23	0	0	NO	NO	NO
chr15	36625275	36625760	Coh_lenient	-1.04816	36.2689	75	0	0	NO	NO	NO
chr15	36740697	36741360	Coh_lenient	1.08661	135.919	64	0	0	NO	NO	NO
chr15	40203948	40204264	Coh_strict	-2.12	2.53333	11.02	1	0	NO	NO	NO
chr15	43446576	43446819	Coh_lenient	1.01423	48.4757	24	0	0	NO	NO	NO
chr15	44196252	44196742	Coh_lenient	1.13671	120.933	55	0	0	NO	NO	NO
chr15	44521606	44522008	Coh_lenient	-1.0041	42.3794	85	0	0	NO	NO	NO
chr15	44591943	44592231	Coh_strict	-2.14	2.55667	11.3167	0	0	NO	NO	NO
chr15	53616951	53617307	Coh_strict	1.44	19.3267	7.14333	4	10	NO	NO	NO
chr15	55211589	55211926	Coh_lenient	-1.00037	23.9938	48	0	0	NO	NO	NO
chr15	55829531	55829957	Coh_lenient	-1.11205	44.413	96	3	1	NO	NO	NO
chr15	57572734	57572943	Coh_lenient	1.06746	56.585	27	0	0	NO	NO	NO
chr15	57760939	57761218	Coh_lenient	1.04141	55.5724	27	0	1	NO	NO	NO
chr15	59025988	59026427	Coh_lenient	-1.1496	62.6545	139	3	3	NO	NO	NO
chr15	60534152	60534408	Coh_lenient	-1.14608	19.8814	44	0	0	NO	NO	NO
chr15	60593532	60594039	Coh_lenient	-1.17383	109.924	248	4	4	NO	NO	NO
chr15	60656104	60656721	Coh_strict	-1.31	10.16	25.16	1	3	NO	NO	NO
chr15	60724672	60724884	Coh_lenient	-1.13739	20.9107	46	0	0	NO	NO	NO
chr15	60752432	60752814	Coh_lenient	-1.18146	32.1861	73	0	0	NO	NO	NO
chr15	61894914	61895319	Coh_strict	2.04	19.2167	4.67	0	0	NO	NO	NO
chr15	62168329	62168750	Coh_lenient	-1.04334	49.4905	102	0	0	NO	NO	NO
chr15	62177294	62177952	Coh_strict	-1.19	19.4	44.13	0	0	NO	NO	NO
chr15	62680934	62681230	Coh_lenient	-1.09915	21.9392	47	0	0	NO	NO	NO
chr15	63813509	63813772	Coh_lenient	-1.12399	27.0705	59	1	0	NO	NO	NO
chr15	66392319	66392531	Coh_lenient	-1.31427	20.9107	52	0	1	NO	NO	NO
chr15	66751029	66751224	Coh_lenient	-1.49133	18.8513	53	0	1	NO	NO	NO
chr15	66773835	66774246	Coh_strict	-1.88	5.06667	18.5867	0	0	NO	NO	NO
chr15	68866410	68866851	Coh_lenient	-1.13387	42.3794	93	0	0	NO	NO	NO
chr15	72853206	72853762	Coh_strict	-1.92	4.54333	17.1833	4	10	NO	YES	YES
chr15	72948992	72949634	Coh_strict	-2.37	2.50667	12.9167	1	0	NO	NO	NO
chr15	73383953	73384348	Coh_strict	-1.36	6.30667	16.2367	4	8	NO	YES	YES
chr15	73411544	73411887	Coh_strict	-1.08	8.41667	17.74	4	11	NO	NO	NO
chr15	73547200	73547397	Coh_strict	-1.37	6.75333	17.4167	4	0	NO	YES	YES
chr15	75936779	75937041	Coh_lenient	1.06404	60.6324	29	0	0	NO	NO	NO
chr15	75937118	75937316	Coh_lenient	1.28632	70.7324	29	0	0	NO	NO	NO
chr15	76849180	76849533	Coh_strict	-1.26	6.43	15.3733	4	8	NO	NO	NO
chr15	76983252	76983483	Coh_strict	-1.92	4.75	17.9433	0	0	NO	NO	NO
chr15	77217815	77218491	Coh_strict	1.42	12.98	4.85	2	1	NO	NO	NO
chr15	77353741	77354052	Coh_lenient	1.49968	84.8339	30	0	8	NO	NO	NO
chr15	77462097	77462361	Coh_lenient	-1.21021	19.8814	46	0	0	NO	NO	NO
chr15	82198415	82198613	Coh_lenient	1.19892	50.505	22	0	0	NO	NO	NO
chr15	82285103	82285308	Coh_lenient	1.28632	70.7324	29	0	0	NO	NO	NO
chr15	82287528	82288277	Coh_lenient	2.17506	121.933	27	3	0	NO	NO	NO
chr15	82838143	82838435	Coh_lenient	1.23067	72.7495	31	0	0	NO	NO	NO
chr15	82838553	82838953	Coh_lenient	1.30463	66.6954	27	0	0	NO	NO	NO
chr15	83247711	83247912	Coh_lenient	1.30202	61.6436	25	0	0	NO	NO	NO
chr15	85617162	85617908	Coh_lenient	1.21178	152.872	66	0	0	NO	NO	NO
chr15	88874814	88875154	Coh_lenient	1.57977	71.7411	24	3	3	NO	NO	NO
chr15	89245598	89245964	Coh_strict	-2.18	2.32667	10.5167	1	0	NO	NO	NO
chr15	91020404	91020599	Coh_lenient	-1.24135	27.0705	64	0	0	NO	NO	NO
chr15	91021044	91021352	Coh_lenient	-1.20666	34.2285	79	0	0	NO	NO	NO
chr15	91090975	91091510	Coh_lenient	-1.10323	149.882	322	4	2	NO	NO	NO
chr15	91404944	91405342	Coh_strict	-1.35	7.53333	19.1833	4	10	NO	NO	YES
chr15	95556220	95556700	Coh_strict	1.28	36.02	14.7867	4	13	YES	NO	NO
chr15	96265622	96265834	Coh_lenient	1.24673	47.4606	20	0	0	NO	NO	NO
chr15	96981501	96981839	Coh_lenient	1.06008	120.933	58	3	4	NO	NO	NO
chr15	97078414	97078864	Coh_strict	-1.81	7.57	26.6233	2	0	NO	YES	YES
chr15	97548192	97548730	Coh_strict	-1.15	9.38667	20.8333	4	11	NO	YES	YES
chr15	98440726	98440966	Coh_strict	2.22	11.6133	2.49	0	0	NO	NO	NO
chr15	98764366	98765306	Coh_strict	1.47	14.14	5.12	4	5	NO	NO	NO
chr15	98870685	98871026	Coh_lenient	1.02193	127.93	63	3	10	NO	NO	NO
chr15	99345953	99346332	Coh_lenient	1.24544	61.6436	26	0	1	NO	NO	NO
chr15	99760010	99760283	Coh_lenient	1.32283	52.5329	21	2	0	NO	NO	NO
chr15	100093650	100094197	Coh_strict	-1.03	11.53	23.4733	4	7	NO	YES	YES
chr15	100142886	100143231	Coh_lenient	-1.22854	20.9107	49	0	0	NO	NO	NO
chr15	100156943	100157240	Coh_lenient	1.28809	58.6093	24	0	1	NO	NO	NO
chr15	100423214	100423693	Coh_strict	1.49	12.3067	4.38667	0	0	NO	NO	NO
chr15	101040673	101041106	Coh_strict	-1.13	9.97	21.8867	4	14	NO	NO	NO
chr15	102001640	102001838	Coh_lenient	1.0375	65.6856	32	0	0	NO	NO	NO
chr15	102018317	102018618	Coh_lenient	1.32455	167.804	67	0	0	NO	NO	NO
chr15	102019032	102019703	Coh_lenient	1.06938	203.558	97	1	1	NO	NO	NO
chr15	102434739	102434937	Coh_lenient	1.08059	44.413	21	0	0	NO	NO	NO
chr16	3247579	3248084	Coh_strict	2.22	12.8833	2.75333	2	1	NO	NO	NO
chr16	4395009	4395666	Coh_lenient	1.07328	176.753	84	0	0	NO	NO	NO
chr16	4446470	4446694	Coh_lenient	1.28148	77.7883	32	0	0	NO	NO	NO
chr16	4446759	4446957	Coh_lenient	1.09502	74.7657	35	0	0	NO	NO	NO
chr16	4832034	4832558	Coh_strict	1.64	39.6233	12.6933	4	6	NO	NO	NO
chr16	4896507	4897695	Coh_strict	1.85	15.4	4.26	4	6	NO	NO	NO
chr16	5139912	5140242	Coh_lenient	-1.15438	37.2884	83	0	0	NO	NO	NO
chr16	5662035	5662339	Coh_lenient	-1.28625	20.9107	51	0	0	NO	NO	NO
chr16	6584836	6585178	Coh_strict	2.17	20.9233	4.63667	4	0	NO	NO	NO
chr16	9824473	9824776	Coh_lenient	1.13479	50.505	23	0	0	NO	NO	NO
chr16	13311552	13311843	Coh_lenient	1.05322	76.781	37	1	0	NO	NO	NO
chr16	13610992	13611265	Coh_lenient	1.57279	53.5464	18	0	0	NO	NO	NO
chr16	15948331	15948773	Coh_lenient	-1.10439	26.0456	56	1	1	NO	NO	NO
chr16	18858605	18859157	Coh_strict	1.21	100.77	43.6867	4	4	YES	NO	NO
chr16	21433680	21433971	Coh_lenient	1.04228	53.5464	26	4	3	NO	NO	NO
chr16	22100112	22100468	Coh_lenient	1.09886	53.5464	25	4	3	NO	NO	NO
chr16	22292417	22292767	Coh_lenient	1.01513	60.6324	30	2	1	NO	NO	NO
chr16	22293682	22294091	Coh_strict	1.46	14.0933	5.11333	4	13	YES	NO	NO
chr16	22929392	22929604	Coh_lenient	1.03417	75.7735	37	1	0	NO	NO	NO
chr16	23249421	23249901	Coh_lenient	1.05322	76.781	37	0	0	NO	NO	NO
chr16	24153989	24154283	Coh_lenient	1.21828	76.781	33	0	0	NO	NO	NO
chr16	24240542	24241143	Coh_lenient	1.3948	149.882	57	0	0	NO	NO	NO
chr16	24248951	24249293	Coh_lenient	1.17262	58.6093	26	0	0	NO	NO	NO
chr16	25087366	25087561	Coh_lenient	-1.01706	30.1415	61	0	0	NO	NO	NO
chr16	25220497	25221145	Coh_strict	-1.76	3.66333	12.3933	4	0	NO	NO	NO
chr16	25877452	25877849	Coh_strict	2.14	14.1367	3.2	0	0	NO	NO	NO
chr16	25945158	25945999	Coh_strict	2.34	14.0833	2.77667	4	2	NO	NO	NO
chr16	26021806	26022112	Coh_lenient	-1.11585	23.9938	52	1	3	NO	NO	NO
chr16	26755199	26755755	Coh_strict	-2.11	3.09667	13.36	0	0	NO	NO	NO
chr16	28984770	28985415	Coh_lenient	-1.21166	36.2689	84	0	0	NO	NO	NO
chr16	30283884	30284504	Coh_lenient	1.39428	357.486	136	4	15	NO	YES	YES
chr16	31127091	31127298	Coh_strict	3.38	11.3767	1.09	0	0	NO	NO	NO
chr16	31399141	31399744	Coh_strict	-1.31	10.4467	25.96	1	0	NO	NO	NO
chr16	31405104	31405476	Coh_strict	1.26	29.1	12.1733	4	5	NO	NO	NO
chr16	31437529	31437743	Coh_lenient	1.01515	62.6545	31	0	1	NO	NO	NO
chr16	33691496	33691694	Coh_lenient	1.15736	42.3794	19	0	0	NO	NO	NO
chr16	35501491	35501713	Coh_lenient	1.21258	78.7954	34	0	0	NO	NO	NO
chr16	35559238	35559530	Coh_lenient	1.03355	77.7883	38	2	0	NO	NO	NO
chr16	35786678	35787152	Coh_lenient	1.41695	74.7657	28	4	0	NO	NO	NO
chr16	36827934	36828348	Coh_lenient	1.04805	86.8451	42	1	3	NO	NO	NO
chr16	38118205	38118404	Coh_lenient	1.03899	61.6436	30	0	0	NO	NO	NO
chr16	38168844	38169260	Coh_lenient	1.15244	55.5724	25	3	0	NO	NO	NO
chr16	40968199	40968612	Coh_strict	-1.47	5.02333	13.9067	4	10	NO	NO	NO
chr16	44257577	44258071	Coh_lenient	-1.17832	39.3261	89	4	1	NO	YES	YES
chr16	46509570	46509768	Coh_lenient	1.07802	46.4451	22	0	0	NO	NO	NO
chr16	50069237	50069432	Coh_lenient	-1.17856	16.7881	38	0	0	NO	NO	NO
chr16	52394988	52395377	Coh_strict	-1.69	6.73667	21.75	3	0	NO	NO	NO
chr16	56848283	56848574	Coh_lenient	1.20407	57.5973	25	0	0	NO	NO	NO
chr16	63856863	63857149	Coh_lenient	-1.20392	26.0456	60	2	8	NO	NO	NO
chr16	74759050	74759248	Coh_lenient	1.12231	41.3621	19	0	0	NO	NO	NO
chr16	76202143	76202861	Coh_strict	-1.13	20.17	44.04	4	9	YES	NO	NO
chr16	76453863	76454491	Coh_lenient	1.05529	155.86	75	1	0	NO	NO	NO
chr16	78481532	78481727	Coh_lenient	-1.02066	28.0948	57	0	0	NO	NO	NO
chr16	78490514	78491463	Coh_strict	-1.13	15.33	33.4467	3	0	NO	NO	NO
chr16	81187927	81188230	Coh_lenient	1.75146	50.505	15	1	0	NO	NO	NO
chr16	81200947	81201367	Coh_lenient	1.21257	108.922	47	2	2	NO	NO	NO
chr16	81463056	81463265	Coh_lenient	-1.12996	17.8202	39	0	0	NO	NO	NO
chr16	88212153	88212524	Coh_strict	2.24	21.25	4.50667	3	2	NO	NO	NO
chr16	89517822	89518263	Coh_strict	1.49	37.2167	13.2733	4	9	NO	NO	NO
chr16	91224872	91225404	Coh_strict	-1.47	5.84	16.14	4	3	NO	YES	YES
chr16	92341160	92341715	Coh_strict	-1.18	13.2967	30.09	4	13	NO	YES	YES
chr16	92356211	92356570	Coh_lenient	-1.09631	33.2075	71	4	0	NO	NO	NO
chr16	92415922	92416184	Coh_lenient	-1.05926	23.9938	50	0	0	NO	NO	NO
chr16	92457829	92458337	Coh_strict	-1.29	9.55667	23.43	4	11	NO	YES	YES
chr16	94776256	94776454	Coh_lenient	1.37744	54.5596	21	4	2	NO	NO	NO
chr16	95567459	95567800	Coh_strict	2.58	17.2833	2.89333	4	10	NO	YES	YES
chr16	98152229	98152427	Coh_lenient	1.20031	41.3621	18	0	0	NO	NO	NO
chr17	4626134	4626700	Coh_lenient	-3.59174	13.6856	165	0	4	NO	NO	NO
chr17	5038832	5039030	Coh_lenient	1.27384	67.705	28	0	0	NO	NO	NO
chr17	5151957	5152210	Coh_lenient	1.03823	63.6651	31	0	0	NO	NO	NO
chr17	5976729	5977098	Coh_strict	-2.38	2.29	11.9167	0	0	NO	NO	NO
chr17	6198804	6199070	Coh_lenient	-1.28587	22.9669	56	0	0	NO	NO	NO
chr17	8244105	8244448	Coh_lenient	-1.14763	67.705	150	3	10	NO	NO	NO
chr17	8521367	8521825	Coh_lenient	1.04887	146.892	71	3	12	NO	NO	NO
chr17	10038455	10038691	Coh_lenient	-1.63697	15.7551	49	1	5	NO	NO	NO
chr17	10595054	10595620	Coh_lenient	-1.07044	42.3794	89	1	0	NO	NO	NO
chr17	10686027	10686419	Coh_strict	-1.07	27.4267	57.66	4	7	NO	YES	YES
chr17	10960054	10960249	Coh_lenient	-1.15573	18.8513	42	2	0	NO	NO	NO
chr17	11282249	11282589	Coh_lenient	-1.08258	31.1641	66	0	0	NO	NO	NO
chr17	14549400	14549857	Coh_strict	-1.66	4.03	12.7667	4	4	NO	NO	NO
chr17	15311467	15312054	Coh_strict	-1.6	14.1367	42.8533	2	0	NO	NO	NO
chr17	21572205	21572457	Coh_lenient	1.20995	39.3261	17	2	0	NO	NO	NO
chr17	21816231	21816520	Coh_strict	-1.83	3.64667	12.9867	4	10	NO	NO	NO
chr17	22560908	22561381	Coh_lenient	1.03544	71.7411	35	2	0	NO	NO	NO
chr17	24732537	24732925	Coh_lenient	1.22026	90.8653	39	3	0	NO	NO	NO
chr17	24862686	24862881	Coh_strict	-1.67	3.21667	10.2167	0	0	NO	NO	NO
chr17	25393370	25394028	Coh_lenient	1.22026	90.8653	39	0	1	NO	NO	NO
chr17	26730314	26730660	Coh_strict	-1.57	5.84667	17.4067	0	0	NO	NO	NO
chr17	28102453	28102703	Coh_lenient	1.04713	88.8556	43	2	0	NO	NO	NO
chr17	28438565	28438839	Coh_lenient	1.3504	53.5464	21	0	0	NO	NO	NO
chr17	28649517	28650115	Coh_strict	-1.42	10.84	28.9933	4	0	NO	NO	NO
chr17	28949292	28949692	Coh_lenient	1.1722	105.917	47	0	0	NO	NO	NO
chr17	29210241	29210769	Coh_strict	-2.13	3.05333	13.3667	0	0	NO	NO	NO
chr17	29521991	29522357	Coh_lenient	1.06857	205.541	98	0	0	NO	NO	NO
chr17	29575281	29575879	Coh_lenient	1.02018	137.915	68	0	1	NO	NO	NO
chr17	29626690	29627272	Coh_lenient	1.04809	312.236	151	0	0	NO	NO	NO
chr17	30739181	30739519	Coh_strict	1.37	21.8033	8.42333	4	0	NO	NO	NO
chr17	30755451	30756186	Coh_strict	1.71	12.7633	3.89333	2	0	NO	NO	NO
chr17	30776738	30777029	Coh_strict	1.41	25.9167	9.77	3	0	NO	NO	NO
chr17	32625740	32625948	Coh_lenient	-1.57684	15.7551	47	1	0	NO	NO	NO
chr17	32817251	32817897	Coh_strict	1.7	14.3467	4.42333	4	8	NO	YES	NO
chr17	34422829	34423139	Coh_lenient	1.11136	62.6545	29	4	11	NO	NO	NO
chr17	34708773	34709564	Coh_strict	1.11	49.2333	22.7567	4	12	YES	NO	NO
chr17	35070956	35071359	Coh_lenient	1.01984	139.911	69	0	0	NO	NO	NO
chr17	35432922	35433185	Coh_strict	-2.48	2.29667	12.82	4	9	NO	NO	NO
chr17	36197765	36198376	Coh_strict	-2.29	2.28333	11.1667	4	9	NO	YES	YES
chr17	44188038	44188247	Coh_lenient	1.0689	81.8156	39	0	2	NO	NO	NO
chr17	44880849	44881123	Coh_lenient	1.39846	60.6324	23	2	10	NO	NO	NO
chr17	46275592	46275840	Coh_lenient	1.06932	54.5596	26	1	0	NO	NO	NO
chr17	47383583	47384231	Coh_strict	1.51	11.81	4.14	2	0	NO	NO	NO
chr17	47434941	47435255	Coh_lenient	1.49579	95.8866	34	2	6	NO	NO	NO
chr17	47508433	47508792	Coh_strict	-1.32	6.49333	16.1867	4	11	NO	NO	NO
chr17	48340718	48341064	Coh_strict	3.09	11.7733	1.38333	4	1	NO	YES	NO
chr17	50120901	50121303	Coh_lenient	-1.28574	27.0705	66	1	1	NO	NO	NO
chr17	50333017	50333407	Coh_lenient	-1.02388	55.5724	113	3	8	NO	NO	NO
chr17	51917157	51917562	Coh_strict	1.97	16.9633	4.32667	3	3	NO	NO	NO
chr17	56527144	56527348	Coh_lenient	1.06245	62.6545	30	0	1	NO	NO	NO
chr17	59033887	59034142	Coh_strict	-1.57	3.82667	11.38	4	1	NO	NO	NO
chr17	64815461	64815940	Coh_lenient	1.11094	92.8743	43	0	0	NO	NO	NO
chr17	67106641	67106836	Coh_lenient	-1.06056	31.1641	65	0	0	NO	NO	NO
chr17	67489775	67490249	Coh_strict	-1.46	5.70333	15.6533	4	8	YES	NO	NO
chr17	68000816	68001242	Coh_strict	-1.25	9.72333	23.1867	4	11	NO	YES	YES
chr17	68622812	68623166	Coh_lenient	1.62637	55.5724	18	1	0	NO	NO	NO
chr17	70171160	70171653	Coh_strict	2.43	13.71	2.55	0	0	NO	NO	NO
chr17	70199436	70199839	Coh_strict	1.04	22.2467	10.8267	4	7	NO	NO	YES
chr17	71610038	71610309	Coh_lenient	1.34857	63.6651	25	3	6	NO	NO	NO
chr17	72591319	72591756	Coh_strict	2.54	11.02	1.89667	4	12	NO	NO	NO
chr17	73491836	73492223	Coh_lenient	-1.20666	34.2285	79	2	0	NO	NO	NO
chr17	78600569	78600782	Coh_lenient	1.02529	162.829	80	0	0	NO	NO	NO
chr17	80473069	80473374	Coh_lenient	1.01471	52.5329	26	0	0	NO	NO	NO
chr17	81043922	81044201	Coh_lenient	1.11817	58.6093	27	0	0	NO	NO	NO
chr17	81274643	81275158	Coh_lenient	-1.02265	100.904	205	4	6	NO	NO	NO
chr17	81415111	81415524	Coh_strict	-1.17	13.1	29.4933	4	9	NO	YES	YES
chr17	83469136	83469758	Coh_strict	-1.79	3.78	13.0333	0	0	NO	NO	NO
chr17	83581032	83582082	Coh_strict	-2.16	2.82	12.6433	1	1	NO	NO	NO
chr17	84072059	84072353	Coh_strict	-2.15	2.35333	10.45	0	0	NO	NO	NO
chr17	84447664	84448159	Coh_lenient	-1.11851	28.0948	61	0	1	NO	NO	NO
chr17	84741010	84741421	Coh_strict	1.96	12.1733	3.12333	1	1	NO	NO	NO
chr17	84766953	84767504	Coh_strict	-1.27	11.5567	27.9567	4	3	NO	NO	NO
chr17	85335483	85336105	Coh_lenient	1.08464	84.8339	40	0	0	NO	NO	NO
chr17	86032907	86033418	Coh_strict	-1.05	10.6267	22.0067	4	14	YES	NO	NO
chr17	87154117	87155040	Coh_strict	-1.46	5.64667	15.58	0	1	NO	NO	NO
chr17	87506955	87507823	Coh_strict	1.91	10.0067	2.66333	3	0	NO	NO	NO
chr17	87533247	87533538	Coh_lenient	1.36753	46.4451	18	0	3	NO	NO	NO
chr17	87839586	87839884	Coh_lenient	1.01508	58.6093	29	0	0	NO	NO	NO
chr17	88873864	88874088	Coh_lenient	-1.34418	15.7551	40	0	0	NO	NO	NO
chr17	89013552	89013942	Coh_strict	-2.74	1.96667	13.1333	1	0	NO	NO	NO
chr17	93931856	93932251	Coh_strict	1.83	28.8733	8.13333	4	0	NO	NO	NO
chr18	3830540	3830782	Coh_lenient	1.27726	48.4757	20	0	0	NO	NO	NO
chr18	3912182	3912641	Coh_lenient	-1.15438	37.2884	83	2	0	NO	NO	NO
chr18	4811915	4812110	Coh_lenient	-1.28572	25.0201	61	0	0	NO	NO	NO
chr18	4827232	4827769	Coh_strict	-1.16	8.14333	18.1833	0	0	NO	NO	NO
chr18	4970892	4971457	Coh_strict	-1.15	10.22	22.7533	4	9	NO	YES	YES
chr18	5884504	5884927	Coh_lenient	-1.3194	26.0456	65	0	0	NO	NO	NO
chr18	7610554	7610816	Coh_lenient	1.01508	58.6093	29	0	0	NO	NO	NO
chr18	9449337	9450780	Coh_strict	-2.08	2.83	11.9767	4	14	NO	YES	YES
chr18	9796260	9796814	Coh_strict	-2.51	2.22	12.6667	0	0	NO	NO	NO
chr18	9848284	9848949	Coh_strict	-1.95	5.82667	22.51	3	0	NO	NO	NO
chr18	10418820	10419017	Coh_lenient	-1.50473	25.0201	71	0	0	NO	NO	NO
chr18	10470966	10471550	Coh_lenient	-1.00225	45.4292	91	2	0	NO	NO	NO
chr18	10898502	10899013	Coh_strict	-1.65	4.63667	14.57	1	0	NO	NO	NO
chr18	11268938	11269281	Coh_lenient	-1.0636	30.1415	63	0	0	NO	NO	NO
chr18	12714181	12714584	Coh_strict	2.38	16.9967	3.26	0	0	NO	NO	NO
chr18	12794181	12794455	Coh_strict	2.42	10.04	1.87667	0	0	NO	NO	NO
chr18	12806416	12806851	Coh_strict	-1.73	6.64333	21.9833	0	0	NO	NO	NO
chr18	12899473	12900513	Coh_strict	-1.4	7.81667	20.5833	2	6	YES	NO	NO
chr18	12968122	12968568	Coh_strict	1.22	18	7.70667	3	7	NO	NO	NO
chr18	13395866	13396299	Coh_strict	1.03	41.3433	20.2733	4	0	NO	NO	NO
chr18	13946001	13946275	Coh_lenient	-1.17896	22.9669	52	0	0	NO	NO	NO
chr18	16451548	16452012	Coh_lenient	-1.02585	38.3075	78	0	0	NO	NO	NO
chr18	22832748	22833144	Coh_lenient	-1.02451	39.3261	80	4	8	NO	NO	NO
chr18	24053402	24053956	Coh_strict	-1.15	8.93333	19.7633	4	7	NO	NO	NO
chr18	24828369	24829117	Coh_strict	-1.85	3.32667	11.9933	4	8	YES	NO	NO
chr18	32132289	32132610	Coh_lenient	1.10207	51.5191	24	0	1	NO	NO	NO
chr18	33593335	33594009	Coh_lenient	-1.00451	74.7657	150	0	0	NO	NO	NO
chr18	34209910	34210204	Coh_lenient	-1.18842	21.9392	50	0	0	NO	NO	NO
chr18	34744591	34744786	Coh_lenient	-1.66098	12.649	40	0	0	NO	NO	NO
chr18	34766046	34766244	Coh_lenient	1.26958	43.3964	18	0	0	NO	NO	NO
chr18	35128279	35128814	Coh_strict	-1.19	9.54	21.69	4	9	YES	NO	NO
chr18	35205046	35205378	Coh_strict	-2.09	2.71333	11.57	1	5	NO	NO	NO
chr18	35436889	35437136	Coh_strict	1.63	13.3267	4.29	4	7	NO	NO	NO
chr18	36754823	36755032	Coh_lenient	-1.09915	21.9392	47	0	0	NO	NO	NO
chr18	39324955	39325150	Coh_lenient	-1.08291	25.0201	53	0	0	NO	NO	NO
chr18	39523374	39523905	Coh_strict	-1.14	14.6667	32.2867	0	0	NO	NO	NO
chr18	39875250	39875719	Coh_strict	2.88	13.53	1.84333	0	0	NO	NO	NO
chr18	43439356	43439613	Coh_lenient	-1.49133	18.8513	53	0	0	NO	NO	NO
chr18	44981312	44981689	Coh_strict	1.48	21.05	7.57	4	6	NO	NO	NO
chr18	45215570	45215910	Coh_lenient	-2.79187	9.5303	66	0	0	NO	NO	NO
chr18	45403843	45404057	Coh_lenient	-1.58698	12.649	38	0	0	NO	NO	NO
chr18	45741258	45741496	Coh_lenient	-1.25988	22.9669	55	0	0	NO	NO	NO
chr18	46495320	46495642	Coh_strict	-2.04	3.14667	12.9567	1	0	NO	NO	NO
chr18	46614617	46615016	Coh_lenient	1.12117	84.8339	39	0	0	NO	NO	NO
chr18	55028210	55028933	Coh_lenient	-1.00598	68.7144	138	0	0	NO	NO	NO
chr18	55418280	55418758	Coh_lenient	-1.35192	21.9392	56	0	0	NO	NO	NO
chr18	62018170	62019235	Coh_strict	-1.29	9.42333	23.0367	2	1	NO	NO	NO
chr18	62254866	62255513	Coh_strict	-1.72	4.14	13.6167	0	0	NO	NO	NO
chr18	62323844	62324534	Coh_strict	-1.56	4.95667	14.5867	4	0	NO	NO	NO
chr18	64166303	64166769	Coh_strict	1.73	28.8067	8.66333	2	0	NO	NO	NO
chr18	64239181	64239500	Coh_strict	2.22	12.4	2.66333	0	0	NO	NO	NO
chr18	64779382	64779840	Coh_strict	-1.3	10.12	24.8667	0	0	NO	NO	NO
chr18	65403665	65404229	Coh_strict	1.27	14.9433	6.20667	1	0	NO	NO	NO
chr18	65740530	65740984	Coh_lenient	-1.04467	48.4757	100	3	3	NO	NO	NO
chr18	66570022	66570463	Coh_strict	-1.02	18.9467	38.3833	4	9	NO	YES	YES
chr18	67376412	67376823	Coh_strict	-1.47	4.57	12.63	0	0	NO	NO	NO
chr18	68509295	68509744	Coh_strict	-1.24	18.5967	43.9833	4	10	NO	YES	YES
chr18	68641484	68641693	Coh_lenient	-1.28818	16.7881	41	1	0	NO	NO	NO
chr18	74384108	74384489	Coh_strict	-2.11	2.42667	10.48	3	6	NO	NO	NO
chr18	74551354	74551766	Coh_strict	-1.19	15.5833	35.5867	3	5	NO	NO	NO
chr18	74718023	74718315	Coh_lenient	-1.05926	23.9938	50	0	0	NO	NO	NO
chr18	74923985	74924517	Coh_strict	2.03	13.3933	3.27667	1	0	NO	NO	NO
chr18	75239018	75239246	Coh_lenient	1.04713	88.8556	43	0	0	NO	NO	NO
chr18	75638283	75638533	Coh_lenient	1.11136	62.6545	29	0	0	NO	NO	NO
chr18	76051470	76052016	Coh_lenient	1.05684	70.7324	34	0	1	NO	NO	NO
chr18	77174521	77174741	Coh_lenient	1.42079	53.5464	20	0	0	NO	NO	NO
chr18	79001738	79002154	Coh_lenient	-1.0728	34.2285	72	0	0	NO	NO	NO
chr18	79196296	79196614	Coh_lenient	-1.03012	23.9938	49	0	0	NO	NO	NO
chr18	79219434	79219877	Coh_lenient	-1.3025	39.3261	97	3	0	NO	NO	NO
chr18	79232054	79232453	Coh_lenient	-1.14824	27.0705	60	0	0	NO	NO	NO
chr18	79306237	79307383	Coh_lenient	-1.07613	235.253	496	4	13	NO	NO	NO
chr18	80197955	80198310	Coh_strict	-2.8	1.71667	11.9533	4	10	YES	NO	NO
chr18	81395543	81396102	Coh_lenient	-1.20811	31.1641	72	0	1	NO	NO	NO
chr18	85041201	85041606	Coh_strict	-2.04	3.68333	15.1933	0	0	NO	NO	NO
chr18	85053687	85054171	Coh_strict	1.34	19.5367	7.70333	3	0	NO	NO	NO
chr18	85867310	85867512	Coh_lenient	-1.18968	18.8513	43	3	3	NO	NO	NO
chr18	89258509	89258782	Coh_lenient	1.07802	46.4451	22	4	1	NO	NO	NO
chr19	3958671	3959392	Coh_lenient	-1.13831	45.4292	100	0	0	NO	NO	NO
chr19	3962601	3962875	Coh_strict	2.03	16.4067	4.02667	3	7	NO	NO	NO
chr19	3964021	3964368	Coh_strict	1.12	35.99	16.6067	3	4	NO	NO	NO
chr19	4024535	4025032	Coh_lenient	1.68239	105.917	33	0	0	NO	NO	NO
chr19	4036126	4036747	Coh_lenient	1.2973	196.614	80	0	0	NO	NO	NO
chr19	4037567	4038287	Coh_lenient	1.09061	391.853	184	4	7	NO	NO	NO
chr19	4066350	4066783	Coh_lenient	1.01099	122.933	61	3	2	NO	NO	NO
chr19	4820584	4821587	Coh_strict	1.68	19.38	6.05333	4	1	NO	NO	NO
chr19	6552127	6552690	Coh_lenient	1.04396	309.281	150	4	9	NO	YES	YES
chr19	6604706	6604904	Coh_lenient	1.11758	43.3964	20	3	6	NO	NO	NO
chr19	7510729	7511195	Coh_strict	1.33	28.29	11.2367	4	8	NO	YES	YES
chr19	8326157	8327478	Coh_strict	-1.81	3.26	11.4533	4	5	NO	NO	NO
chr19	8387952	8388153	Coh_lenient	2.63569	37.2884	6	0	0	NO	NO	NO
chr19	8548699	8548969	Coh_lenient	1.26891	62.6545	26	0	0	NO	NO	NO
chr19	14333512	14334315	Coh_strict	-1.51	5.82	16.53	1	0	NO	NO	NO
chr19	14814620	14815203	Coh_lenient	-1.09965	43.3964	93	0	0	NO	NO	NO
chr19	16214077	16214452	Coh_lenient	1.01487	54.5596	27	1	1	NO	NO	NO
chr19	16632418	16632873	Coh_strict	-1.57	5.23	15.52	4	11	NO	YES	YES
chr19	17484971	17485695	Coh_lenient	-1.02388	55.5724	113	0	0	NO	NO	NO
chr19	17565771	17566148	Coh_lenient	-1.02208	41.3621	84	0	0	NO	NO	NO
chr19	17629537	17630044	Coh_lenient	-1.17275	54.5596	123	4	1	NO	NO	NO
chr19	17819189	17819518	Coh_lenient	-1.19484	30.1415	69	0	0	NO	NO	NO
chr19	17881070	17881567	Coh_strict	-2.71	1.89667	12.4	3	1	NO	NO	NO
chr19	18250679	18251243	Coh_strict	-1.95	3.09667	11.9433	1	0	NO	NO	NO
chr19	18823920	18825001	Coh_strict	-2.1	2.4	10.2933	2	1	NO	NO	NO
chr19	18849625	18849856	Coh_strict	-2.02	2.55667	10.37	0	0	NO	NO	NO
chr19	18855030	18855387	Coh_strict	-2.27	3.28667	15.8267	0	0	NO	NO	NO
chr19	21705117	21705325	Coh_lenient	-1.06688	29.1185	61	0	0	NO	NO	NO
chr19	23080971	23081490	Coh_strict	-1.49	12.0433	33.86	4	7	NO	YES	YES
chr19	23553267	23554000	Coh_strict	2.86	12.77	1.75667	4	11	NO	YES	YES
chr19	24740386	24740668	Coh_lenient	-1.10568	20.9107	45	0	0	NO	NO	NO
chr19	25296963	25297256	Coh_lenient	-1.10568	20.9107	45	0	0	NO	NO	NO
chr19	27291130	27291649	Coh_lenient	-1.0583	110.926	231	4	7	NO	NO	NO
chr19	27310332	27310875	Coh_strict	-1.23	7.85	18.4567	3	0	NO	NO	NO
chr19	28421803	28422209	Coh_lenient	-1.42118	20.9107	56	0	1	NO	NO	NO
chr19	29927187	29927531	Coh_lenient	-1.545	17.8202	52	0	0	NO	NO	NO
chr19	30217666	30217991	Coh_lenient	-1.01552	48.4757	98	3	2	NO	NO	NO
chr19	32042409	32042848	Coh_strict	-1.34	9.58333	24.3	4	3	NO	NO	NO
chr19	32550604	32551191	Coh_lenient	-1.06829	43.3964	91	1	0	NO	NO	NO
chr19	32694397	32694881	Coh_lenient	-1.02466	54.5596	111	0	0	NO	NO	NO
chr19	32943807	32944239	Coh_strict	-1.73	3.42	11.3667	2	0	NO	NO	NO
chr19	33146864	33147156	Coh_lenient	1.05815	68.7144	33	0	0	NO	NO	NO
chr19	34213297	34213517	Coh_lenient	-1.22276	23.9938	56	3	2	NO	NO	NO
chr19	35225376	35225607	Coh_lenient	-1.15927	21.9392	49	1	0	NO	NO	NO
chr19	36257611	36258080	Coh_strict	-1.13	9.77	21.4367	4	9	NO	YES	YES
chr19	36819951	36820149	Coh_lenient	1.53745	46.4451	16	0	0	NO	NO	NO
chr19	37057151	37057359	Coh_lenient	1.20687	48.4757	21	0	0	NO	NO	NO
chr19	37282918	37283250	Coh_strict	-2.17	2.32667	10.44	3	0	NO	NO	NO
chr19	39301934	39302139	Coh_lenient	1.23262	35.2489	15	0	0	NO	NO	NO
chr19	40004534	40004973	Coh_strict	-1.73	4.39	14.56	4	1	NO	NO	NO
chr19	40048663	40048999	Coh_strict	-1.33	10.7667	27.1633	3	0	NO	NO	YES
chr19	40295468	40295673	Coh_strict	-1.76	5.69333	19.2733	1	0	NO	NO	NO
chr19	41179297	41179875	Coh_lenient	-1.03184	94.8827	194	4	8	NO	NO	NO
chr19	41450421	41450821	Coh_lenient	1.29785	95.8866	39	0	0	NO	NO	NO
chr19	41892006	41892214	Coh_lenient	1.17952	65.6856	29	0	0	NO	NO	NO
chr19	44101818	44102148	Coh_lenient	1.0429	98.8973	48	0	0	NO	NO	NO
chr19	44103502	44103912	Coh_lenient	1.03993	106.919	52	0	0	NO	NO	NO
chr19	44609882	44610300	Coh_strict	-1.46	4.75	13.0367	4	10	NO	NO	NO
chr19	45520210	45520431	Coh_lenient	1.08336	42.3794	20	0	0	NO	NO	NO
chr19	46138467	46138666	Coh_lenient	1.03977	59.621	29	0	0	NO	NO	NO
chr19	46471029	46471785	Coh_strict	-1.1	13.85	29.76	4	14	NO	YES	YES
chr19	46675829	46676469	Coh_strict	-1.72	7.58	25.02	0	0	NO	NO	NO
chr19	47487243	47487719	Coh_strict	1.28	17.5867	7.25667	3	5	NO	NO	NO
chr19	48731235	48731520	Coh_lenient	-1.14138	32.1861	71	0	0	NO	NO	NO
chr19	48856804	48857337	Coh_strict	-1.33	6	15.1267	2	0	NO	NO	NO
chr19	53989191	53989947	Coh_strict	-1.63	5.81	18.03	4	0	NO	NO	NO
chr19	56750841	56751324	Coh_strict	-2.55	1.96667	11.48	4	0	NO	NO	NO
chr19	58587669	58587923	Coh_strict	1.77	11.9967	3.52333	3	0	NO	NO	NO
chr19	58607551	58607766	Coh_strict	2.87	10.09	1.38	0	0	NO	NO	NO
chr19	58803443	58803658	Coh_lenient	1.13479	50.505	23	0	0	NO	NO	NO
chr19	59093868	59094212	Coh_strict	1.75	10.84	3.21667	2	1	NO	NO	NO
chr19	59139101	59139418	Coh_lenient	1.15616	75.7735	34	0	0	NO	NO	NO
chr2	3496587	3497164	Coh_strict	-1.64	5.52333	17.2333	3	0	NO	NO	NO
chr2	3581639	3581837	Coh_lenient	1.13976	48.4757	22	0	0	NO	NO	NO
chr2	8567143	8567350	Coh_strict	2.25	11.1433	2.34	3	1	NO	NO	NO
chr2	12340202	12341357	Coh_strict	1.79	16.6633	4.83	3	3	NO	NO	NO
chr2	12351550	12351756	Coh_strict	3.26	10.27	1.07333	0	0	NO	NO	NO
chr2	14773045	14773259	Coh_lenient	-1.51252	14.7209	42	1	3	NO	NO	NO
chr2	15072359	15072867	Coh_strict	-1.87	3.30333	12.0767	0	0	NO	NO	NO
chr2	16604561	16604913	Coh_lenient	-3.64377	14.7209	184	0	2	NO	NO	NO
chr2	17763534	17764004	Coh_strict	1.19	37.74	16.5767	4	7	NO	NO	NO
chr2	19812441	19812938	Coh_lenient	-1.07737	68.7144	145	4	6	NO	NO	NO
chr2	25112370	25112599	Coh_lenient	-1.13178	47.4606	104	2	0	NO	NO	NO
chr2	25667269	25667605	Coh_lenient	1.31033	54.5596	22	3	0	NO	NO	NO
chr2	31705651	31705867	Coh_lenient	1.11136	62.6545	29	0	0	NO	NO	NO
chr2	31768156	31768486	Coh_strict	-1.38	6.78	17.69	2	10	NO	NO	NO
chr2	31798483	31798913	Coh_lenient	2.01499	56.585	14	0	0	NO	NO	NO
chr2	33139220	33139641	Coh_lenient	-1.04816	36.2689	75	0	0	NO	NO	NO
chr2	33172023	33172514	Coh_strict	-1.22	13.24	30.7933	4	15	NO	NO	NO
chr2	34011084	34011375	Coh_lenient	1.48618	86.8451	31	0	0	NO	NO	NO
chr2	34695764	34695980	Coh_lenient	1.7301	46.4451	14	1	5	NO	NO	NO
chr2	34710813	34711140	Coh_lenient	1.17952	65.6856	29	1	10	NO	NO	NO
chr2	34932607	34932941	Coh_lenient	1.26008	83.828	35	0	0	NO	NO	NO
chr2	35367746	35368102	Coh_lenient	-1.22777	26.0456	61	3	3	YES	NO	NO
chr2	38477286	38477633	Coh_strict	2.14	17.9667	4.08333	4	8	NO	NO	NO
chr2	39123839	39124415	Coh_strict	-2.02	3.23333	13.0933	4	8	NO	NO	NO
chr2	41760540	41760853	Coh_strict	3.65	12.7167	1.01333	0	0	NO	NO	NO
chr2	41910851	41911259	Coh_strict	2.13	39.5167	9.02667	4	0	NO	NO	NO
chr2	43270948	43271313	Coh_lenient	1.13976	48.4757	22	0	0	NO	NO	NO
chr2	44827933	44828318	Coh_strict	-2.14	3.84333	16.9967	2	1	NO	NO	NO
chr2	45436659	45437217	Coh_lenient	-1.05032	35.2489	73	0	2	NO	NO	NO
chr2	49371114	49371822	Coh_strict	-1.64	3.82667	11.9267	0	0	NO	NO	NO
chr2	51678536	51678857	Coh_strict	2.07	13.6533	3.24333	1	0	NO	NO	NO
chr2	53427101	53427351	Coh_lenient	1.77247	44.413	13	3	0	NO	NO	NO
chr2	53624246	53624444	Coh_lenient	1.36753	46.4451	18	0	0	NO	NO	NO
chr2	53684444	53684807	Coh_strict	2.32	14.01	2.8	3	0	NO	NO	NO
chr2	53787308	53787564	Coh_lenient	1.63056	46.4451	15	2	0	NO	NO	NO
chr2	55158773	55159181	Coh_strict	1.65	47.3667	15.05	4	8	NO	YES	YES
chr2	59083503	59083898	Coh_lenient	1.03238	81.8156	40	0	0	NO	NO	NO
chr2	60813294	60813622	Coh_lenient	1.33687	55.5724	22	0	0	NO	NO	NO
chr2	62293274	62293504	Coh_lenient	-1.10987	25.0201	54	0	0	NO	NO	NO
chr2	62746057	62746440	Coh_strict	3	14.2267	1.78	0	0	NO	NO	NO
chr2	63699175	63699391	Coh_lenient	1.17952	65.6856	29	1	0	NO	NO	NO
chr2	63699889	63700625	Coh_lenient	1.01191	112.928	56	0	0	NO	NO	NO
chr2	64821795	64822078	Coh_lenient	1.01471	52.5329	26	0	0	NO	NO	NO
chr2	65070859	65071120	Coh_strict	-2.53	1.89667	10.9433	0	0	NO	NO	NO
chr2	68711796	68712740	Coh_strict	-1.71	5.87333	19.2167	0	0	NO	NO	NO
chr2	68732674	68733161	Coh_lenient	-1.25386	28.0948	67	0	0	NO	NO	NO
chr2	68839951	68840193	Coh_strict	2.37	11.1833	2.16333	0	0	NO	NO	NO
chr2	72050291	72050563	Coh_lenient	1.15736	42.3794	19	0	0	NO	NO	NO
chr2	72635246	72635878	Coh_strict	1.6	22.6533	7.48667	3	0	NO	NO	NO
chr2	72740659	72740857	Coh_lenient	1.01515	62.6545	31	0	0	NO	NO	NO
chr2	73399847	73400123	Coh_lenient	1.17634	47.4606	21	4	13	NO	NO	NO
chr2	75542781	75543543	Coh_strict	1.63	16.3933	5.31	3	0	NO	NO	NO
chr2	76808806	76809220	Coh_strict	-1.79	3.35	11.58	4	6	NO	NO	NO
chr2	77387474	77387796	Coh_lenient	1.08119	67.705	32	0	0	NO	NO	NO
chr2	77707850	77708458	Coh_lenient	-1.08004	66.6954	141	4	0	NO	NO	NO
chr2	77709290	77709592	Coh_lenient	-1.09197	40.3443	86	2	0	NO	NO	NO
chr2	77783523	77783948	Coh_lenient	-1.1043	120.933	260	4	0	NO	NO	NO
chr2	77784335	77784563	Coh_lenient	-1.13378	93.8786	206	0	0	NO	NO	NO
chr2	77859767	77860416	Coh_lenient	-1.05331	134.921	280	4	6	YES	NO	NO
chr2	83742296	83742827	Coh_strict	-2.6	1.72333	10.4333	0	0	NO	NO	NO
chr2	85909984	85910357	Coh_lenient	2.07339	50.505	12	0	0	NO	NO	NO
chr2	90343427	90343961	Coh_lenient	1.01673	159.843	79	2	0	NO	NO	NO
chr2	91522972	91523392	Coh_strict	1.99	11.34	2.85667	4	12	YES	NO	NO
chr2	91971839	91972667	Coh_lenient	1.3633	102.909	40	0	0	NO	NO	NO
chr2	93997551	93998110	Coh_lenient	1.0051	262.929	131	3	1	NO	NO	NO
chr2	101546267	101546665	Coh_strict	-1.48	5.27333	14.7133	4	0	NO	NO	NO
chr2	101569649	101570044	Coh_strict	-2.8	1.74333	12.14	4	1	NO	NO	NO
chr2	101807625	101808051	Coh_strict	-1.96	3.64667	14.1333	0	0	NO	NO	NO
chr2	102041580	102042136	Coh_lenient	-1.20371	52.5329	121	1	0	NO	NO	NO
chr2	103305339	103305560	Coh_strict	1.94	10.91	2.83333	0	0	NO	NO	NO
chr2	103600937	103601793	Coh_strict	-2.34	2.07667	10.5	3	1	NO	NO	NO
chr2	104755912	104756241	Coh_lenient	1.20154	66.6954	29	4	2	NO	NO	NO
chr2	104948942	104949442	Coh_strict	-1.02	19.4167	39.3633	4	7	NO	YES	YES
chr2	105639975	105640361	Coh_strict	1.2	28.6667	12.46	4	10	NO	NO	NO
chr2	107719842	107720198	Coh_lenient	1.33687	55.5724	22	3	2	NO	NO	NO
chr2	107808753	107809127	Coh_strict	2.35	29.13	5.72	4	0	NO	NO	NO
chr2	109524269	109524467	Coh_lenient	1.10552	49.4905	23	0	0	NO	NO	NO
chr2	109598009	109598412	Coh_strict	2.52	14.8	2.58333	3	0	NO	NO	NO
chr2	118093181	118093387	Coh_strict	-1.81	4.23	14.8767	1	0	NO	NO	NO
chr2	118981905	118983084	Coh_strict	1.13	16.0933	7.37333	3	1	NO	NO	NO
chr2	119002578	119003103	Coh_lenient	1.02725	101.906	50	2	1	NO	NO	NO
chr2	120143922	120144419	Coh_lenient	-1.07041	28.0948	59	1	1	NO	NO	NO
chr2	120686823	120687064	Coh_lenient	1.88941	55.5724	15	0	0	NO	NO	NO
chr2	121397444	121397948	Coh_strict	-1.21	11.9033	27.4733	4	11	YES	NO	NO
chr2	125973482	125973821	Coh_lenient	-1.84265	20.9107	75	0	0	NO	NO	NO
chr2	126473490	126473820	Coh_strict	-2.59	2.28333	13.75	1	0	NO	NO	NO
chr2	127368325	127368556	Coh_lenient	-1.06812	21.9392	46	0	0	NO	NO	NO
chr2	127376763	127377240	Coh_strict	-1.3	15.2133	37.42	4	10	NO	NO	NO
chr2	127816511	127817143	Coh_lenient	-2.12996	17.8202	78	0	0	NO	NO	NO
chr2	128557213	128557625	Coh_lenient	-1.0728	34.2285	72	0	0	NO	NO	NO
chr2	130743463	130743865	Coh_lenient	1.15864	84.8339	38	0	0	NO	NO	NO
chr2	131156008	131156520	Coh_strict	2.59	10.9767	1.81667	1	0	NO	NO	NO
chr2	131955943	131956170	Coh_lenient	1.0451	47.4606	23	0	0	NO	NO	NO
chr2	131964815	131965121	Coh_lenient	1.13156	113.929	52	4	6	NO	NO	NO
chr2	133306532	133307145	Coh_strict	-1.77	4.39	14.9367	2	0	NO	NO	NO
chr2	134485080	134485362	Coh_lenient	1.11758	43.3964	20	0	0	NO	NO	NO
chr2	134727236	134727692	Coh_strict	-1.7	5.60333	18.19	3	3	NO	NO	NO
chr2	135387445	135387696	Coh_lenient	-1.39915	17.8202	47	0	0	NO	NO	NO
chr2	140566261	140566606	Coh_lenient	-1.27339	23.9938	58	0	0	NO	NO	NO
chr2	141026590	141026839	Coh_lenient	1.33562	45.4292	18	0	0	NO	NO	NO
chr2	142380540	142381294	Coh_strict	1.64	14.0567	4.5	4	2	NO	NO	NO
chr2	144993694	144994205	Coh_strict	-1.35	31.62	80.6533	4	11	NO	YES	YES
chr2	145611858	145612345	Coh_lenient	-1.12312	36.2689	79	2	5	NO	NO	NO
chr2	145636348	145636803	Coh_lenient	-1.47978	37.2884	104	4	8	NO	NO	NO
chr2	146275583	146275798	Coh_lenient	1.13019	52.5329	24	0	0	NO	NO	NO
chr2	146800699	146800910	Coh_lenient	1.11817	58.6093	27	0	0	NO	NO	NO
chr2	147353761	147354085	Coh_lenient	1.04141	55.5724	27	0	0	NO	NO	NO
chr2	147834784	147835145	Coh_lenient	1.01792	151.875	75	3	1	NO	NO	NO
chr2	148984239	148984517	Coh_lenient	1.52183	54.5596	19	3	4	NO	NO	NO
chr2	149380819	149381329	Coh_lenient	1.25365	85.8396	36	4	2	NO	NO	NO
chr2	149425786	149426048	Coh_lenient	1.53261	43.3964	15	0	0	NO	NO	NO
chr2	149439218	149439478	Coh_lenient	1.48843	50.505	18	0	0	NO	NO	NO
chr2	154846064	154846364	Coh_strict	3	16.2467	2.03333	1	11	NO	NO	NO
chr2	155488850	155489144	Coh_strict	2.37	12.8633	2.49	3	0	NO	NO	NO
chr2	155512079	155512312	Coh_lenient	1.24673	47.4606	20	0	1	NO	NO	NO
chr2	157920693	157921236	Coh_strict	2	18.72	4.67667	2	0	NO	NO	NO
chr2	160866466	160866867	Coh_lenient	1.12117	84.8339	39	4	6	NO	NO	NO
chr2	162740207	162740661	Coh_strict	-1.02	13.9567	28.31	4	5	YES	NO	NO
chr2	162921684	162921888	Coh_lenient	-1.25988	22.9669	55	0	0	NO	NO	NO
chr2	163126547	163126789	Coh_lenient	1.40747	63.6651	24	0	0	NO	NO	NO
chr2	163319743	163319941	Coh_lenient	1.01513	60.6324	30	0	0	NO	NO	NO
chr2	164014441	164014879	Coh_strict	1.72	13.5767	4.12333	4	14	NO	YES	YES
chr2	164331814	164332116	Coh_lenient	1.02423	115.931	57	4	0	NO	NO	NO
chr2	165162666	165163126	Coh_strict	-1.22	8.61333	20.0267	4	11	NO	NO	NO
chr2	165276158	165276514	Coh_lenient	-1.26372	27.0705	65	0	0	NO	NO	NO
chr2	166309182	166309385	Coh_lenient	-1.1703	23.9938	54	3	2	NO	NO	NO
chr2	167221072	167221276	Coh_lenient	1.23537	42.3794	18	0	1	NO	NO	NO
chr2	167400271	167400712	Coh_lenient	1.21052	94.8827	41	0	0	NO	NO	NO
chr2	167519710	167520174	Coh_strict	1.49	15.3733	5.46667	0	0	NO	NO	NO
chr2	169721755	169722013	Coh_lenient	-1.11585	23.9938	52	0	0	NO	NO	NO
chr2	169885604	169885947	Coh_lenient	1.14879	141.906	64	4	10	NO	NO	NO
chr2	169980509	169981318	Coh_strict	1.67	11.3367	3.57	4	5	NO	NO	NO
chr2	172423342	172423608	Coh_lenient	-1.02271	27.0705	55	0	0	NO	NO	NO
chr2	177102378	177102636	Coh_lenient	1.35266	38.3075	15	0	0	NO	NO	NO
chr2	181302916	181303529	Coh_strict	1.08	21.7433	10.3133	4	11	NO	YES	YES
chr3	7612585	7613587	Coh_strict	-1.08	34.61	73.2733	4	6	NO	NO	NO
chr3	9576772	9576967	Coh_lenient	-1.07041	28.0948	59	0	0	NO	NO	NO
chr3	18154419	18154713	Coh_strict	3.18	11.2833	1.24667	0	0	NO	NO	NO
chr3	18195839	18196267	Coh_strict	2.26	13.1467	2.74	0	0	NO	NO	NO
chr3	18325905	18326137	Coh_lenient	1.31471	64.6755	26	0	0	NO	NO	NO
chr3	18328497	18328737	Coh_lenient	1.05684	70.7324	34	0	0	NO	NO	NO
chr3	18352184	18352551	Coh_strict	3.13	13.1133	1.49333	0	0	NO	NO	NO
chr3	18360309	18360612	Coh_lenient	1.07918	69.7235	33	0	0	NO	NO	NO
chr3	19109111	19109339	Coh_lenient	1.25216	66.6954	28	0	0	NO	NO	NO
chr3	19430375	19430744	Coh_strict	2.13	11.0667	2.52333	4	9	YES	NO	NO
chr3	21660789	21661422	Coh_strict	-1.85	3.35	12.07	0	0	NO	NO	NO
chr3	21772117	21772315	Coh_lenient	1.10923	47.4606	22	0	0	NO	NO	NO
chr3	28006494	28007089	Coh_strict	-1.21	10.1767	23.4933	4	5	YES	NO	NO
chr3	28064446	28064935	Coh_strict	-1.05	11.71	24.18	4	8	YES	NO	NO
chr3	31484916	31485164	Coh_lenient	-1.32966	14.7209	37	1	4	NO	NO	NO
chr3	33961367	33961621	Coh_lenient	1.10207	51.5191	24	1	0	NO	NO	NO
chr3	35018420	35018749	Coh_lenient	1.1259	54.5596	25	0	0	NO	NO	NO
chr3	36395662	36396105	Coh_strict	-1.28	10.6233	25.8667	4	14	NO	YES	YES
chr3	36661880	36662098	Coh_lenient	1.20031	41.3621	18	0	0	NO	NO	NO
chr3	46802905	46803294	Coh_strict	2.17	12.54	2.78333	2	2	NO	NO	NO
chr3	52171534	52172037	Coh_lenient	1.22321	67.705	29	0	0	NO	NO	NO
chr3	52456995	52457464	Coh_lenient	-1.18242	35.2489	80	0	0	NO	NO	NO
chr3	54161389	54161819	Coh_strict	1.22	34.87	14.9733	4	4	NO	YES	YES
chr3	54224933	54225350	Coh_lenient	1.47455	66.6954	24	3	2	NO	NO	NO
chr3	54225650	54225862	Coh_lenient	1.22158	60.6324	26	0	2	NO	NO	NO
chr3	54793251	54793733	Coh_strict	-2.1	3.48333	14.95	3	0	NO	NO	NO
chr3	58824948	58825460	Coh_lenient	-1.30606	29.1185	72	0	0	NO	NO	NO
chr3	62153111	62153777	Coh_strict	-1.35	8.51667	21.6967	1	0	NO	NO	NO
chr3	62959318	62959585	Coh_lenient	1.15098	44.413	20	2	1	NO	NO	NO
chr3	65734164	65734549	Coh_strict	-1.67	6.03333	19.2667	4	0	NO	NO	NO
chr3	66374259	66374625	Coh_strict	1.58	21.7367	7.25667	4	6	NO	NO	NO
chr3	68585411	68585818	Coh_strict	-1.3	6.13333	15.1267	4	0	NO	NO	NO
chr3	70210491	70210820	Coh_lenient	1.42079	53.5464	20	2	2	NO	NO	NO
chr3	75759782	75761237	Coh_strict	1.53	23.9833	8.33333	3	3	NO	NO	NO
chr3	79358955	79359171	Coh_strict	2.34	10.6067	2.09	0	0	NO	NO	NO
chr3	84739785	84740060	Coh_lenient	-1.10127	37.2884	80	0	4	NO	NO	NO
chr3	84935789	84936368	Coh_lenient	1.3738	95.8866	37	0	0	NO	NO	NO
chr3	85627878	85628076	Coh_lenient	1.09886	53.5464	25	0	0	NO	NO	NO
chr3	85637566	85637943	Coh_lenient	1.21327	115.931	50	1	0	NO	NO	NO
chr3	86979397	86979848	Coh_strict	-1.55	4.16667	12.2233	4	0	NO	NO	NO
chr3	87364037	87364487	Coh_strict	1.14	33.3	15.1033	4	7	NO	YES	YES
chr3	91220170	91220482	Coh_lenient	1.01515	64.6755	32	4	3	NO	NO	NO
chr3	94145847	94146317	Coh_lenient	1.21258	78.7954	34	1	0	NO	NO	NO
chr3	96972396	96972594	Coh_lenient	1.33562	45.4292	18	0	0	NO	NO	NO
chr3	97551538	97551760	Coh_lenient	1.04412	49.4905	24	0	0	NO	NO	NO
chr3	100443426	100443627	Coh_lenient	1.11758	43.3964	20	0	0	NO	NO	NO
chr3	101202153	101202404	Coh_lenient	1.07339	50.505	24	0	1	NO	NO	NO
chr3	101290222	101290474	Coh_lenient	1.65835	50.505	16	3	1	NO	NO	NO
chr3	101628168	101628587	Coh_lenient	1.06602	85.8396	41	0	0	NO	NO	NO
chr3	101643405	101643608	Coh_lenient	1.13479	50.505	23	3	3	NO	NO	NO
chr3	103656400	103656910	Coh_strict	-1.16	13.34	29.7167	4	9	NO	NO	NO
chr3	103942921	103943384	Coh_strict	-1.03	18.3767	37.58	4	2	NO	NO	NO
chr3	105671070	105671625	Coh_lenient	-1.2156	30.1415	70	0	1	NO	NO	NO
chr3	107008867	107009396	Coh_strict	-1.72	3.57667	11.7733	4	10	YES	NO	NO
chr3	107854449	107854644	Coh_lenient	-1.07897	19.8814	42	0	0	NO	NO	NO
chr3	108072089	108072320	Coh_lenient	1.24673	47.4606	20	0	0	NO	NO	NO
chr3	108279629	108279997	Coh_strict	1.76	12.0133	3.54333	1	0	NO	NO	NO
chr3	109270230	109270665	Coh_lenient	-1.46696	26.0456	72	1	3	NO	NO	NO
chr3	112543017	112543416	Coh_lenient	1.05438	74.7657	36	4	0	NO	NO	NO
chr3	112744987	112745382	Coh_strict	1.68	18.4833	5.78667	3	1	NO	NO	NO
chr3	113271161	113271432	Coh_lenient	1.15736	42.3794	19	1	0	NO	NO	NO
chr3	119042076	119042271	Coh_lenient	-1.50898	12.649	36	0	0	NO	NO	NO
chr3	120888031	120888407	Coh_lenient	1.14489	92.8743	42	0	0	NO	NO	NO
chr3	120903907	120904152	Coh_lenient	1.6	57.5973	19	0	1	NO	NO	NO
chr3	120981986	120982299	Coh_strict	2.21	11.09	2.39667	0	0	NO	NO	NO
chr3	120982795	120983141	Coh_lenient	1.05558	72.7495	35	0	1	NO	NO	NO
chr3	120990105	120990351	Coh_strict	1.35	12.6667	4.98333	4	1	NO	NO	NO
chr3	121058468	121058893	Coh_strict	1.34	20.4667	8.06667	2	1	NO	NO	NO
chr3	121150918	121151479	Coh_lenient	1.2868	104.914	43	0	0	NO	NO	NO
chr3	121234967	121235483	Coh_lenient	1.01616	163.824	81	4	5	YES	NO	NO
chr3	121285625	121285852	Coh_lenient	1.0145	50.505	25	3	0	NO	NO	NO
chr3	130035270	130035516	Coh_lenient	1.20687	48.4757	21	1	0	NO	NO	NO
chr3	130720732	130721407	Coh_lenient	-1.06053	65.6856	137	0	0	NO	NO	NO
chr3	130986111	130986487	Coh_strict	1.08	21.86	10.3233	0	1	NO	NO	NO
chr3	135058134	135058342	Coh_lenient	1.2292	58.6093	25	0	0	NO	NO	NO
chr3	137923787	137924124	Coh_lenient	-1.0636	30.1415	63	0	0	NO	NO	NO
chr3	138040808	138041095	Coh_lenient	1.1901	70.7324	31	1	0	NO	NO	NO
chr3	145353854	145354049	Coh_lenient	-1.43487	13.6856	37	0	1	NO	NO	NO
chr3	145931001	145931391	Coh_strict	-2.08	2.83	11.9833	2	1	NO	NO	NO
chr3	146175353	146175621	Coh_lenient	1.40398	55.5724	21	0	0	NO	NO	NO
chr3	148842615	148843163	Coh_strict	-1.65	4.67667	14.6667	0	0	NO	NO	NO
chr3	149474262	149474517	Coh_strict	2.31	11.1967	2.26	0	0	NO	NO	NO
chr3	149489781	149490096	Coh_strict	2.15	12.96	2.90667	0	0	NO	NO	NO
chr3	152786673	152786924	Coh_lenient	-1.71051	11.611	38	0	1	NO	NO	NO
chr3	153960570	153960868	Coh_lenient	-1.27161	19.8814	48	0	0	NO	NO	NO
chr4	5625843	5626425	Coh_lenient	-1.05262	34.2285	71	0	0	NO	NO	NO
chr4	6886373	6886591	Coh_lenient	-1.34837	18.8513	48	0	0	NO	NO	NO
chr4	8688385	8688740	Coh_lenient	1.22083	97.8939	42	0	0	NO	NO	NO
chr4	8753161	8753387	Coh_strict	2.38	11.4933	2.2	0	1	NO	NO	NO
chr4	10217459	10217858	Coh_strict	2.25	21.0567	4.41333	4	3	NO	NO	NO
chr4	11609468	11609951	Coh_lenient	-1.0205	60.6324	123	3	6	NO	NO	NO
chr4	11805791	11806160	Coh_lenient	-1.02271	27.0705	55	0	0	NO	NO	NO
chr4	11841686	11842252	Coh_strict	-1.07	68.45	143.783	4	11	NO	NO	NO
chr4	11990499	11990879	Coh_strict	3.07	11.39	1.35667	0	0	NO	NO	NO
chr4	12016289	12016574	Coh_lenient	1.08119	67.705	32	0	0	NO	NO	NO
chr4	15132290	15132488	Coh_lenient	1.5957	36.2689	12	0	0	NO	NO	NO
chr4	15246113	15246498	Coh_strict	-1.11	11.3867	24.6167	4	2	NO	NO	NO
chr4	16304835	16305097	Coh_lenient	1.07802	46.4451	22	0	1	NO	NO	NO
chr4	32857308	32857681	Coh_strict	2.02	13.6433	3.35333	3	2	NO	NO	NO
chr4	33404003	33404213	Coh_strict	3.18	10.09	1.11	0	0	NO	NO	NO
chr4	33860053	33860290	Coh_strict	4.25	13.1167	0.69	2	0	NO	NO	NO
chr4	34787586	34787784	Coh_lenient	-1.54477	18.8513	55	0	0	NO	NO	NO
chr4	35093741	35093955	Coh_lenient	1.21053	71.7411	31	0	0	NO	NO	NO
chr4	35320137	35320580	Coh_strict	-1.03	20.55	41.99	4	10	NO	NO	YES
chr4	36897298	36897863	Coh_lenient	1.53801	281.682	97	4	8	NO	NO	NO
chr4	41607973	41608234	Coh_lenient	1.14843	79.8023	36	1	0	NO	NO	NO
chr4	41608287	41608493	Coh_lenient	1.01365	92.8743	46	0	0	NO	NO	NO
chr4	41654135	41654564	Coh_strict	1.41	18.59	6.99	4	12	NO	NO	NO
chr4	45298451	45298691	Coh_lenient	1.46942	74.7657	27	0	0	NO	NO	NO
chr4	46926243	46926651	Coh_lenient	1.08464	84.8339	40	1	1	NO	NO	NO
chr4	49161411	49162029	Coh_lenient	-1.02244	57.5973	117	0	0	NO	NO	NO
chr4	49218629	49218987	Coh_lenient	-1.07584	33.2075	70	0	0	NO	NO	NO
chr4	49504159	49504452	Coh_lenient	1.15776	53.5464	24	0	0	NO	NO	NO
chr4	53248950	53249563	Coh_strict	2.08	29.96	7.07667	0	0	NO	NO	NO
chr4	53251364	53251589	Coh_lenient	1.03933	176.753	86	0	2	NO	NO	NO
chr4	59034554	59034752	Coh_lenient	1.53261	43.3964	15	0	0	NO	NO	NO
chr4	59452769	59453335	Coh_strict	-1.44	5.45333	14.8	3	0	NO	NO	NO
chr4	59793525	59793856	Coh_strict	-2.45	2.89333	15.7633	3	3	YES	NO	NO
chr4	62762941	62763258	Coh_lenient	1.06404	60.6324	29	0	0	NO	NO	NO
chr4	64913407	64913605	Coh_lenient	1.25762	45.4292	19	0	0	NO	NO	NO
chr4	66584562	66585048	Coh_strict	1.58	33.6433	11.2367	3	5	NO	NO	NO
chr4	66604728	66605089	Coh_lenient	1.05438	74.7657	36	2	0	NO	NO	NO
chr4	66750787	66751230	Coh_strict	3.23	14.5733	1.55	0	0	NO	NO	NO
chr4	67683867	67684267	Coh_lenient	1.23015	65.6856	28	3	6	NO	NO	NO
chr4	72712510	72712865	Coh_lenient	-1.04303	29.1185	60	0	0	NO	NO	NO
chr4	75861011	75861450	Coh_lenient	1.15263	66.6954	30	0	0	NO	NO	NO
chr4	75906691	75906941	Coh_lenient	1.01423	48.4757	24	0	0	NO	NO	NO
chr4	80477809	80478004	Coh_lenient	-1.27082	17.8202	43	0	0	NO	NO	NO
chr4	81380389	81380693	Coh_strict	2.09	14.1633	3.32667	1	0	NO	NO	NO
chr4	82116775	82117353	Coh_strict	1.82	22.9367	6.49667	0	0	NO	NO	NO
chr4	83795040	83796012	Coh_strict	1.57	13.8233	4.67	3	1	NO	NO	NO
chr4	87434606	87435007	Coh_strict	-1.17	14.4967	32.56	4	8	YES	NO	NO
chr4	87668507	87668904	Coh_strict	-1.68	4.42667	14.2033	4	7	YES	NO	NO
chr4	91176672	91176984	Coh_lenient	1.7445	63.6651	19	4	1	NO	NO	NO
chr4	93217862	93218240	Coh_lenient	-1.57077	18.8513	56	0	0	NO	NO	NO
chr4	99317331	99317736	Coh_lenient	1.09991	70.7324	33	3	11	NO	NO	NO
chr4	99768253	99769620	Coh_strict	1.21	18.5867	8.03333	4	15	NO	YES	YES
chr4	100401608	100401843	Coh_lenient	-1.02271	27.0705	55	0	2	NO	NO	NO
chr4	100912064	100912366	Coh_lenient	1.40011	81.8156	31	0	1	NO	NO	NO
chr4	102507415	102507615	Coh_lenient	1.08336	42.3794	20	1	0	NO	NO	NO
chr4	103021795	103022272	Coh_strict	1.23	38.7733	16.4767	4	6	YES	NO	NO
chr4	103031805	103032039	Coh_lenient	1.16713	60.6324	27	0	0	NO	NO	NO
chr4	103058556	103058914	Coh_strict	2.58	21.7567	3.63667	2	0	NO	NO	NO
chr4	103059190	103059414	Coh_strict	2.32	12.4267	2.49	0	0	NO	NO	NO
chr4	103067818	103068035	Coh_lenient	1.58239	86.8451	29	0	0	NO	NO	NO
chr4	103068338	103068961	Coh_strict	1.53	45.37	15.7533	3	1	NO	NO	NO
chr4	103122635	103123204	Coh_strict	1.5	17.4967	6.17333	1	0	NO	NO	NO
chr4	105048340	105048820	Coh_lenient	-1.28612	31.1641	76	0	0	NO	NO	NO
chr4	105921557	105922040	Coh_strict	1.38	24.4267	9.39333	4	1	NO	NO	NO
chr4	106000164	106000390	Coh_lenient	1.04412	49.4905	24	0	0	NO	NO	NO
chr4	106266102	106266557	Coh_strict	1.22	16.7967	7.18667	3	6	NO	NO	NO
chr4	106422138	106422694	Coh_strict	-1.24	23.01	54.48	4	14	YES	NO	NO
chr4	106436574	106437131	Coh_strict	-2.56	1.90333	11.2333	0	1	NO	NO	NO
chr4	106547099	106547480	Coh_strict	1.15	17.6633	7.94667	3	2	NO	NO	NO
chr4	107021874	107022316	Coh_lenient	-1.01468	105.917	214	4	10	YES	NO	NO
chr4	107290047	107290647	Coh_lenient	-1.15332	41.3621	92	0	0	NO	NO	NO
chr4	107310141	107310692	Coh_strict	-1.11	13.5267	29.1033	4	14	NO	NO	NO
chr4	107640946	107641242	Coh_lenient	1.13019	52.5329	24	0	0	NO	NO	NO
chr4	107906249	107906669	Coh_strict	1.81	14.2	4.04667	2	0	NO	NO	NO
chr4	108065214	108065575	Coh_lenient	-1.00282	44.413	89	0	0	NO	NO	NO
chr4	112463244	112463596	Coh_lenient	-1.29544	46.4451	114	4	1	NO	NO	NO
chr4	112936304	112936527	Coh_lenient	-1.13739	20.9107	46	0	0	NO	NO	NO
chr4	112955967	112956328	Coh_lenient	-1.36668	32.1861	83	3	0	NO	NO	NO
chr4	114797157	114798044	Coh_strict	1.53	32.24	11.1833	4	1	NO	NO	NO
chr4	115689451	115690740	Coh_strict	1.7	16.8967	5.20667	3	2	NO	NO	NO
chr4	116380683	116381559	Coh_strict	-2.1	2.65	11.37	2	1	NO	NO	NO
chr4	116777304	116777523	Coh_lenient	1.26297	57.5973	24	0	8	NO	NO	NO
chr4	116902932	116903375	Coh_strict	1.04	56.6333	27.4767	4	12	NO	YES	YES
chr4	117545013	117545374	Coh_lenient	1.28448	82.8218	34	0	1	NO	NO	NO
chr4	117610332	117610541	Coh_strict	1.85	10.6333	2.95333	0	0	NO	NO	NO
chr4	117795449	117796243	Coh_strict	1.77	12.2633	3.6	4	0	NO	NO	NO
chr4	117817270	117817679	Coh_strict	2.39	12.3733	2.35667	0	0	NO	NO	NO
chr4	117923302	117923930	Coh_strict	1.68	17.41	5.44	2	0	NO	NO	NO
chr4	117941526	117941911	Coh_lenient	1.08397	139.911	66	0	1	NO	NO	NO
chr4	117977635	117978039	Coh_strict	-1.42	8.57667	22.9567	1	0	NO	NO	NO
chr4	122959788	122960041	Coh_lenient	1.10923	47.4606	22	4	13	NO	NO	NO
chr4	123705070	123705607	Coh_lenient	1.05104	80.8091	39	0	0	NO	NO	NO
chr4	126612871	126613157	Coh_strict	2.37	12.01	2.32	1	1	NO	NO	NO
chr4	128788554	128789002	Coh_lenient	1.10395	270.827	126	4	9	NO	YES	YES
chr4	129019213	129019524	Coh_strict	1.57	14.39	4.84667	4	6	NO	YES	YES
chr4	129513451	129513649	Coh_strict	2.35	10.6567	2.09	0	0	NO	NO	NO
chr4	134381605	134381985	Coh_lenient	1.02818	97.8939	48	4	1	NO	NO	NO
chr4	134448034	134448435	Coh_lenient	1.58417	128.929	43	3	6	NO	NO	NO
chr4	134452772	134453042	Coh_lenient	1.07849	111.927	53	0	1	NO	NO	NO
chr4	134453209	134453634	Coh_lenient	1.01209	110.926	55	1	0	NO	NO	NO
chr4	134551990	134552193	Coh_lenient	1.23612	91.8699	39	0	0	NO	NO	NO
chr4	135504088	135504386	Coh_strict	1.91	11.9733	3.18333	0	0	NO	NO	NO
chr4	137413012	137413503	Coh_strict	1.13	33.9433	15.5533	4	14	NO	YES	YES
chr4	138615490	138615724	Coh_lenient	1.1259	54.5596	25	0	0	NO	NO	NO
chr4	138809310	138809751	Coh_lenient	1.07828	166.809	79	0	1	NO	NO	NO
chr4	139608469	139608904	Coh_strict	1.67	21.8567	6.85	4	7	NO	NO	NO
chr4	139715556	139715892	Coh_strict	2.38	10.1633	1.95667	3	8	NO	NO	NO
chr4	139953127	139953469	Coh_lenient	1.30675	71.7411	29	1	0	NO	NO	NO
chr4	140842877	140843274	Coh_lenient	1.11207	105.917	49	0	2	NO	NO	NO
chr4	144858096	144858300	Coh_lenient	-1.21021	19.8814	46	0	0	NO	NO	NO
chr4	146023463	146023736	Coh_strict	1.82	16.7133	4.74667	0	0	NO	NO	NO
chr4	148159196	148159435	Coh_lenient	-1.32592	21.9392	55	0	0	NO	NO	NO
chr4	148773513	148773718	Coh_lenient	1.25365	85.8396	36	0	0	NO	NO	NO
chr4	148865302	148865500	Coh_lenient	1.01423	48.4757	24	4	6	NO	NO	NO
chr4	149238472	149238697	Coh_lenient	-1.07424	27.0705	57	0	1	NO	NO	NO
chr4	150011463	150011673	Coh_lenient	1.15098	44.413	20	0	0	NO	NO	NO
chr4	150283601	150283923	Coh_strict	1.48	13.5433	4.84667	4	0	NO	NO	NO
chr4	152074269	152074755	Coh_strict	1.26	15.3033	6.37667	4	7	NO	NO	NO
chr4	152262434	152262945	Coh_strict	1.74	13.6267	4.08333	0	0	NO	NO	NO
chr4	153348726	153349727	Coh_strict	1.64	12.4433	4.00333	3	2	NO	NO	NO
chr4	153766803	153767150	Coh_strict	2.35	15.63	3.06333	3	3	NO	NO	NO
chr4	154089397	154089676	Coh_lenient	-1.35908	19.8814	51	0	0	NO	NO	NO
chr4	154951249	154951769	Coh_strict	1.15	22.94	10.3033	0	1	NO	NO	NO
chr5	3501427	3501975	Coh_strict	-1.74	3.89	12.9767	1	0	NO	NO	NO
chr5	7344660	7344976	Coh_lenient	-1.18788	25.0201	57	1	3	NO	NO	NO
chr5	8626217	8626634	Coh_strict	-2.42	3.86333	20.6533	3	0	NO	NO	NO
chr5	21514747	21515254	Coh_lenient	-1.09695	44.413	95	0	0	NO	NO	NO
chr5	22797695	22797975	Coh_lenient	1.03611	69.7235	34	2	3	NO	NO	NO
chr5	30592666	30593009	Coh_strict	1.53	18.5133	6.40333	3	1	NO	NO	NO
chr5	31395198	31395398	Coh_lenient	1.11264	118.933	55	1	1	NO	NO	NO
chr5	32289964	32290692	Coh_lenient	1.29621	90.8653	37	0	0	NO	NO	NO
chr5	32822765	32823166	Coh_strict	-1.37	7.39667	19.0833	4	9	NO	NO	NO
chr5	33446744	33446981	Coh_lenient	1.01485	74.7657	37	0	0	NO	NO	NO
chr5	34037818	34038519	Coh_lenient	1.05536	103.912	50	3	2	NO	NO	NO
chr5	34244081	34244580	Coh_lenient	1.01464	78.7954	39	0	0	NO	NO	NO
chr5	34490263	34490569	Coh_strict	-2.67	2.22	14.0867	3	0	NO	NO	NO
chr5	34630742	34631528	Coh_lenient	1.18299	99.9005	44	3	1	NO	NO	NO
chr5	34955626	34955860	Coh_strict	2.98	13.3067	1.68	0	0	NO	NO	NO
chr5	35245757	35246087	Coh_lenient	-1.10987	25.0201	54	3	4	NO	NO	NO
chr5	38891117	38891589	Coh_strict	1.8	10.9767	3.13667	1	0	NO	NO	NO
chr5	38928033	38928364	Coh_lenient	-1.05926	23.9938	50	0	0	NO	NO	NO
chr5	42019376	42019571	Coh_lenient	-1.13739	20.9107	46	0	0	NO	NO	NO
chr5	43290023	43290314	Coh_strict	2.26	12.6267	2.62667	4	0	NO	NO	NO
chr5	43443668	43444325	Coh_strict	-1.27	8.36333	20.1633	0	0	NO	NO	NO
chr5	43574727	43575373	Coh_strict	-1.84	4.14	14.8567	0	0	NO	NO	NO
chr5	43672076	43672388	Coh_lenient	1.42079	53.5464	20	0	0	NO	NO	NO
chr5	44441429	44441899	Coh_strict	-1.84	3.07333	11.0067	0	0	NO	NO	NO
chr5	44675591	44676075	Coh_strict	-1.18	8.93333	20.22	4	7	YES	NO	NO
chr5	47184822	47185108	Coh_lenient	1.28329	53.5464	22	2	0	NO	NO	NO
chr5	49456812	49457250	Coh_strict	1.91	27.9367	7.46	3	0	YES	NO	NO
chr5	51986914	51987221	Coh_lenient	-1.09466	28.0948	60	0	0	NO	NO	NO
chr5	53627966	53628258	Coh_strict	2.32	11	2.2	0	0	NO	NO	NO
chr5	57519766	57520056	Coh_lenient	1.04318	51.5191	25	4	1	NO	NO	NO
chr5	64756539	64756812	Coh_lenient	1.05952	66.6954	32	0	0	NO	NO	NO
chr5	66703727	66703925	Coh_lenient	1.11758	43.3964	20	0	1	NO	NO	NO
chr5	66926765	66927136	Coh_lenient	1.07918	69.7235	33	0	1	NO	NO	NO
chr5	72786510	72786962	Coh_lenient	-1.11851	28.0948	61	0	0	NO	NO	NO
chr5	73038614	73039285	Coh_strict	-2.17	2.83	12.6933	4	5	NO	NO	NO
chr5	73494853	73495159	Coh_lenient	-1.27248	21.9392	53	0	0	NO	NO	NO
chr5	73506082	73506494	Coh_strict	-1.26	7.50667	18.01	4	9	NO	YES	YES
chr5	73660085	73660415	Coh_strict	-1.79	3.71	12.86	0	0	NO	NO	NO
chr5	73722254	73722535	Coh_lenient	1.14286	59.621	27	0	0	NO	NO	NO
chr5	74077375	74077806	Coh_lenient	-1.01185	129.928	262	4	7	YES	NO	NO
chr5	75057952	75058147	Coh_lenient	-1.05192	26.0456	54	1	0	NO	NO	NO
chr5	75357071	75357696	Coh_strict	-1.42	9.29	24.8933	4	11	NO	NO	NO
chr5	81837083	81837323	Coh_lenient	-1.36812	17.8202	46	1	0	NO	NO	NO
chr5	82022650	82023044	Coh_lenient	-1.11342	29.1185	63	0	0	NO	NO	NO
chr5	84207621	84207881	Coh_lenient	1.04412	49.4905	24	1	4	NO	NO	NO
chr5	87769355	87769683	Coh_lenient	1.14047	72.7495	33	2	1	NO	NO	NO
chr5	87865178	87865806	Coh_strict	-1.76	4.5	15.1933	4	2	NO	NO	NO
chr5	89423631	89423833	Coh_lenient	1.08336	42.3794	20	0	0	NO	NO	NO
chr5	89965075	89965270	Coh_lenient	-1.15573	18.8513	42	0	0	NO	NO	NO
chr5	90939391	90939752	Coh_strict	1.6	12.3333	4.08333	0	0	NO	NO	NO
chr5	92514814	92515223	Coh_strict	-1.74	3.03667	10.1567	0	0	NO	NO	NO
chr5	93036436	93036844	Coh_strict	1.9	12.9167	3.46333	0	0	NO	NO	NO
chr5	93181411	93181996	Coh_lenient	1.10891	79.8023	37	0	0	NO	NO	NO
chr5	93190887	93191294	Coh_lenient	1.27397	79.8023	33	0	1	NO	NO	NO
chr5	93201738	93202295	Coh_lenient	1.06008	120.933	58	2	0	NO	NO	NO
chr5	93445255	93445845	Coh_strict	1.92	15.6867	4.14	3	0	NO	NO	NO
chr5	93446727	93447083	Coh_strict	-1.34	6.31333	16.0233	1	2	NO	NO	NO
chr5	93521510	93522975	Coh_strict	1.29	20.4333	8.37667	3	4	NO	NO	NO
chr5	93634201	93634469	Coh_strict	-3.25	1.10667	10.5433	0	1	NO	NO	NO
chr5	93734512	93734713	Coh_lenient	-1.13739	20.9107	46	0	0	NO	NO	NO
chr5	96957108	96957332	Coh_lenient	-1.06812	21.9392	46	0	0	NO	NO	NO
chr5	97020804	97021216	Coh_lenient	1.03823	63.6651	31	0	0	NO	NO	NO
chr5	98415733	98416176	Coh_strict	1.92	15.3233	4.04667	3	0	NO	NO	NO
chr5	98481178	98481514	Coh_lenient	1.48074	58.6093	21	2	0	NO	NO	NO
chr5	99426146	99426348	Coh_lenient	1.27273	55.5724	23	0	0	NO	NO	NO
chr5	99455465	99455720	Coh_lenient	1.54522	52.5329	18	3	2	NO	NO	NO
chr5	99700631	99700882	Coh_lenient	-1.20392	26.0456	60	0	0	NO	NO	NO
chr5	99816122	99817128	Coh_strict	-1.86	9.94667	36.1667	1	0	NO	NO	NO
chr5	99905772	99906005	Coh_lenient	-1.11851	28.0948	61	0	0	NO	NO	NO
chr5	100063151	100063381	Coh_strict	1.85	10.8233	3.00333	4	9	YES	NO	NO
chr5	103561875	103562132	Coh_lenient	1.13479	50.505	23	3	6	NO	NO	NO
chr5	104560593	104560926	Coh_strict	-1.61	5.09333	15.5	4	7	NO	NO	NO
chr5	105236276	105236487	Coh_lenient	1.87486	40.3443	11	0	1	NO	NO	NO
chr5	105786502	105786723	Coh_lenient	1.04057	57.5973	28	0	0	NO	NO	NO
chr5	105921867	105922307	Coh_strict	-2.35	3.75667	19.1833	4	9	NO	NO	NO
chr5	105948071	105948643	Coh_strict	-1.26	30.6567	73.2433	4	11	NO	NO	NO
chr5	107469620	107469975	Coh_strict	2.1	12.0833	2.81333	0	0	NO	NO	NO
chr5	108795808	108796629	Coh_lenient	1.07055	218.424	104	3	4	NO	NO	NO
chr5	109108854	109109568	Coh_lenient	1.02485	309.281	152	4	13	NO	NO	NO
chr5	111025062	111025759	Coh_lenient	-1.08115	51.5191	109	1	0	NO	NO	NO
chr5	111036887	111037188	Coh_lenient	-1.18788	25.0201	57	0	1	NO	NO	NO
chr5	111691889	111692123	Coh_lenient	-1.28697	18.8513	46	2	2	NO	NO	NO
chr5	111886594	111887069	Coh_lenient	1.89186	103.912	28	0	0	NO	NO	NO
chr5	115415260	115415473	Coh_strict	1.61	12.4433	4.08	0	0	NO	NO	NO
chr5	115449290	115449561	Coh_lenient	1.36511	51.5191	20	0	0	NO	NO	NO
chr5	115716499	115716727	Coh_lenient	1.24898	80.8091	34	0	0	NO	NO	NO
chr5	115726013	115726336	Coh_strict	2.09	13.1367	3.08667	2	12	NO	NO	NO
chr5	116371880	116372501	Coh_strict	-1.35	5.56	14.22	4	0	NO	NO	NO
chr5	116457001	116457199	Coh_lenient	1.29472	51.5191	21	1	0	NO	NO	NO
chr5	117583492	117584320	Coh_strict	1.61	14.9567	4.9	2	2	NO	NO	NO
chr5	118555563	118555808	Coh_lenient	1.13019	52.5329	24	0	0	NO	NO	NO
chr5	120010491	120010689	Coh_lenient	1.82033	42.3794	12	0	1	NO	NO	NO
chr5	120227806	120228268	Coh_strict	-1.14	15.3833	33.8533	4	5	NO	NO	NO
chr5	121015213	121015579	Coh_strict	1.57	12.53	4.21667	0	0	NO	NO	NO
chr5	122477262	122477554	Coh_lenient	-1.17095	51.5191	116	0	0	NO	NO	NO
chr5	122477764	122478107	Coh_lenient	-1.15438	37.2884	83	0	0	NO	NO	NO
chr5	123112541	123112820	Coh_strict	1.59	13.0533	4.33667	0	0	NO	NO	NO
chr5	123121601	123122001	Coh_strict	1.42	12.6233	4.72	4	6	NO	YES	NO
chr5	123143420	123143734	Coh_lenient	1.04212	100.904	49	2	0	NO	NO	NO
chr5	123544364	123544612	Coh_lenient	1.04141	55.5724	27	0	0	NO	NO	NO
chr5	123619717	123619997	Coh_strict	-1.62	5.58667	17.1467	0	1	NO	NO	NO
chr5	123631347	123632108	Coh_strict	2.17	10.9067	2.41667	0	0	NO	NO	NO
chr5	124228386	124228584	Coh_lenient	1.17209	38.3075	17	0	0	NO	NO	NO
chr5	125265945	125266417	Coh_lenient	1.50278	87.8504	31	4	14	NO	NO	NO
chr5	125777481	125777946	Coh_strict	1.53	16.05	5.55	0	0	NO	NO	NO
chr5	126314123	126314458	Coh_strict	2.74	13.3167	1.99667	0	0	NO	NO	NO
chr5	126321295	126321651	Coh_strict	2.9	32.55	4.37	1	1	NO	NO	NO
chr5	126331771	126332072	Coh_lenient	1.18066	36.2689	16	0	0	NO	NO	NO
chr5	127016577	127016775	Coh_lenient	1.04318	51.5191	25	0	0	NO	NO	NO
chr5	128437113	128437454	Coh_lenient	-1.03012	23.9938	49	0	0	NO	NO	NO
chr5	130077833	130078031	Coh_lenient	1.14514	46.4451	21	0	1	NO	NO	NO
chr5	131995463	131995804	Coh_lenient	-1.86176	20.9107	76	0	1	NO	NO	NO
chr5	132589416	132589666	Coh_lenient	-1.25526	18.8513	45	0	4	NO	NO	NO
chr5	132942887	132943090	Coh_lenient	-1.08291	25.0201	53	0	0	NO	NO	NO
chr5	134828593	134828911	Coh_lenient	1.27045	86.8451	36	0	0	NO	NO	NO
chr5	134854923	134855122	Coh_strict	1.99	14.7333	3.72333	1	0	NO	NO	NO
chr5	134903810	134904254	Coh_strict	2.23	28.7267	6.12	0	1	NO	NO	NO
chr5	135328804	135329520	Coh_lenient	1.2308	93.8786	40	3	0	NO	NO	NO
chr5	135904591	135905095	Coh_strict	-1.73	4.47333	14.8367	4	12	NO	NO	NO
chr5	137582834	137583473	Coh_strict	-1.08	16.3	34.4933	4	9	YES	NO	NO
chr5	137734441	137734760	Coh_lenient	1.00807	154.864	77	4	4	NO	NO	NO
chr5	140437963	140438405	Coh_strict	2.5	13.6933	2.41667	2	0	NO	NO	NO
chr5	140667327	140667909	Coh_strict	2.7	10.2233	1.57333	1	0	NO	NO	NO
chr5	140894427	140894716	Coh_strict	1.69	12.0367	3.73667	3	0	NO	NO	NO
chr5	141044225	141044809	Coh_strict	-1.55	7.63667	22.3033	4	13	NO	YES	YES
chr5	142917785	142917992	Coh_strict	1.8	13.57	3.89333	0	1	NO	NO	NO
chr5	143574972	143575224	Coh_strict	1.16	22.21	9.92667	0	2	NO	NO	NO
chr5	144195172	144195722	Coh_strict	2.51	11.1367	1.95667	4	12	NO	YES	YES
chr5	145726397	145727428	Coh_strict	1.07	22.2833	10.6367	3	3	NO	NO	NO
chr5	146194610	146194828	Coh_lenient	-1.87509	14.7209	54	0	0	NO	NO	NO
chr5	146215356	146215786	Coh_lenient	-1.14824	27.0705	60	0	0	NO	NO	NO
chr5	148756800	148757263	Coh_strict	-3.96	2.22	34.43	4	11	NO	NO	YES
chr5	149330326	149330763	Coh_lenient	1.25216	66.6954	28	0	0	NO	NO	NO
chr5	149341845	149342105	Coh_lenient	1.23676	49.4905	21	0	0	NO	NO	NO
chr5	149485390	149485733	Coh_lenient	-1.04303	29.1185	60	0	1	NO	NO	NO
chr5	149606061	149606442	Coh_strict	1.71	13.77	4.19667	3	14	YES	NO	NO
chr5	149970610	149971136	Coh_strict	-1.14	9.61	21.1267	0	0	NO	NO	NO
chr5	151061893	151062643	Coh_lenient	1.09651	106.919	50	1	2	NO	NO	NO
chr5	151425502	151425697	Coh_lenient	-1.07041	28.0948	59	0	0	NO	NO	NO
chr5	151625399	151626183	Coh_lenient	1.10396	83.828	39	0	0	NO	NO	NO
chr5	151635904	151636426	Coh_strict	1.64	21.6533	6.93333	0	0	NO	NO	NO
chr5	151669994	151670267	Coh_lenient	1.04412	49.4905	24	0	0	NO	NO	NO
chr6	3397349	3397852	Coh_strict	-1.33	10.1133	25.39	4	7	NO	NO	NO
chr6	6813408	6813614	Coh_lenient	1.12231	41.3621	19	0	0	NO	NO	NO
chr6	8380315	8380629	Coh_lenient	1.23754	63.6651	27	0	1	NO	NO	NO
chr6	9026420	9026871	Coh_strict	-1.12	12.9133	28.15	4	2	NO	NO	NO
chr6	13029830	13030090	Coh_lenient	-1.43584	18.8513	51	0	0	NO	NO	NO
chr6	15135522	15135772	Coh_lenient	-1.02066	28.0948	57	0	0	NO	NO	NO
chr6	16652041	16652434	Coh_strict	2.56	10.34	1.75667	0	0	NO	NO	NO
chr6	23700482	23700680	Coh_lenient	1.53261	43.3964	15	0	0	NO	NO	NO
chr6	27913842	27914250	Coh_strict	1.34	37.3067	14.6933	4	2	NO	NO	NO
chr6	27983271	27983471	Coh_lenient	1.13976	48.4757	22	0	0	NO	NO	NO
chr6	28373980	28374480	Coh_strict	1.4	13.7033	5.20667	2	9	NO	NO	NO
chr6	29067394	29067973	Coh_strict	-2.37	3.50667	18.1033	2	0	NO	NO	NO
chr6	30031293	30031752	Coh_strict	-1.38	6.63	17.2	2	5	NO	NO	NO
chr6	30982977	30983432	Coh_strict	1.64	14.7467	4.73667	4	11	NO	YES	YES
chr6	31289317	31290008	Coh_lenient	1.06008	120.933	58	0	0	NO	NO	NO
chr6	31477909	31478262	Coh_strict	-1.12	10.04	21.8967	4	0	NO	YES	YES
chr6	34227631	34228126	Coh_strict	-1.87	3.03667	11.0767	4	8	YES	NO	NO
chr6	35285452	35285930	Coh_strict	-1.77	5.24333	17.93	0	0	NO	NO	NO
chr6	37551101	37551296	Coh_lenient	-1.19484	30.1415	69	2	0	NO	NO	NO
chr6	37567274	37567964	Coh_strict	-2.47	6.83	37.83	2	0	NO	NO	NO
chr6	37620699	37621056	Coh_lenient	-1.29629	28.0948	69	0	0	NO	NO	NO
chr6	37629791	37630289	Coh_lenient	-1.20666	34.2285	79	0	0	NO	NO	NO
chr6	37725060	37725546	Coh_strict	-1.76	5.95333	20.1067	0	0	NO	NO	NO
chr6	37851838	37852072	Coh_lenient	-1.27339	23.9938	58	0	0	NO	NO	NO
chr6	43028751	43029081	Coh_strict	2.1	25.4167	5.94667	3	2	NO	NO	NO
chr6	48155520	48156124	Coh_strict	-1.52	8.36667	24.0067	4	3	NO	NO	NO
chr6	48518748	48518991	Coh_lenient	1.07849	111.927	53	0	1	NO	NO	NO
chr6	48904934	48905405	Coh_strict	-1.67	9.85667	31.3433	4	7	NO	NO	NO
chr6	49158290	49158693	Coh_lenient	-1.04321	73.7577	152	3	3	NO	YES	YES
chr6	50716399	50716854	Coh_lenient	1.07203	77.7883	37	1	0	NO	NO	NO
chr6	51426569	51426774	Coh_lenient	1.13019	52.5329	24	0	0	NO	NO	NO
chr6	51585823	51586494	Coh_strict	-1.57	4.27667	12.7233	2	0	NO	NO	NO
chr6	51607607	51608138	Coh_lenient	-1.12873	48.4757	106	1	0	NO	NO	NO
chr6	51651176	51651876	Coh_strict	-2.04	2.86333	11.8033	2	1	NO	NO	NO
chr6	51659797	51660063	Coh_lenient	-1.06014	39.3261	82	2	0	NO	NO	NO
chr6	52440337	52440563	Coh_lenient	1.07563	48.4757	23	1	8	NO	NO	NO
chr6	52984530	52984931	Coh_lenient	-1.06475	37.2884	78	0	0	NO	NO	NO
chr6	54186401	54186914	Coh_strict	-1.94	2.94	11.25	0	0	NO	NO	NO
chr6	54341554	54342270	Coh_strict	-1.02	14.6333	29.5933	4	8	YES	NO	NO
chr6	54739054	54739483	Coh_strict	-1.17	15.4033	34.5933	2	0	NO	NO	NO
chr6	55667192	55667647	Coh_strict	1.6	40.5733	13.3533	4	10	NO	YES	NO
chr6	56800252	56800690	Coh_strict	-1.42	4.09667	10.9267	2	5	NO	YES	YES
chr6	58579115	58579579	Coh_strict	3.01	10.6767	1.32	1	0	NO	NO	NO
chr6	58632517	58632762	Coh_lenient	1.10923	47.4606	22	0	0	NO	NO	NO
chr6	60637074	60637427	Coh_lenient	1.01475	76.781	38	1	1	NO	NO	NO
chr6	63164959	63165285	Coh_lenient	-1.19879	20.9107	48	1	0	NO	NO	NO
chr6	66931678	66932397	Coh_strict	-1.73	4.10333	13.6667	1	0	NO	NO	NO
chr6	67386317	67386669	Coh_lenient	-1.06475	37.2884	78	2	0	NO	NO	NO
chr6	71155346	71155632	Coh_strict	1.49	13.9033	4.96333	1	0	NO	NO	NO
chr6	71481995	71482235	Coh_lenient	1.0145	50.505	25	1	0	NO	NO	NO
chr6	71979728	71980007	Coh_strict	-1.59	4.41	13.3	0	0	NO	NO	NO
chr6	72258322	72258537	Coh_lenient	1.19565	68.7144	30	0	1	NO	NO	NO
chr6	72729341	72729697	Coh_strict	1.28	17.0733	7.03333	4	5	NO	YES	YES
chr6	73214788	73215253	Coh_lenient	-1.12514	40.3443	88	0	0	NO	NO	NO
chr6	82867664	82868107	Coh_strict	1.87	14.1733	3.87333	4	15	NO	YES	YES
chr6	82895781	82896125	Coh_strict	1.32	34.87	14.0033	4	8	NO	YES	YES
chr6	84203401	84203643	Coh_lenient	-1.00037	23.9938	48	0	2	NO	NO	NO
chr6	84211407	84211865	Coh_lenient	-1.02879	36.2689	74	4	3	NO	NO	NO
chr6	85773845	85774219	Coh_strict	2.23	12.1967	2.60333	1	0	NO	NO	NO
chr6	85793584	85793883	Coh_lenient	2.01452	80.8091	20	3	2	YES	NO	NO
chr6	86703848	86704063	Coh_lenient	1.29879	56.585	23	0	0	NO	NO	NO
chr6	86704542	86704988	Coh_lenient	1.18908	79.8023	35	3	4	NO	NO	NO
chr6	87070724	87071032	Coh_lenient	1.01502	70.7324	35	4	10	NO	NO	NO
chr6	87139617	87140267	Coh_strict	-1.01	13.14	26.3667	1	0	NO	NO	NO
chr6	87231609	87232220	Coh_strict	-1.13	11.8033	25.7467	4	5	NO	NO	NO
chr6	88640173	88640616	Coh_lenient	1.07918	69.7235	33	0	0	NO	NO	NO
chr6	89104829	89105084	Coh_lenient	-1.12399	27.0705	59	0	0	NO	NO	NO
chr6	89163682	89163903	Coh_lenient	-1.23763	25.0201	59	0	0	NO	NO	NO
chr6	89233167	89233366	Coh_lenient	1.14749	57.5973	26	3	2	NO	NO	NO
chr6	90575482	90575941	Coh_lenient	-1.05509	33.2075	69	1	2	NO	NO	NO
chr6	91035246	91035949	Coh_strict	1.84	11.7267	3.27667	4	11	NO	NO	NO
chr6	91051174	91051441	Coh_lenient	1.09039	59.621	28	0	0	NO	NO	NO
chr6	91478388	91478583	Coh_lenient	-1.11233	34.2285	74	0	1	NO	NO	NO
chr6	91513129	91513324	Coh_lenient	-1.06348	22.9669	48	0	0	NO	NO	NO
chr6	94341265	94341580	Coh_strict	-2.53	1.83333	10.5733	0	0	NO	NO	NO
chr6	94503188	94503401	Coh_lenient	-1.25769	20.9107	50	0	0	NO	NO	NO
chr6	94902035	94902233	Coh_lenient	1.25762	45.4292	19	0	1	NO	NO	NO
chr6	95154437	95154679	Coh_lenient	-1.34143	26.0456	66	0	0	NO	NO	NO
chr6	97821246	97821658	Coh_lenient	1.50566	90.8653	32	3	0	NO	NO	NO
chr6	97844570	97844904	Coh_lenient	-1.3194	26.0456	65	0	0	NO	NO	NO
chr6	98540972	98541448	Coh_strict	2	16.5967	4.15667	1	0	NO	NO	NO
chr6	98569066	98569266	Coh_lenient	1.85454	43.3964	12	1	0	NO	NO	NO
chr6	98961992	98962320	Coh_strict	-2.44	1.89667	10.3133	0	0	NO	NO	NO
chr6	101280449	101280723	Coh_lenient	-1.13739	20.9107	46	0	0	NO	NO	NO
chr6	103647426	103647710	Coh_strict	2.31	14.3333	2.89333	3	6	YES	NO	NO
chr6	106754832	106755314	Coh_strict	1.65	19.8533	6.32333	3	9	NO	NO	NO
chr6	107069192	107069390	Coh_lenient	1.32872	30.1415	12	0	2	NO	NO	NO
chr6	108276310	108277093	Coh_strict	1.67	13.41	4.21667	4	1	NO	NO	NO
chr6	108484054	108484315	Coh_strict	-1.9	4.17333	15.6133	0	0	NO	NO	NO
chr6	108772513	108772732	Coh_lenient	1.06932	54.5596	26	0	0	NO	NO	NO
chr6	111399397	111399835	Coh_strict	-1.58	4.39	13.1067	1	0	NO	NO	NO
chr6	112692320	112692629	Coh_lenient	-1.02066	28.0948	57	2	5	NO	NO	NO
chr6	114021487	114021973	Coh_strict	-1.37	5.89667	15.26	4	14	YES	NO	NO
chr6	114358308	114358546	Coh_lenient	1.28632	70.7324	29	3	2	NO	NO	NO
chr6	114602320	114602555	Coh_lenient	1.06095	64.6755	31	0	0	NO	NO	NO
chr6	115869836	115870034	Coh_lenient	1.15736	42.3794	19	0	1	NO	NO	NO
chr6	116287737	116288625	Coh_strict	1.09	19.9133	9.37	4	5	NO	NO	NO
chr6	116739026	116739428	Coh_lenient	1.0368	67.705	33	0	0	NO	NO	NO
chr6	116860508	116861228	Coh_strict	-1.04	14.6333	30.02	0	0	NO	NO	NO
chr6	119518316	119518576	Coh_lenient	1.16965	49.4905	22	0	0	NO	NO	NO
chr6	119619764	119620124	Coh_strict	2.26	15.45	3.23333	0	0	NO	NO	NO
chr6	121067159	121067684	Coh_lenient	1.11613	177.747	82	4	11	NO	YES	YES
chr6	124996662	124997155	Coh_strict	-1.1	19.58	41.8667	4	13	NO	YES	YES
chr6	125826825	125827223	Coh_lenient	-2.61513	8.48729	52	0	4	NO	NO	NO
chr6	127291427	127291933	Coh_lenient	-1.16427	35.2489	79	0	0	NO	NO	NO
chr6	128261974	128262313	Coh_lenient	1.18508	63.6651	28	0	0	NO	NO	NO
chr6	128580024	128580305	Coh_strict	-1.58	4.14	12.3667	2	10	NO	NO	NO
chr6	129210118	129210411	Coh_strict	1.39	22.7167	8.66333	4	5	YES	NO	NO
chr6	131327412	131327763	Coh_lenient	-1.84126	27.0705	97	0	2	NO	NO	NO
chr6	132413623	132413969	Coh_lenient	-2.44213	14.7209	80	0	1	NO	NO	NO
chr6	134176630	134176877	Coh_lenient	-1.0114	34.2285	69	0	0	NO	NO	NO
chr6	134772746	134773198	Coh_lenient	1.23741	70.7324	30	4	11	NO	NO	NO
chr6	137094302	137094497	Coh_lenient	-1.25526	18.8513	45	0	0	NO	NO	NO
chr6	137755911	137756331	Coh_lenient	-1.09933	27.0705	58	0	0	NO	NO	NO
chr6	138261881	138262119	Coh_lenient	1.3504	53.5464	21	1	0	NO	NO	NO
chr6	138262726	138263175	Coh_strict	2.12	19.3467	4.45333	4	0	NO	NO	NO
chr6	138385354	138385624	Coh_strict	3.48	11.3433	1.01333	0	1	NO	NO	NO
chr6	138426135	138426546	Coh_strict	1.19	102.393	44.98	4	12	NO	YES	YES
chr6	139719049	139719434	Coh_strict	1.8	29.1433	8.35667	4	2	NO	NO	NO
chr6	139845270	139845783	Coh_strict	2.31	11.1833	2.26	0	0	NO	NO	NO
chr6	141323676	141324039	Coh_lenient	-1.11827	42.3794	92	3	5	NO	NO	NO
chr6	141846792	141847167	Coh_lenient	1.05339	107.921	52	2	0	NO	NO	NO
chr6	141868621	141868819	Coh_lenient	1.06746	56.585	27	0	0	NO	NO	NO
chr6	141960299	141960502	Coh_lenient	1.2292	58.6093	25	0	0	NO	NO	NO
chr6	142543558	142544203	Coh_lenient	2.25418	147.889	31	2	0	NO	NO	NO
chr6	143285858	143286263	Coh_lenient	1.23738	56.585	24	0	0	NO	NO	NO
chr6	143306770	143307077	Coh_strict	2.17	11.49	2.54667	2	0	NO	NO	NO
chr6	144393097	144393428	Coh_strict	2.43	18.7133	3.46667	1	0	NO	NO	NO
chr6	144881031	144881229	Coh_lenient	1.12749	39.3261	18	2	3	NO	NO	NO
chr6	145368931	145369309	Coh_strict	-2.1	4.75333	20.3733	2	13	NO	NO	NO
chr6	145426016	145426310	Coh_strict	2.94	12.75	1.66333	0	0	NO	NO	NO
chr6	145431064	145431300	Coh_lenient	1.2868	104.914	43	1	1	NO	NO	NO
chr6	145448831	145449169	Coh_strict	1.89	18.5633	5.01333	1	1	NO	NO	NO
chr6	145457435	145457661	Coh_lenient	1.43003	56.585	21	1	6	NO	NO	NO
chr6	145598107	145598480	Coh_lenient	-1.44154	19.8814	54	4	0	NO	NO	NO
chr6	145701914	145702209	Coh_lenient	1.17576	94.8827	42	0	0	NO	NO	NO
chr6	145718409	145718854	Coh_strict	-2.1	6.1	26.2233	4	2	NO	NO	NO
chr6	145790812	145791144	Coh_strict	1.71	13.6433	4.15667	1	0	NO	NO	NO
chr6	146075689	146076150	Coh_lenient	1.22502	81.8156	35	1	0	NO	NO	NO
chr6	146090495	146090693	Coh_lenient	1.17209	38.3075	17	0	0	NO	NO	NO
chr6	146236779	146237183	Coh_strict	-1.55	6.15	18.0533	2	1	NO	NO	NO
chr6	146262456	146262761	Coh_lenient	-1.5152	32.1861	92	0	0	NO	NO	NO
chr6	146927080	146927753	Coh_strict	-1.51	6.96	19.8633	4	6	NO	YES	YES
chr6	148163257	148163705	Coh_strict	-1.73	3.27667	10.8667	4	9	NO	NO	NO
chr7	3172726	3172933	Coh_lenient	1.3504	53.5464	21	2	1	NO	NO	NO
chr7	4747544	4748057	Coh_strict	-2.09	2.77667	11.86	4	8	NO	NO	NO
chr7	4852763	4853169	Coh_lenient	1.14987	179.735	81	4	11	NO	NO	NO
chr7	4972105	4972399	Coh_strict	2.05	10.95	2.64667	0	3	NO	NO	NO
chr7	6315929	6316386	Coh_strict	2.18	15.7967	3.49333	4	3	NO	NO	NO
chr7	13879609	13879804	Coh_lenient	-1.02741	25.0201	51	0	0	NO	NO	NO
chr7	14096797	14097374	Coh_strict	-1.59	6.71667	20.2333	4	3	NO	NO	NO
chr7	14399183	14399687	Coh_strict	-2.32	3.21667	16.06	0	0	NO	NO	NO
chr7	14717043	14717288	Coh_strict	-3.82	0.746667	10.5433	0	0	NO	NO	NO
chr7	14787755	14788202	Coh_lenient	-1.45145	21.9392	60	0	0	NO	NO	NO
chr7	14809558	14810195	Coh_strict	-1.56	16.77	49.4467	4	0	NO	NO	NO
chr7	14892827	14893136	Coh_lenient	-1.05603	41.3621	86	4	2	NO	NO	NO
chr7	15031726	15032126	Coh_lenient	1.76487	74.7657	22	1	0	NO	NO	NO
chr7	16613898	16614313	Coh_strict	1.41	12.0567	4.54333	0	0	NO	NO	NO
chr7	19639492	19639764	Coh_lenient	1.34857	63.6651	25	2	14	NO	NO	NO
chr7	20006444	20006736	Coh_lenient	1.62176	67.705	22	2	2	NO	NO	NO
chr7	25635236	25635513	Coh_lenient	1.0974	72.7495	34	2	0	NO	NO	NO
chr7	25668578	25669183	Coh_strict	1.06	29.1567	13.9833	4	14	NO	YES	YES
chr7	25879178	25879763	Coh_strict	-1.23	10.38	24.2967	4	9	NO	YES	YES
chr7	26702422	26702739	Coh_strict	-1.18	8.54667	19.3533	4	4	NO	NO	NO
chr7	27013506	27014121	Coh_strict	-3.38	1.78667	18.57	2	0	NO	NO	NO
chr7	27157259	27157727	Coh_strict	-1.3	12.87	31.5833	4	1	NO	NO	NO
chr7	28252767	28253030	Coh_lenient	1.11136	62.6545	29	0	0	NO	NO	NO
chr7	29422589	29422864	Coh_lenient	1.22158	60.6324	26	0	0	NO	NO	NO
chr7	29456229	29456597	Coh_lenient	-1.12992	26.0456	57	0	0	NO	NO	NO
chr7	30382345	30382666	Coh_strict	1.78	14.91	4.33667	3	11	NO	NO	NO
chr7	30467002	30467378	Coh_lenient	1.19159	52.5329	23	4	4	NO	NO	NO
chr7	30847484	30847856	Coh_strict	1.05	26.0833	12.6	4	9	NO	NO	NO
chr7	35327034	35327260	Coh_lenient	1.15098	44.413	20	2	0	NO	NO	NO
chr7	35424943	35425239	Coh_lenient	1.06245	62.6545	30	0	3	NO	NO	NO
chr7	35633049	35633244	Coh_lenient	-1.23688	17.8202	42	0	0	NO	NO	NO
chr7	35773674	35773877	Coh_lenient	1.19158	43.3964	19	0	0	NO	NO	NO
chr7	36508145	36508429	Coh_strict	1.46	13.0233	4.74667	3	4	NO	NO	NO
chr7	36531924	36532122	Coh_lenient	1.14514	46.4451	21	0	0	NO	NO	NO
chr7	37805130	37805368	Coh_lenient	-1.08783	23.9938	51	0	0	NO	NO	NO
chr7	38960926	38961590	Coh_lenient	-1.16619	71.7411	161	1	0	NO	NO	NO
chr7	46458321	46458665	Coh_lenient	-1.03402	33.2075	68	2	0	NO	NO	NO
chr7	46809377	46809658	Coh_strict	-1.74	4.21	14.0567	0	0	NO	NO	NO
chr7	51846897	51847174	Coh_lenient	1.01227	108.922	54	3	2	NO	NO	NO
chr7	52080190	52080717	Coh_strict	-1.18	14.5967	33.0833	4	9	NO	NO	NO
chr7	56321506	56322029	Coh_strict	-1.25	13.2733	31.5733	4	10	NO	NO	NO
chr7	56437959	56438154	Coh_lenient	-1.27018	15.7551	38	0	0	NO	NO	NO
chr7	56634047	56634262	Coh_strict	2.42	10.45	1.95667	0	0	NO	NO	NO
chr7	56761394	56761667	Coh_strict	1.24	19.1233	8.09	0	0	NO	NO	NO
chr7	57361047	57361553	Coh_strict	2.82	10.8233	1.52667	0	0	NO	NO	NO
chr7	59100873	59101071	Coh_lenient	1.68007	35.2489	11	0	0	NO	NO	NO
chr7	63229802	63230114	Coh_lenient	1.23092	86.8451	37	3	5	NO	NO	NO
chr7	71022590	71023013	Coh_lenient	1.01515	62.6545	31	0	0	NO	NO	NO
chr7	72755004	72755555	Coh_lenient	-1.11505	48.4757	105	4	7	NO	NO	NO
chr7	73037268	73037466	Coh_lenient	1.06245	62.6545	30	0	0	NO	NO	NO
chr7	73335382	73335595	Coh_lenient	1.42927	48.4757	18	3	7	NO	NO	NO
chr7	73383072	73383409	Coh_lenient	-1.73491	14.7209	49	0	1	NO	NO	NO
chr7	74313032	74313367	Coh_strict	-1.4	6.39333	16.93	0	0	NO	NO	NO
chr7	74493999	74494255	Coh_lenient	1.16965	49.4905	22	0	0	NO	NO	NO
chr7	79011910	79012356	Coh_strict	-1.54	6.02	17.5333	4	8	YES	NO	NO
chr7	79107594	79108041	Coh_lenient	1.25053	73.7577	31	0	5	NO	NO	NO
chr7	80652466	80652744	Coh_lenient	1.19565	68.7144	30	0	0	NO	NO	NO
chr7	81516081	81516499	Coh_strict	-1.07	10.04	21.0433	1	9	NO	NO	NO
chr7	82515781	82516241	Coh_lenient	-1.03403	151.875	311	4	12	YES	NO	NO
chr7	82683497	82683695	Coh_lenient	1.07802	46.4451	22	0	0	NO	NO	NO
chr7	82800178	82800523	Coh_lenient	1.14143	83.828	38	0	0	NO	NO	NO
chr7	88192640	88192867	Coh_lenient	1.06095	64.6755	31	1	0	NO	NO	NO
chr7	88448529	88449376	Coh_strict	2.27	11.0033	2.28	4	11	NO	YES	YES
chr7	89864066	89864577	Coh_strict	-1.56	4.84333	14.29	4	7	NO	NO	NO
chr7	91312628	91312849	Coh_strict	1.98	10.7	2.70333	0	0	NO	NO	NO
chr7	91349816	91350579	Coh_strict	-1.3	7.95667	19.6067	0	0	NO	NO	NO
chr7	91754954	91755375	Coh_strict	1.25	21.0067	8.85667	4	1	NO	NO	NO
chr7	91898202	91898893	Coh_strict	-2.14	2.35333	10.3533	4	14	NO	NO	NO
chr7	94394911	94395583	Coh_lenient	1.72444	211.489	64	3	2	NO	NO	NO
chr7	94396480	94396686	Coh_lenient	1.09886	53.5464	25	0	0	NO	NO	NO
chr7	94714996	94715396	Coh_strict	1.61	18.79	6.17	4	5	NO	YES	YES
chr7	97146497	97147419	Coh_strict	-1.43	6.18	16.66	4	7	NO	YES	YES
chr7	98234661	98234905	Coh_lenient	1.51173	48.4757	17	0	0	NO	NO	NO
chr7	104827688	104828077	Coh_strict	-2.06	2.66667	11.16	4	8	NO	NO	NO
chr7	105299064	105299473	Coh_strict	-1.09	21.8133	46.43	4	6	NO	NO	NO
chr7	105508440	105510229	Coh_strict	1.63	21.23	6.83667	4	2	NO	NO	NO
chr7	105566451	105567056	Coh_strict	-1.73	3.39667	11.2867	0	0	NO	NO	NO
chr7	105571870	105572200	Coh_strict	1.47	13.24	4.77333	0	0	NO	NO	NO
chr7	106169707	106170237	Coh_lenient	1.11886	99.9005	46	0	1	NO	NO	NO
chr7	106172989	106173187	Coh_lenient	1.53721	92.8743	32	0	0	NO	NO	NO
chr7	106180647	106181065	Coh_lenient	1.36845	123.933	48	3	0	NO	NO	NO
chr7	106410412	106410633	Coh_lenient	1.19158	43.3964	19	4	5	NO	NO	NO
chr7	107065237	107065592	Coh_strict	2.18	13.1033	2.89333	4	15	YES	NO	NO
chr7	107272009	107272421	Coh_strict	-1.3	11.7033	28.76	4	12	NO	NO	NO
chr7	108329273	108329499	Coh_lenient	1.10254	68.7144	32	0	0	NO	NO	NO
chr7	114717371	114717651	Coh_strict	2.27	12.81	2.66333	3	5	NO	NO	NO
chr7	114737797	114739375	Coh_strict	1.93	16.31	4.27	4	13	NO	NO	NO
chr7	116568076	116568439	Coh_lenient	-1.20034	35.2489	81	2	7	NO	NO	NO
chr7	116759839	116760588	Coh_strict	2.15	11.1367	2.51	0	0	NO	NO	NO
chr7	117112401	117112912	Coh_strict	-3.07	2.07667	17.39	2	3	NO	NO	NO
chr7	117130005	117130697	Coh_strict	1.4	13.9733	5.29	4	5	NO	NO	NO
chr7	117737624	117737911	Coh_lenient	-1.21699	21.9392	51	1	0	NO	NO	NO
chr7	118056232	118056445	Coh_lenient	-1.51252	14.7209	42	0	0	NO	NO	NO
chr7	118216401	118216631	Coh_lenient	1.2276	51.5191	22	0	0	NO	NO	NO
chr7	118325705	118326336	Coh_strict	1.65	15.0267	4.77333	4	8	NO	YES	YES
chr7	119886500	119886815	Coh_lenient	-1.6703	18.8513	60	0	1	NO	NO	NO
chr7	119902160	119902355	Coh_lenient	-1.11585	23.9938	52	0	0	NO	NO	NO
chr7	121425102	121425643	Coh_strict	-1.57	9.48667	28.12	4	8	NO	NO	NO
chr7	121642852	121643161	Coh_strict	-2.17	2.30667	10.3933	1	2	NO	NO	NO
chr7	121875241	121875750	Coh_strict	-1.57	3.84333	11.4033	4	7	NO	YES	YES
chr7	122719833	122720363	Coh_strict	2.53	10.8133	1.87667	0	0	NO	NO	NO
chr7	123264376	123264615	Coh_lenient	1.14286	59.621	27	0	4	NO	NO	NO
chr7	123342430	123342763	Coh_lenient	-1.01024	35.2489	71	0	7	NO	NO	NO
chr7	125374443	125374672	Coh_lenient	1.4395	43.3964	16	0	0	NO	NO	NO
chr7	126772773	126772981	Coh_lenient	1.15736	42.3794	19	0	0	NO	NO	NO
chr7	127871051	127871497	Coh_strict	-1.22	12.78	29.82	4	11	NO	NO	NO
chr7	134049185	134049521	Coh_lenient	1.10826	64.6755	30	0	1	NO	NO	NO
chr7	134152152	134152465	Coh_lenient	1.04902	84.8339	41	0	0	NO	NO	NO
chr7	134657418	134657653	Coh_strict	3.09	11.0867	1.30667	0	0	NO	NO	NO
chr7	134911595	134912329	Coh_lenient	1.02229	178.741	88	3	6	NO	NO	NO
chr7	137124126	137124336	Coh_lenient	-1.00037	23.9938	48	0	0	NO	NO	NO
chr7	138577864	138578154	Coh_strict	1.74	21.4467	6.42667	2	0	NO	NO	NO
chr7	139530098	139530319	Coh_lenient	-1.23341	22.9669	54	0	0	NO	NO	NO
chr7	142833543	142833909	Coh_lenient	-1.014	32.1861	65	4	14	NO	YES	YES
chr7	142949931	142950252	Coh_lenient	-1.26372	27.0705	65	0	0	NO	NO	NO
chr7	144469735	144470253	Coh_lenient	-1.19484	30.1415	69	0	0	NO	NO	NO
chr7	145664450	145665027	Coh_strict	-1.25	7.89333	18.71	4	1	NO	NO	NO
chr7	146010038	146010440	Coh_strict	-2.63	1.76	10.8667	4	11	NO	NO	NO
chr7	146032224	146032725	Coh_strict	-1.6	8.60667	26.0767	4	11	NO	NO	NO
chr7	146305269	146305783	Coh_strict	-1.12	10.57	22.9833	4	12	NO	YES	YES
chr7	147911286	147911681	Coh_lenient	1.23978	103.912	44	2	0	NO	NO	NO
chr7	147960364	147960597	Coh_lenient	-1.04075	40.3443	83	0	1	NO	NO	NO
chr7	148594530	148595507	Coh_strict	2.21	10.9067	2.35667	4	12	NO	YES	YES
chr7	148740305	148740514	Coh_lenient	1.06746	56.585	27	0	0	NO	NO	NO
chr7	149215028	149215271	Coh_lenient	-1.3547	13.6856	35	0	0	NO	NO	NO
chr7	150396677	150397197	Coh_strict	-1.35	8.14333	20.7333	3	0	NO	NO	NO
chr7	150554161	150554506	Coh_lenient	-1.56109	34.2285	101	0	1	NO	NO	NO
chr7	150619182	150619612	Coh_strict	-2.49	2.62333	14.7167	0	1	NO	NO	NO
chr7	151034522	151035234	Coh_lenient	-1.21805	35.2489	82	0	0	NO	NO	NO
chr7	151200382	151200744	Coh_strict	-1.98	3.74333	14.7567	0	0	NO	NO	NO
chr7	151771556	151771967	Coh_strict	-1.1	14.1967	30.5333	4	11	NO	YES	YES
chr7	151940717	151940919	Coh_lenient	-1.21699	21.9392	51	0	1	NO	NO	NO
chr7	152229158	152229875	Coh_strict	-1.43	7.20667	19.47	1	0	NO	NO	NO
chr7	152273725	152274294	Coh_strict	-1.81	5.21667	18.2567	1	0	NO	NO	NO
chr7	152290379	152290941	Coh_strict	-1.61	3.96	12.0533	4	0	NO	NO	NO
chr7	152297245	152297451	Coh_lenient	-1.02451	39.3261	80	0	1	NO	NO	NO
chr7	152392151	152392482	Coh_lenient	-1.23341	22.9669	54	0	3	NO	NO	NO
chr8	4327509	4327714	Coh_strict	1.66	16.9733	5.38667	0	0	NO	NO	NO
chr8	11145351	11145658	Coh_strict	-1.74	4.52667	15.0767	0	0	NO	NO	NO
chr8	11148652	11149750	Coh_strict	-1.68	3.66333	11.7633	1	0	NO	NO	NO
chr8	11262426	11262694	Coh_lenient	-1.34175	20.9107	53	0	0	NO	NO	NO
chr8	13076170	13076482	Coh_lenient	1.08614	101.906	48	0	1	NO	NO	NO
chr8	13506582	13507410	Coh_strict	1.08	20.2067	9.57667	2	0	NO	NO	NO
chr8	14989378	14989583	Coh_lenient	1.02967	91.8699	45	0	0	NO	NO	NO
chr8	17664338	17665279	Coh_strict	-1.34	4.21	10.6967	2	4	NO	NO	NO
chr8	23574223	23574495	Coh_lenient	-1.41457	15.7551	42	0	0	NO	NO	NO
chr8	24292362	24292763	Coh_lenient	1.12113	182.715	84	0	0	NO	NO	NO
chr8	25270073	25270376	Coh_lenient	1.62769	52.5329	17	0	0	NO	NO	NO
chr8	26924116	26924548	Coh_strict	1.24	18.3133	7.76	4	9	NO	YES	YES
chr8	27618102	27618440	Coh_lenient	1.23738	56.585	24	0	0	NO	NO	NO
chr8	27704359	27705093	Coh_lenient	1.08464	84.8339	40	0	0	NO	NO	NO
chr8	28390223	28390907	Coh_strict	-1.23	12.5833	29.45	4	10	YES	NO	NO
chr8	31188048	31188270	Coh_strict	3.15	10.2567	1.15	0	0	NO	NO	NO
chr8	31950443	31951052	Coh_strict	-2.7	1.53667	10.0067	4	12	NO	NO	NO
chr8	34748251	34748468	Coh_lenient	1.01515	64.6755	32	4	5	NO	NO	NO
chr8	35005762	35006615	Coh_lenient	1.01008	267.866	133	4	13	NO	YES	YES
chr8	35332103	35332441	Coh_lenient	-1.03012	23.9938	49	1	10	NO	NO	NO
chr8	37634379	37634613	Coh_lenient	1.25389	59.621	25	0	0	NO	NO	NO
chr8	37775821	37776382	Coh_strict	1.92	14.8267	3.90667	4	4	NO	NO	NO
chr8	42261716	42261914	Coh_lenient	1.70485	42.3794	13	0	0	NO	NO	NO
chr8	42279426	42279850	Coh_strict	1.79	24.51	7.08	3	3	NO	NO	NO
chr8	47453874	47454089	Coh_lenient	1.31783	42.3794	17	0	0	NO	NO	NO
chr8	47588141	47588394	Coh_strict	1.77	13.7	4.02	0	0	NO	NO	NO
chr8	47937019	47937307	Coh_lenient	-1.05032	35.2489	73	2	0	NO	NO	NO
chr8	63045522	63045778	Coh_lenient	1.4812	47.4606	17	0	0	NO	NO	NO
chr8	63677091	63677296	Coh_lenient	-1.63251	11.611	36	0	3	NO	NO	NO
chr8	64029094	64029549	Coh_lenient	1.14765	152.872	69	4	10	NO	NO	NO
chr8	70585789	70586894	Coh_strict	-1.27	11.7233	28.2967	4	3	NO	NO	NO
chr8	71399820	71400260	Coh_strict	-1.52	6.30667	18.0867	4	6	NO	YES	YES
chr8	72148723	72149900	Coh_strict	2.3	10.2767	2.09	4	10	YES	NO	NO
chr8	72713207	72713450	Coh_lenient	1.02869	146.892	72	0	0	NO	NO	NO
chr8	72862148	72862353	Coh_lenient	-1.03216	34.2285	70	0	1	NO	NO	NO
chr8	73054762	73055070	Coh_strict	2.38	10.9933	2.10667	0	2	NO	NO	NO
chr8	73082191	73082669	Coh_strict	2.01	19.7233	4.89	4	6	NO	NO	NO
chr8	73340761	73341045	Coh_lenient	1.05696	174.765	84	0	0	NO	NO	NO
chr8	80073259	80073708	Coh_strict	-2.61	1.64667	10.02	2	0	NO	NO	NO
chr8	84882134	84882693	Coh_lenient	-1.2236	29.1185	68	0	0	NO	NO	NO
chr8	86607718	86609079	Coh_strict	1.45	13.96	5.10667	2	5	NO	NO	NO
chr8	87078143	87078602	Coh_lenient	1.07037	144.898	69	4	14	NO	NO	NO
chr8	88030743	88030952	Coh_lenient	1.03158	134.921	66	0	0	NO	NO	NO
chr8	89292392	89292632	Coh_lenient	-1.06348	22.9669	48	0	0	NO	NO	NO
chr8	91458607	91458882	Coh_lenient	-1.12952	21.9392	48	1	0	NO	NO	NO
chr8	91620958	91622025	Coh_strict	-1.59	4.88667	14.6933	1	0	NO	NO	NO
chr8	91646098	91646507	Coh_lenient	-1.46351	25.0201	69	0	0	NO	NO	NO
chr8	91803558	91804329	Coh_strict	-1.12	17.1433	37.1433	0	0	NO	NO	NO
chr8	91819579	91819975	Coh_lenient	-1.00723	38.3075	77	0	0	NO	NO	NO
chr8	91895605	91895937	Coh_lenient	-1.10428	31.1641	67	0	0	NO	NO	NO
chr8	91896498	91897117	Coh_strict	-1.78	5.88333	20.16	0	0	NO	NO	NO
chr8	91961267	91961834	Coh_lenient	-1.13071	30.1415	66	0	0	NO	NO	NO
chr8	91968226	91968774	Coh_strict	-2.06	4.23	17.6233	0	0	NO	NO	NO
chr8	92915738	92916212	Coh_lenient	-1.27614	30.1415	73	0	0	NO	NO	NO
chr8	93443721	93444059	Coh_lenient	1.18373	90.8653	40	2	0	NO	NO	NO
chr8	93954552	93954794	Coh_lenient	1.70313	58.6093	18	0	0	NO	NO	NO
chr8	94117700	94118059	Coh_lenient	-1.11585	23.9938	52	0	0	NO	NO	NO
chr8	95713465	95713664	Coh_lenient	1.0657	58.6093	28	0	0	NO	NO	NO
chr8	103466513	103466895	Coh_strict	1.09	48.87	22.9967	4	2	NO	NO	NO
chr8	109996128	109996326	Coh_lenient	1.0145	50.505	25	0	0	NO	NO	NO
chr8	111255520	111255975	Coh_strict	2.62	11.8033	1.92	0	0	NO	NO	NO
chr8	116866276	116866540	Coh_lenient	1.07563	48.4757	23	4	7	NO	YES	YES
chr8	117495152	117495882	Coh_lenient	-1.093	184.702	394	4	13	NO	NO	NO
chr8	122731342	122731670	Coh_lenient	1.25784	71.7411	30	3	5	NO	NO	NO
chr8	122957695	122958010	Coh_strict	1.3	17.4733	7.08667	4	3	NO	NO	NO
chr8	122995005	122995556	Coh_lenient	1.16812	303.371	135	4	15	NO	YES	YES
chr8	123103637	123103883	Coh_lenient	1.17076	78.7954	35	0	1	NO	NO	NO
chr8	123907360	123907558	Coh_lenient	1.05815	68.7144	33	0	0	NO	NO	NO
chr8	124109087	124109403	Coh_strict	2.1	16.7067	3.90667	0	4	NO	NO	NO
chr8	124331972	124332314	Coh_lenient	1.04057	57.5973	28	3	5	NO	NO	NO
chr8	124535789	124536139	Coh_lenient	1.21528	92.8743	40	1	2	NO	NO	NO
chr8	124698379	124698781	Coh_lenient	-1.17209	27.0705	61	2	5	NO	NO	NO
chr8	124783207	124783614	Coh_strict	-3.34	2.01333	20.3667	4	11	NO	NO	NO
chr8	125450702	125451064	Coh_lenient	1.14656	143.901	65	4	11	NO	NO	NO
chr8	126484336	126484548	Coh_lenient	1.48962	89.8605	32	0	0	NO	NO	NO
chr8	126484606	126485005	Coh_lenient	1.34496	83.828	33	0	0	NO	NO	NO
chr8	126726890	126727174	Coh_strict	-1.94	2.89333	11.1133	0	0	NO	NO	NO
chr8	128356228	128356466	Coh_lenient	1.01423	48.4757	24	2	8	NO	NO	NO
chr8	130744852	130745050	Coh_lenient	1.10552	49.4905	23	0	0	NO	NO	NO
chr8	130750371	130750702	Coh_lenient	1.36092	61.6436	24	0	0	NO	NO	NO
chr9	3532883	3533379	Coh_lenient	-1.08931	35.2489	75	1	9	NO	NO	NO
chr9	8592719	8592972	Coh_lenient	1.13479	50.505	23	4	7	NO	NO	NO
chr9	13653528	13653872	Coh_strict	-1.5	9.35	26.4167	4	10	NO	NO	NO
chr9	19379760	19380065	Coh_lenient	-1.65168	13.6856	43	0	0	NO	NO	NO
chr9	20561430	20562022	Coh_strict	1.33	22.57	9.00667	4	10	NO	YES	YES
chr9	21962017	21962722	Coh_lenient	1.11143	196.614	91	0	0	NO	NO	NO
chr9	21998230	21998456	Coh_lenient	1.12749	39.3261	18	3	0	NO	NO	NO
chr9	23067308	23067524	Coh_lenient	-1.35192	21.9392	56	0	0	NO	NO	NO
chr9	23110228	23110586	Coh_lenient	-1.29629	28.0948	69	0	0	NO	NO	NO
chr9	23116561	23116995	Coh_lenient	-1.36012	31.1641	80	1	0	NO	NO	NO
chr9	23167540	23168263	Coh_strict	-1.37	10.6767	27.6233	1	0	NO	NO	NO
chr9	23172609	23172836	Coh_lenient	-1.3696	23.9938	62	1	0	NO	NO	NO
chr9	23187684	23188285	Coh_strict	-1.8	4.64333	16.15	4	2	NO	YES	YES
chr9	24222684	24223076	Coh_lenient	1.30991	81.8156	33	2	0	NO	NO	NO
chr9	24505685	24506118	Coh_strict	-1.33	9.08667	22.92	4	2	YES	NO	NO
chr9	24787274	24787575	Coh_strict	-1.8	3.42	11.94	1	3	NO	NO	NO
chr9	24971995	24972428	Coh_strict	-1.11	8.1	17.5433	4	7	NO	YES	YES
chr9	29928802	29929254	Coh_lenient	-1.03626	101.906	209	4	2	NO	NO	NO
chr9	31812796	31813285	Coh_strict	-1.1	9.14	19.61	0	0	NO	NO	NO
chr9	36599906	36600101	Coh_lenient	-1.11919	37.2884	81	0	0	NO	NO	NO
chr9	40424362	40424920	Coh_strict	-2.37	2.14667	11.1	4	10	YES	NO	NO
chr9	41931733	41932691	Coh_lenient	1.07455	191.652	91	3	14	NO	NO	NO
chr9	42952564	42952889	Coh_strict	-1.21	11.0867	25.5833	4	4	NO	YES	YES
chr9	44665554	44665752	Coh_lenient	1.04228	53.5464	26	0	0	NO	NO	NO
chr9	46022076	46022387	Coh_strict	2.15	10.9433	2.46667	0	0	NO	NO	NO
chr9	47049079	47049296	Coh_lenient	-1.07326	20.9107	44	0	0	NO	NO	NO
chr9	53657245	53657550	Coh_lenient	1.22158	60.6324	26	2	0	NO	NO	NO
chr9	54010948	54011333	Coh_lenient	1.02268	123.933	61	3	6	NO	NO	NO
chr9	55383638	55384117	Coh_strict	-1.69	3.53	11.38	4	12	NO	YES	YES
chr9	55405944	55406139	Coh_lenient	-1.30399	17.8202	44	0	0	NO	NO	NO
chr9	55408868	55409116	Coh_lenient	-1.09915	21.9392	47	1	0	NO	NO	NO
chr9	56238671	56238909	Coh_lenient	1.24683	40.3443	17	0	0	NO	NO	NO
chr9	56304020	56304608	Coh_lenient	-1.01024	35.2489	71	1	0	NO	NO	NO
chr9	56672777	56673011	Coh_lenient	-1.21021	19.8814	46	2	8	NO	NO	NO
chr9	57960024	57960312	Coh_lenient	1.08119	67.705	32	0	0	NO	NO	NO
chr9	61117090	61117547	Coh_lenient	1.0597	95.8866	46	2	0	NO	NO	NO
chr9	61169176	61169691	Coh_strict	-1.36	9.65333	24.75	0	0	NO	NO	NO
chr9	62899976	62900438	Coh_lenient	1.13671	120.933	55	3	0	NO	NO	NO
chr9	64445737	64446109	Coh_strict	1.63	17.84	5.75	3	0	NO	NO	NO
chr9	65607731	65608176	Coh_strict	1.71	10.0233	3.06333	4	2	NO	NO	NO
chr9	67247418	67247649	Coh_lenient	1.20031	41.3621	18	0	3	NO	NO	NO
chr9	67360305	67360529	Coh_lenient	1.19892	50.505	22	0	1	NO	NO	NO
chr9	68957509	68958784	Coh_strict	-2.59	1.72333	10.3667	4	2	NO	NO	NO
chr9	70751264	70751499	Coh_lenient	1.4395	43.3964	16	0	0	NO	NO	NO
chr9	74179989	74180567	Coh_strict	-1.39	8.92	23.31	0	0	NO	NO	NO
chr9	74196593	74197134	Coh_strict	-1.56	6.25667	18.5167	1	0	NO	NO	NO
chr9	74376423	74376850	Coh_strict	-1.25	8.52333	20.2367	0	0	NO	NO	NO
chr9	74550235	74550707	Coh_strict	2.13	12.44	2.85	3	0	NO	NO	NO
chr9	76118741	76119082	Coh_strict	2.23	38.8633	8.30333	4	1	NO	NO	NO
chr9	80626537	80627024	Coh_lenient	1.38075	67.705	26	0	0	NO	NO	NO
chr9	83023818	83024016	Coh_lenient	1.24673	47.4606	20	0	0	NO	NO	NO
chr9	83140634	83141142	Coh_lenient	-1.23553	35.2489	83	0	1	NO	NO	NO
chr9	83167011	83167591	Coh_strict	-1.18	8.93333	20.1833	4	0	NO	NO	NO
chr9	83392078	83392273	Coh_lenient	-1.38709	19.8814	52	0	0	NO	NO	NO
chr9	85014681	85015021	Coh_lenient	-1.12952	21.9392	48	0	0	NO	NO	NO
chr9	86311695	86312020	Coh_lenient	1.15776	53.5464	24	0	0	NO	NO	NO
chr9	86552130	86552328	Coh_lenient	1.12191	56.585	26	0	0	NO	NO	NO
chr9	86992767	86993274	Coh_lenient	-1.0205	60.6324	123	4	11	NO	NO	NO
chr9	88165803	88166054	Coh_lenient	-1.23196	33.2075	78	0	0	NO	NO	NO
chr9	88223546	88223880	Coh_lenient	-1.19952	44.413	102	0	0	NO	NO	NO
chr9	90172790	90172993	Coh_lenient	1.0451	47.4606	23	0	0	NO	NO	NO
chr9	90198247	90198728	Coh_strict	-1.73	5.42333	17.9467	0	0	NO	NO	NO
chr9	90593922	90594235	Coh_strict	1.5	27.9367	9.85	4	3	NO	NO	NO
chr9	93948019	93948486	Coh_strict	2.12	12.94	2.97	4	1	NO	NO	NO
chr9	94266547	94266876	Coh_strict	2.45	10.0667	1.84	0	0	NO	NO	NO
chr9	94379366	94379863	Coh_strict	-3.09	1.60667	13.6533	0	0	NO	NO	NO
chr9	97683867	97684080	Coh_lenient	-1.44154	19.8814	54	0	0	NO	NO	NO
chr9	100520009	100520464	Coh_lenient	1.12117	84.8339	39	1	0	NO	NO	NO
chr9	102909807	102911262	Coh_strict	1.23	24.8633	10.5733	4	3	NO	NO	NO
chr9	103341380	103341787	Coh_lenient	1.13019	52.5329	24	0	0	NO	NO	NO
chr9	103623333	103623759	Coh_strict	-2.37	2.05667	10.6533	0	0	NO	NO	NO
chr9	104032534	104032888	Coh_lenient	1.05815	68.7144	33	0	0	NO	NO	NO
chr9	104437860	104438249	Coh_strict	1.24	24.8033	10.5233	4	10	NO	YES	NO
chr9	105578199	105578486	Coh_lenient	-1.41457	19.8814	53	0	0	NO	NO	NO
chr9	105652037	105652471	Coh_lenient	1.23741	70.7324	30	0	0	NO	NO	NO
chr9	106059526	106060382	Coh_strict	1.54	18.0967	6.22333	4	0	YES	NO	NO
chr9	108287351	108287827	Coh_strict	1.89	15.67	4.21667	0	0	NO	NO	NO
chr9	110148825	110149027	Coh_lenient	1.13339	76.781	35	0	1	NO	NO	NO
chr9	110235503	110236704	Coh_strict	1.61	11.92	3.90667	4	12	NO	NO	NO
chr9	111038056	111038343	Coh_lenient	1.09586	55.5724	26	1	0	NO	NO	NO
chr9	115601976	115602296	Coh_lenient	-1.10439	26.0456	56	0	6	NO	NO	NO
chr9	119701671	119702007	Coh_lenient	-1.01706	30.1415	61	2	10	NO	NO	NO
chr9	119854602	119855036	Coh_lenient	1.23057	100.904	43	3	14	NO	NO	NO
chr9	120049711	120050368	Coh_strict	-1.14	10.6	23.3567	4	10	YES	NO	NO
chr9	120205934	120206402	Coh_strict	-1.69	5.99	19.33	2	2	NO	NO	NO
chr9	121475459	121476023	Coh_strict	-2.16	2.32667	10.4067	1	0	NO	NO	NO
chrM	11006	11674	Coh_strict	-2.01	7.44667	20.5633	4	0	NO	NO	NO
chrM	11882	12577	Coh_strict	-2.49	4.91333	27.51	3	0	NO	NO	NO
chrM	14537	15048	Coh_strict	-1.55	13.1	38.36	4	0	NO	NO	NO
chrX	5838552	5839026	Coh_strict	-1.41	13.35	35.4067	4	8	NO	NO	YES
chrX	6099988	6100395	Coh_strict	-1.73	6.02	20	4	4	NO	NO	YES
chrX	7824791	7825223	Coh_lenient	-1.16156	32.1861	72	4	0	NO	NO	NO
chrX	9324475	9324983	Coh_strict	-1.34	8.17667	20.68	4	12	NO	NO	YES
chrX	10169380	10169766	Coh_lenient	-1.02208	41.3621	84	4	5	NO	NO	NO
chrX	10576637	10576951	Coh_lenient	-1.15919	36.2689	81	1	1	NO	NO	NO
chrX	10981543	10981832	Coh_lenient	-1.10987	25.0201	54	0	4	NO	NO	NO
chrX	11154564	11154786	Coh_lenient	-1.36872	20.9107	54	3	0	NO	NO	NO
chrX	11634281	11634665	Coh_lenient	-1.03402	33.2075	68	0	0	NO	NO	NO
chrX	12069647	12069922	Coh_lenient	-1.05543	25.0201	52	0	0	NO	NO	NO
chrX	12254525	12254961	Coh_strict	-1.35	12.33	31.4967	4	7	YES	NO	NO
chrX	12806895	12807408	Coh_strict	-1.1	22.9233	49.2067	4	7	NO	YES	YES
chrX	12873697	12873897	Coh_lenient	1.07339	50.505	24	0	0	NO	NO	NO
chrX	13287283	13287737	Coh_strict	-1.35	11.3133	28.7633	4	7	YES	NO	NO
chrX	16471450	16471965	Coh_strict	-1.42	7.48333	19.9767	4	6	YES	NO	NO
chrX	17114622	17114884	Coh_lenient	-1.35689	16.7881	43	0	1	NO	NO	NO
chrX	17831898	17832344	Coh_strict	-1.84	5.73	20.49	4	8	NO	NO	NO
chrX	18264461	18264661	Coh_lenient	-1.35689	16.7881	43	0	1	NO	NO	NO
chrX	18660271	18660517	Coh_lenient	1.22498	44.413	19	0	0	NO	NO	NO
chrX	19734632	19735097	Coh_strict	-1.19	13.5967	31.0033	4	5	NO	NO	NO
chrX	20370395	20370717	Coh_lenient	-1.07044	42.3794	89	4	3	NO	NO	NO
chrX	20962327	20962736	Coh_lenient	-1.08955	47.4606	101	2	0	NO	NO	NO
chrX	21002039	21002249	Coh_lenient	-1.21603	16.7881	39	4	4	NO	NO	NO
chrX	21406127	21406449	Coh_lenient	-1.14824	27.0705	60	4	3	NO	NO	NO
chrX	23390401	23390733	Coh_lenient	-1.19677	23.9938	55	3	4	NO	NO	NO
chrX	34446581	34446838	Coh_lenient	-1.41457	19.8814	53	0	6	NO	NO	NO
chrX	35414794	35415068	Coh_lenient	-1.13635	25.0201	55	4	4	NO	NO	NO
chrX	39492975	39493216	Coh_lenient	-1.47181	20.9107	58	0	0	NO	NO	NO
chrX	39893928	39894269	Coh_strict	-1.3	10.8333	26.7467	4	9	NO	NO	NO
chrX	41582046	41582409	Coh_lenient	-1.17166	37.2884	84	4	4	NO	NO	NO
chrX	44682087	44682409	Coh_lenient	-1.17209	27.0705	61	4	0	NO	NO	NO
chrX	45453027	45453366	Coh_strict	-1.37	7.82333	20.18	3	7	NO	NO	NO
chrX	45631317	45631730	Coh_strict	-1.27	10.5167	25.4433	4	6	NO	NO	NO
chrX	45997343	45997719	Coh_lenient	-1.32359	31.1641	78	4	9	NO	NO	YES
chrX	46659752	46660298	Coh_strict	-1.31	8.57333	21.2233	4	8	YES	NO	NO
chrX	46699613	46699993	Coh_lenient	-1.03603	32.1861	66	2	0	NO	NO	NO
chrX	47857255	47857688	Coh_strict	-1.52	8.60333	24.71	3	1	NO	NO	NO
chrX	47902863	47903961	Coh_strict	-4.41	2.84667	40.92	3	2	NO	NO	NO
chrX	47914049	47914482	Coh_strict	-1.6	8.26333	25.0533	4	2	NO	NO	NO
chrX	47919586	47919816	Coh_strict	-5.22	0.43	16.0833	1	1	NO	NO	NO
chrX	47922295	47922618	Coh_strict	-3.6	2.78667	33.75	3	1	NO	NO	NO
chrX	47925359	47925686	Coh_strict	-3.82	3.63667	51.26	4	1	NO	NO	NO
chrX	47930015	47930396	Coh_strict	-3.69	4.61667	59.4467	3	1	NO	NO	NO
chrX	47933423	47933633	Coh_strict	-3.08	2.26333	19.1367	2	1	NO	NO	NO
chrX	47936901	47937235	Coh_strict	-4.14	2.47	43.66	3	1	NO	NO	NO
chrX	47943805	47944240	Coh_strict	-4.23	2.71333	50.97	4	1	NO	NO	NO
chrX	47944694	47945075	Coh_strict	-4.6	2.04	49.4067	3	0	NO	NO	NO
chrX	47950283	47950711	Coh_strict	-4.28	2.17333	42.2633	3	1	NO	NO	NO
chrX	47952957	47953303	Coh_strict	-4.91	1.13333	34.03	3	0	NO	NO	NO
chrX	47953564	47953765	Coh_lenient	-5.01211	2.16921	70	2	0	NO	NO	NO
chrX	47960844	47961111	Coh_strict	-4.24	1.78667	33.7567	3	0	NO	NO	NO
chrX	47964828	47965235	Coh_strict	-3.16	9.08	81.1	4	2	NO	NO	NO
chrX	47965397	47965638	Coh_lenient	-3.82287	12.649	179	1	2	NO	NO	NO
chrX	47973129	47973524	Coh_strict	-3.47	8.65667	96.2533	4	2	NO	NO	NO
chrX	47974215	47974436	Coh_strict	-4.57	1.13333	26.8767	0	0	NO	NO	NO
chrX	47976312	47976677	Coh_strict	-3.68	5.35333	68.54	4	1	NO	NO	NO
chrX	48010963	48011574	Coh_lenient	-1.01106	85.8396	173	4	8	YES	NO	NO
chrX	48380430	48380729	Coh_strict	-1.87	3.73667	13.64	2	0	NO	NO	NO
chrX	49482018	49482213	Coh_lenient	-1.19879	20.9107	48	0	0	NO	NO	NO
chrX	50129185	50129520	Coh_lenient	-1.11585	23.9938	52	4	8	YES	NO	NO
chrX	50359226	50359622	Coh_strict	-1.31	13.1667	32.5533	4	4	YES	NO	NO
chrX	50694779	50695178	Coh_strict	-1.96	2.66667	10.3633	4	9	NO	NO	NO
chrX	50913764	50914163	Coh_strict	-1.62	4.39	13.5267	4	5	NO	NO	YES
chrX	51379511	51380460	Coh_strict	3.87	48.68	3.32	2	1	NO	NO	NO
chrX	51380962	51381309	Coh_strict	3.59	17.7667	1.47667	0	2	NO	NO	NO
chrX	53204975	53205294	Coh_strict	2.91	16.8967	2.24333	1	0	NO	NO	NO
chrX	53206911	53207284	Coh_strict	2.88	23.26	3.15	4	0	NO	NO	NO
chrX	53242381	53242681	Coh_lenient	2.25955	38.3075	8	0	0	NO	NO	NO
chrX	53250326	53250665	Coh_lenient	2.95249	46.4451	6	0	0	NO	NO	NO
chrX	53260674	53261015	Coh_strict	2.71	15.2	2.32	2	1	NO	NO	NO
[truncated: 232 more rows]

## Sheet: S1C_CAC SexDiff Peaks
Table S1C_list of 137 CAC Sex-Differentail peaks, with sex-differences in both CTCF and cohesin
Chromsome	Start	Stop	Differential Class	M/F log2(FC)	Male Signal	Female Signal	CAC/Lone Class	Number of Encode Tissues with CTCF peak	Overlap TAD Anchor	Overlap intra-TAD Anchor (M)	Overlap intra-TAD Anchor (F)	TAD #	# Sex Biased genes in full TAD	Sex-biased genes in full TAD, and comments
chr2	162740210	162740680	CAC_strict	-1.01	24.4975	49.4875	3	5	YES	NO	NO	TAD512	None
chrX	50359183	50359664	CAC_strict	-1.85	32.3425	66.6875	3	4	YES	NO	NO	TAD3538	None
chrX	100870063	100870465	CAC_strict	-1.07	21.5525	45.3425	3	4	YES	NO	NO	TAD3567	None
chr2	55158786	55159194	CAC_strict	1.55	60.4925	20.6375	3	8	NO	YES	YES	TAD343	None
chr2	144993623	144994174	CAC_strict	-1.28	8.74	21.2325	3	11	NO	YES	YES	TAD477	None
chr3	54161388	54161796	CAC_strict	1.27	25.7875	10.71	3	4	NO	YES	YES	TAD599	None
chrX	159353544	159354034	CAC_strict	-1.03	42.14	85.79	3	9	NO	YES	YES	TAD3610	None
chr11	58625512	58625927	CAC_strict	1.19	63.5675	27.8825	3	8	NO	YES	NO	TAD2243	2 Female-biased genes	Two female-biased genes, GM12250 and IGTP; are in the same non-sex-biased intra-TAD; they are excluded from an adjacent male-biased intra-TAD that contains 20 Olfr family genes.
chr17	48340709	48341069	CAC_strict	3.46	50.5125	4.58	3	1	NO	YES	NO	TAD3211	2 Female-biased genes	Two female-biased genes, TREML4 and B430306N03RIK, are both included in the male-biased intra-TAD.
chr5	123121587	123122037	CAC_strict	1.46	18.1175	6.5775	3	6	NO	YES	NO	TAD1115	None
chr9	104437822	104438222	CAC_strict	1.53	33.06	11.45	2	10	NO	YES	NO	TAD1934	1 Male-biased gene	The male-biased gene UBA5 is included in the male-biased intra-TAD.
chr19	40048668	40048977	CAC_strict	-1.32	7.07	17.665	3	0	NO	NO	YES	TAD3479	10 Female-biased and 2 Male-biased genes	The female-biased intra-TAD includes 4 female-biased Cyp2c genes, 2 female-biased lncRNAs and 2 male-biased Cyp2c genes. Also, see Fig. S2D. Four other female-biased genes in the same TAD are excluded from the female-biased intra-TAD.
chrX	6100039	6100453	CAC_strict	-1.52	11.745	33.7075	3	4	NO	NO	YES	TAD3512	None
chrX	65566652	65567156	CAC_strict	-1.33	10.43	26.2175	3	7	NO	NO	YES	TAD3543	None
chrX	102201806	102202305	CAC_strict	-1.2	25.4075	58.38	3	8	NO	NO	YES	TAD3568	1 Female-biased gene	The female-biased gene 5530601H04RIK is excluded from the female-biased intra-TAD.
chrX	149269526	149269979	CAC_strict	-1.23	15.085	35.355	3	5	NO	NO	YES	TAD3598	None
chrX	151579264	151579663	CAC_strict	-1.1	10.935	23.375	3	9	NO	NO	YES	TAD3602	None
chr1	70316582	70317119	CAC_strict	1.04	42.7525	20.75	3	5	NO	NO	NO
chr1	122264694	122265210	CAC_strict	1.19	62.65	27.4425	1	2	NO	NO	NO
chr1	164984854	164985250	CAC_strict	-1.69	9.465	30.49	3	0	NO	NO	NO
chr10	28698808	28699203	CAC_strict	2.03	30.4	7.465	3	0	NO	NO	NO
chr10	52409982	52410909	CAC_strict	1.46	76.285	27.67	2	13	NO	NO	NO
chr10	52478330	52478836	CAC_strict	1.75	16.9125	5.035	3	3	NO	NO	NO
chr10	57036895	57037326	CAC_strict	1.12	32.7925	15.0775	3	4	NO	NO	NO
chr10	118681091	118681423	CAC_strict	1.42	11.93	4.45	1	2	NO	NO	NO
chr11	106374468	106374899	CAC_strict	-1.15	24.805	55.15	3	11	NO	NO	NO
chr12	35117329	35117788	CAC_strict	1.27	32.6275	13.5275	3	7	NO	NO	NO
chr15	36140010	36140892	CAC_strict	-2.07	5.79	24.27	3	13	NO	NO	NO
chr16	4832069	4832458	CAC_strict	1.47	51.7225	18.65	3	6	NO	NO	NO
chr16	88212066	88212478	CAC_strict	1.74	23.555	7.0575	3	2	NO	NO	NO
chr17	93931902	93932243	CAC_strict	1.98	25.0425	6.3275	3	0	NO	NO	NO
chr19	8326438	8327271	CAC_strict	-1.04	12.4375	25.505	3	5	NO	NO	NO
chr19	40295249	40295566	CAC_strict	-1.73	3.7275	12.395	.	0	NO	NO	NO
chr19	56750947	56751325	CAC_strict	-1.3	6.87	16.9575	3	0	NO	NO	NO
chr2	3496559	3496980	CAC_strict	-1.17	8.77	19.6725	3	0	NO	NO	NO
chr2	41910823	41911301	CAC_strict	2.14	31.03	7.0475	3	0	NO	NO	NO
chr2	53684366	53684812	CAC_strict	2.19	20.5775	4.5075	2	0	NO	NO	NO
chr2	101569510	101570026	CAC_strict	-1.51	8.045	22.975	3	1	NO	NO	NO
chr2	107808689	107809150	CAC_strict	2.26	39.03	8.155	3	0	NO	NO	NO
chr2	127376806	127377279	CAC_strict	-1.33	6.8425	17.2075	3	10	NO	NO	NO
chr2	142380612	142381113	CAC_strict	1.22	27.3825	11.7375	3	2	NO	NO	NO
chr3	46802889	46803263	CAC_strict	2.74	10.6325	1.5975	2	2	NO	NO	NO
chr3	66374220	66374736	CAC_strict	1.31	51.67	20.8675	2	6	NO	NO	NO
chr4	10217454	10217890	CAC_strict	1.84	19.5025	5.4425	3	3	NO	NO	NO
chr4	66584665	66585046	CAC_strict	1.32	22.0525	8.825	3	5	NO	NO	NO
chr5	8626221	8626537	CAC_strict	-2.46	2.385	13.095	2	0	NO	NO	NO
chr5	43289928	43290345	CAC_strict	1.64	34.575	11.0575	1	0	NO	NO	NO
chr5	126321312	126321644	CAC_strict	2.94	15.605	2.03	2	1	NO	NO	NO
chr6	27913781	27914272	CAC_strict	1.08	48.6075	22.985	3	2	NO	NO	NO
chr6	37567519	37567855	CAC_strict	-2.66	1.95	12.375	3	0	NO	NO	NO
chr6	48904986	48905443	CAC_strict	-1.19	16.52	37.58	3	7	NO	NO	NO
chr7	14809606	14810175	CAC_strict	-1.21	11.695	27.09	3	0	NO	NO	NO
chr7	27013469	27013772	CAC_strict	-2.24	2.595	12.2675	2	0	NO	NO	NO
chr7	105298903	105299403	CAC_strict	-1.01	14.1625	28.5975	3	6	NO	NO	NO
chr8	37775738	37776225	CAC_strict	1.26	80.47	33.535	2	4	NO	NO	NO
chr8	42279427	42279809	CAC_strict	1.23	49.42	21.0775	2	3	NO	NO	NO
chr8	124783226	124783697	CAC_strict	-2.14	5.035	22.2625	3	11	NO	NO	NO
chr9	76118728	76119055	CAC_strict	1.76	17.165	5.0825	3	1	NO	NO	NO
chrM	11001	11510	CAC_strict	-1.5	28.265	80.1075	1	0	NO	NO	NO
chrM	11960	12613	CAC_strict	-1.56	7.665	22.6075	2	0	NO	NO	NO
chrM	14254	15151	CAC_strict	-1.87	32.615	119.245	1	0	NO	NO	NO
chrX	17831892	17832335	CAC_strict	-1.14	45.6625	100.595	3	8	NO	NO	NO
chrX	47902980	47903933	CAC_strict	-4.47	1.355	30.0825	3	2	NO	NO	NO
chrX	47914043	47914509	CAC_strict	-2.62	5.695	35.085	3	2	NO	NO	NO
chrX	47919592	47919861	CAC_strict	-3.12	1.475	12.85	2	1	NO	NO	NO
chrX	47922331	47922673	CAC_strict	-4	1.505	24.105	2	1	NO	NO	NO
chrX	47925389	47925712	CAC_strict	-3.73	3.055	40.69	3	1	NO	NO	NO
chrX	47930053	47930404	CAC_strict	-4.34	1.9325	39.215	3	1	NO	NO	NO
chrX	47933424	47933639	CAC_strict	-7	0.1625	20.9625	2	1	NO	NO	NO
chrX	47936916	47937228	CAC_strict	-3.41	2.8125	29.9975	3	1	NO	NO	NO
chrX	47943849	47944342	CAC_strict	-3.24	4.3125	40.715	3	1	NO	NO	NO
chrX	47944606	47944981	CAC_strict	-6.73	0.3275	34.7975	3	0	NO	NO	NO
chrX	47950295	47950710	CAC_strict	-4.22	1.5175	28.2775	3	1	NO	NO	NO
chrX	47952951	47953319	CAC_strict	-6.04	0.52	34.3925	2	0	NO	NO	NO
chrX	47960852	47961099	CAC_strict	-4.01	1.2825	20.74	3	0	NO	NO	NO
chrX	47964868	47965613	CAC_strict	-3.87	4.635	67.6825	3	2	NO	NO	NO
chrX	47973158	47973544	CAC_strict	-3.72	5.72	75.6	3	2	NO	NO	NO
chrX	47976033	47976636	CAC_strict	-4.01	4.6825	75.4125	3	1	NO	NO	NO
chrX	51379513	51379860	CAC_strict	2.9	17.825	2.385	1	1	NO	NO	NO
chrX	53206899	53207280	CAC_strict	2.94	25.95	3.3875	3	0	NO	NO	NO
chrX	53260668	53261005	CAC_strict	2.37	19.5275	3.77	1	1	NO	NO	NO
chrX	53269599	53269957	CAC_strict	2.97	17.97	2.2925	2	2	NO	NO	NO
chrX	53520156	53520493	CAC_strict	2.37	12.48	2.4125	1	0	NO	NO	NO
chrX	53903115	53903639	CAC_strict	-1.47	19.4725	54.1075	3	4	NO	NO	NO
chrX	66092770	66093360	CAC_strict	-1.69	8.5425	27.54	3	3	NO	NO	NO
chrX	73004388	73004652	CAC_strict	-4.29	0.73	14.31	3	1	NO	NO	NO
chrX	76043032	76043344	CAC_strict	-1.93	5.995	22.835	1	2	NO	NO	NO
chrX	94074077	94074435	CAC_strict	-2.22	4.5475	21.1225	3	4	NO	NO	NO
chrX	100819865	100820213	CAC_strict	-1.21	14.24	33.035	3	0	NO	NO	NO
chrX	121280575	121280804	CAC_strict	4.44	10.3675	0.4775	.	0	NO	NO	NO
chrX	132287355	132287861	CAC_strict	-1.19	13.4325	30.7275	3	8	NO	NO	NO
chrX	146893299	146893842	CAC_strict	-1.17	63.26	142.48	3	13	NO	NO	NO
chrX	155360003	155360472	CAC_strict	-1.09	23.335	49.6775	3	10	NO	NO	NO
chrX	159238316	159238778	CAC_strict	-1.12	18.1025	39.395	3	8	NO	NO	NO
chrY	1264113	1264450	CAC_strict	3.5	27.7725	2.46	1	1	NO	NO	NO
chrY	1266045	1266386	CAC_strict	3.54	36.005	3.1	2	2	NO	NO	NO
chrY	1266617	1266932	CAC_strict	3.24	15.7475	1.67	1	2	NO	NO	NO
chrY	1267454	1267974	CAC_strict	4.48	39.7925	1.79	.	0	NO	NO	NO
chrY	1268257	1268489	CAC_strict	4.73	19.035	0.715	.	0	NO	NO	NO
chrY	1311327	1311911	CAC_strict	2.97	62.43	7.9725	3	0	NO	NO	NO
chrY	1312647	1313122	CAC_strict	3.77	40.1175	2.9375	3	2	NO	NO	NO
chrY	1314741	1315026	CAC_strict	3.45	20.8575	1.9075	1	0	NO	NO	NO
chrY	1316649	1316874	CAC_strict	2.96	14.8375	1.9075	.	1	NO	NO	NO
chrY	1481448	1482004	CAC_strict	4.1	32.6225	1.9075	3	0	NO	NO	NO
chrY	1483301	1483661	CAC_strict	3.4	27.655	2.625	2	2	NO	NO	NO
chrY	1485901	1486096	CAC_strict	4.29	14.0025	0.715	.	0	NO	NO	NO
chrY	1487143	1487370	CAC_strict	4.33	14.4025	0.715	1	1	NO	NO	NO
chrY	1487951	1488146	CAC_strict	3.67	12.1625	0.955	.	0	NO	NO	NO
chrY	1490241	1490573	CAC_strict	3.79	13.2175	0.955	1	1	NO	NO	NO
chrY	1589511	1589850	CAC_strict	4.25	13.6025	0.715	1	0	NO	NO	NO
chrY	1633574	1634096	CAC_strict	3.34	17.65	1.745	2	0	NO	NO	NO
chrY	1635604	1636014	CAC_strict	4.22	22.1575	1.1925	2	1	NO	NO	NO
chrY	1655913	1656250	CAC_strict	3.59	17.1975	1.4325	3	0	NO	NO	NO
chrY	1672415	1672627	CAC_strict	4.45	10.4575	0.4775	2	0	NO	NO	NO
chrY	1751709	1752364	CAC_strict	3.3	40.5875	4.13	3	0	NO	NO	NO
chrY	1752448	1752787	CAC_strict	5.1	16.3675	0.4775	1	0	NO	NO	NO
chrY	1769093	1769649	CAC_strict	3.44	25.89	2.385	2	1	NO	NO	NO
chrY	1788125	1788679	CAC_strict	3.44	401.085	37.065	2	0	NO	NO	NO
chrY	1791591	1791917	CAC_strict	4	81.3575	5.0825	1	1	NO	NO	NO
chrY	2475632	2475992	CAC_strict	2.73	35.57	5.375	2	1	NO	NO	NO
chrY	2477087	2477310	CAC_strict	3.05	17.7925	2.1475	2	0	NO	NO	NO
chrY	2477875	2478214	CAC_strict	4.05	27.5975	1.67	2	2	NO	NO	NO
chrY	2479893	2480218	CAC_strict	3.14	18.895	2.1475	1	1	NO	NO	NO
chrY	2480942	2481255	CAC_strict	3.33	16.8225	1.67	1	2	NO	NO	NO
chrY	2486445	2486793	CAC_strict	3.38	14.875	1.4325	1	2	NO	NO	NO
chrY	2565533	2565944	CAC_strict	3.41	19.3475	1.815	2	0	NO	NO	NO
chrY	2566534	2566896	CAC_strict	2.79	14.6875	2.1275	2	0	NO	NO	NO
chrY	2604130	2604776	CAC_strict	3.12	46.1725	5.3225	3	0	NO	NO	NO
chrY	2777496	2777740	CAC_strict	3.24	97.325	10.3125	2	1	NO	NO	NO
chrY	2779682	2782483	CAC_strict	3.35	1867.92	183.442	3	1	NO	NO	NO
chrY	2793934	2794168	CAC_strict	3.33	356.523	35.41	1	2	NO	NO	NO
chrY	2850594	2850946	CAC_strict	3.05	202.962	24.57	.	1	NO	NO	NO
chrY	2857414	2857719	CAC_strict	3.39	513.433	48.97	1	0	NO	NO	NO
chrY	2858252	2859201	CAC_strict	3.39	450.908	50.2475	3	1	NO	NO	NO
chrY	2881147	2881566	CAC_strict	3.63	163.415	13.1725	1	1	NO	NO	NO
chrY	2883194	2884173	CAC_strict	3.33	701.09	69.855	3	1	NO	NO	NO
chrY	2898657	2898979	CAC_strict	3.23	462.303	49.385	1	1	NO	NO	NO

## Sheet: S1D_CTCF Trackline
S1D_CTCF Trackline
chromosome	start	stop	Displayed Value
chr1	7103032	7103286	-1
chr1	7533510	7533934	-2
chr1	9762821	9763348	2
chr1	9896801	9897177	1
chr1	14676304	14676499	-1
chr1	16544110	16544325	-1
chr1	22011982	22012179	1
chr1	22812619	22812814	-1
chr1	23460034	23460298	-1
chr1	30753252	30753552	-1
chr1	34000929	34001158	1
chr1	34519624	34520064	-2
chr1	34636348	34636602	-1
chr1	35535141	35535487	-2
chr1	36262913	36263147	-1
chr1	37355903	37356200	-2
chr1	38891707	38892157	-2
chr1	38913037	38913512	-2
chr1	39267798	39268161	-1
chr1	39620644	39620841	1
chr1	41809056	41809515	-1
chr1	44221749	44222007	1
chr1	45954803	45955038	1
chr1	46123935	46124155	-1
chr1	50737270	50737467	1
chr1	51725645	51726100	-2
chr1	55128142	55128377	1
chr1	55924365	55924566	1
chr1	57395913	57396482	2
chr1	60065495	60065697	-1
chr1	60266845	60267236	1
chr1	60505819	60506088	1
chr1	62945411	62945681	1
chr1	63146977	63147174	1
chr1	67076033	67076254	1
chr1	70316582	70317119	-2
chr1	70833688	70834125	-2
chr1	71690757	71691277	-1
chr1	71971388	71971610	1
chr1	72201102	72201299	1
chr1	73665088	73665554	2
chr1	73972824	73973201	-2
chr1	74390033	74390361	2
chr1	75813096	75813291	-1
chr1	78624216	78624551	1
chr1	79854926	79855228	-1
chr1	79855316	79855605	-1
chr1	87705776	87705973	1
chr1	87955933	87956440	2
chr1	88067699	88067980	2
chr1	90660416	90660792	-1
chr1	90712672	90712923	-1
chr1	90865119	90865405	-1
chr1	93182670	93182872	1
chr1	93213202	93213462	2
chr1	93222859	93223072	1
chr1	97845988	97846185	1
chr1	100645397	100645847	-2
chr1	102783953	102784257	-1
chr1	107559708	107560221	2
chr1	107879540	107879859	1
chr1	108054774	108055013	1
chr1	120355317	120356342	2
chr1	120385903	120386100	1
chr1	120461148	120461565	-2
chr1	120555299	120555592	1
chr1	122253940	122254173	-1
chr1	122264694	122265210	-2
chr1	123232253	123232701	2
chr1	124248165	124248551	-1
chr1	125871171	125871586	-2
chr1	125999632	125999992	-2
chr1	126346743	126347070	-2
chr1	129822445	129822644	1
chr1	132358850	132359375	-2
chr1	133324103	133324312	1
chr1	133344899	133345127	1
chr1	133384443	133384640	1
chr1	133853895	133854298	1
chr1	135174770	135175115	2
chr1	135389379	135389910	-1
chr1	135974074	135974416	2
chr1	136178254	136178502	-2
chr1	137192688	137192948	1
chr1	137298115	137298310	-1
chr1	138034955	138035156	1
chr1	138680865	138681085	1
chr1	139541330	139541527	1
chr1	140032957	140033236	1
chr1	151705875	151706219	2
chr1	153065055	153065252	1
chr1	156737428	156737685	-1
chr1	156910110	156910329	1
chr1	158233430	158233677	-1
chr1	158588674	158589397	2
chr1	159490694	159491159	-2
chr1	162292150	162292355	1
chr1	162911761	162912069	-2
chr1	163307009	163307206	1
chr1	163307935	163308206	1
chr1	163617662	163618265	2
chr1	163806209	163807301	-2
chr1	164984854	164985250	2
chr1	165772358	165772803	-2
chr1	167281908	167282118	1
chr1	168751312	168751596	-1
chr1	172107652	172108017	-1
chr1	172562432	172562985	2
chr1	174825943	174826180	1
chr1	181406616	181407062	-2
chr1	181682577	181682772	-1
chr1	181879407	181879724	1
chr1	182259076	182259481	2
chr1	182729749	182730051	-1
chr1	183187570	183188052	2
chr1	184196261	184196561	1
chr1	184693851	184694732	-1
chr1	184898550	184898761	-1
chr1	186565294	186565559	2
chr1	187132848	187133150	1
chr1	188754388	188754611	1
chr1	190367312	190367599	-1
chr1	190914110	190914502	2
chr1	191077062	191077653	-2
chr1	191524844	191525270	2
chr1	193176841	193177157	2
chr1	193749410	193749855	-1
chr1	194156156	194156426	-1
chr1	194308659	194308864	1
chr10	7117033	7117248	-1
chr10	7238264	7238541	-1
chr10	8248911	8249429	-2
chr10	10127875	10128350	-2
chr10	12388697	12388969	1
chr10	13757781	13758038	1
chr10	17930589	17930973	2
chr10	19855352	19855549	1
chr10	19906474	19906973	2
chr10	20125194	20125660	2
chr10	20389326	20389551	1
chr10	21147779	21148211	1
chr10	21878095	21878476	-2
chr10	21883558	21883772	-2
chr10	21993009	21993251	-1
chr10	25244119	25244320	1
chr10	26732648	26732954	-1
chr10	28318509	28318796	1
chr10	28618198	28618502	-2
chr10	28698808	28699203	-2
chr10	28807648	28808028	-2
chr10	33585976	33586234	1
chr10	38959613	38960289	2
chr10	39261193	39261391	1
chr10	39344848	39345401	2
chr10	39797458	39797668	1
chr10	41272653	41273108	2
chr10	41462781	41462978	1
chr10	42661705	42662528	2
chr10	42995578	42995923	-2
chr10	44065687	44065964	2
chr10	47225409	47225614	-1
chr10	50447890	50448114	-1
chr10	51759390	51759793	1
chr10	52063170	52063463	-1
chr10	52409982	52410909	-2
chr10	52478330	52478836	-2
chr10	52807650	52807910	-1
chr10	53042398	53042595	1
chr10	53736427	53736718	1
chr10	54865477	54865707	-1
chr10	55105539	55105736	1
chr10	56662723	56662920	1
chr10	57036895	57037326	-2
chr10	58378535	58378881	-2
chr10	58956767	58957158	2
chr10	60150224	60150633	-1
chr10	60186081	60186555	-2
chr10	60781301	60781646	-1
chr10	60914412	60915558	2
chr10	61942002	61942199	1
chr10	62272854	62273098	-1
chr10	62283361	62283558	1
chr10	62640391	62640600	1
chr10	62924439	62924636	1
chr10	64213183	64213904	2
chr10	66364100	66364706	-1
chr10	69358316	69358740	-2
chr10	69626531	69626755	1
chr10	70642778	70643232	-2
chr10	72473767	72473962	-1
chr10	72568593	72569039	-2
chr10	76903055	76903329	1
chr10	77187649	77187925	-1
chr10	77388839	77389421	2
chr10	77944475	77945274	2
chr10	79231044	79231572	2
chr10	79908602	79909347	2
chr10	79957440	79957770	-1
chr10	80001433	80001991	-2
chr10	80453849	80454142	-2
chr10	81051000	81051278	-1
chr10	81546098	81546301	-1
chr10	82707799	82708105	-2
chr10	83058645	83058843	-1
chr10	87364672	87364918	1
chr10	88446244	88446536	-2
chr10	88566462	88566659	1
chr10	92497439	92497667	1
chr10	92661978	92662257	1
chr10	93212389	93212586	1
chr10	93673463	93673744	-1
chr10	94878214	94878605	-2
chr10	94892373	94892658	2
chr10	96088530	96088742	1
chr10	96463381	96463617	1
chr10	97094158	97094355	1
chr10	98629069	98629337	2
chr10	98995540	98995746	1
chr10	106350124	106350508	-2
chr10	106566335	106566688	-2
chr10	110933215	110933476	1
chr10	111063003	111063442	1
chr10	112543248	112543517	1
chr10	114238583	114239014	-1
chr10	114245954	114246162	-1
chr10	115000053	115000250	1
chr10	115024219	115025014	2
chr10	116562587	116562814	1
chr10	116838665	116838876	-2
chr10	117023077	117023323	-1
chr10	117180609	117181068	-2
chr10	117941189	117941386	1
chr10	117983082	117983578	-1
chr10	118681091	118681423	-2
chr10	118800635	118801076	-2
chr10	126282434	126282640	1
chr10	127441753	127442462	2
chr10	127973119	127973761	2
chr10	127994817	127995077	1
chr10	128216003	128216748	1
chr11	3589928	3590145	1
chr11	4086401	4087330	2
chr11	4822630	4822827	1
chr11	4884239	4884839	2
chr11	4910260	4910457	1
chr11	5184130	5184639	-2
chr11	5460244	5460569	-1
chr11	5867082	5867316	-1
chr11	6577635	6577852	-1
chr11	7087701	7087953	2
chr11	8593203	8593400	1
chr11	16523699	16524034	2
chr11	16579113	16579609	2
chr11	16763424	16763934	1
chr11	17585649	17586106	-2
chr11	17984999	17985216	-1
chr11	20143220	20143533	-2
chr11	20957908	20958269	2
chr11	23994224	23994457	-1
chr11	26685169	26685531	-2
chr11	29447425	29448052	2
chr11	29620930	29621127	1
chr11	31781848	31782083	1
chr11	34746384	34746579	-1
chr11	35480889	35481341	2
chr11	35593982	35594305	-1
chr11	35656209	35656407	1
chr11	43419452	43419649	1
chr11	44919229	44919426	1
chr11	46430811	46431131	-1
chr11	50503032	50503323	1
chr11	51140410	51140815	2
chr11	51347756	51348216	2
chr11	52162276	52162546	-2
chr11	53936008	53936638	2
chr11	55827085	55827594	-2
chr11	55840422	55840831	-2
chr11	56803951	56804268	-1
chr11	57733832	57734045	-1
chr11	58625512	58625927	-2
chr11	60591065	60591286	2
chr11	62280221	62280707	-1
chr11	63675339	63675698	2
chr11	64565774	64566171	-2
chr11	65981612	65981969	-1
chr11	67678691	67678909	1
chr11	69535130	69535337	1
chr11	70375626	70375954	2
chr11	72982653	72983165	2
chr11	74581526	74581924	2
chr11	74814625	74814822	1
chr11	75017518	75017911	2
chr11	75053994	75054492	2
chr11	75407973	75408215	1
chr11	75646626	75647133	-2
chr11	77596416	77597979	2
chr11	77851271	77852287	2
chr11	78605127	78605456	1
chr11	79140010	79140343	-1
chr11	80044463	80044658	-1
chr11	80228415	80228627	-1
chr11	81321885	81322302	-2
chr11	84006750	84007243	-2
chr11	84799062	84799315	-1
chr11	85588716	85589541	1
chr11	88762491	88762688	1
chr11	93463072	93463287	-1
chr11	93858612	93858809	2
chr11	93891259	93891565	1
chr11	93905743	93905940	1
chr11	94526702	94527134	2
chr11	95159432	95159924	2
chr11	95205775	95206028	1
chr11	95588806	95589074	2
chr11	96059783	96060371	-2
chr11	96273295	96273592	2
chr11	96288872	96289157	2
chr11	98628221	98628530	-1
chr11	98634129	98634408	2
chr11	101153615	101153954	-1
chr11	101350663	101350873	1
chr11	101914870	101915070	2
chr11	102006536	102007222	2
chr11	102452693	102452944	-1
chr11	102786267	102787013	-2
chr11	102837223	102837632	-1
chr11	103772411	103772965	2
chr11	104469255	104469738	-1
chr11	106279769	106280352	2
chr11	106374468	106374899	2
chr11	107549666	107549935	1
chr11	108412152	108412349	1
chr11	108758402	108758599	1
chr11	109131297	109132094	-1
chr11	109205405	109206032	2
chr11	109753204	109753628	-2
chr11	109934997	109935567	-1
chr11	110287761	110287976	1
chr11	110925930	110926360	-2
chr11	112012346	112012630	1
chr11	112155104	112155303	1
chr11	113432794	113433120	-2
chr11	113506543	113506841	-1
chr11	113593280	113593627	-2
chr11	115301284	115301594	-2
chr11	115544773	115545021	-2
chr11	115742254	115742815	2
chr11	115948691	115949207	2
chr12	3609759	3610152	-2
chr12	8097916	8098113	1
chr12	8299955	8300204	1
chr12	9840112	9840541	-2
chr12	13683745	13684000	1
chr12	14989322	14989519	1
chr12	15646202	15646399	1
chr12	21408235	21408536	-1
chr12	21518324	21518632	-1
chr12	25365386	25365927	-2
chr12	31978496	31978693	1
chr12	33476539	33476830	-1
chr12	34642828	34643027	-1
chr12	35117329	35117788	-2
chr12	35458056	35458411	-1
chr12	36725554	36725819	1
chr12	38359083	38359382	-1
chr12	40678710	40678966	1
chr12	41750316	41751250	2
chr12	45206041	45206543	-2
chr12	45282257	45282871	-2
chr12	46055222	46055419	1
chr12	49229165	49229362	1
chr12	50492380	50493021	-2
chr12	52670983	52671366	-1
chr12	53014601	53014813	1
chr12	53116405	53116648	-1
chr12	56162540	56162839	2
chr12	56592843	56593727	-2
chr12	58750982	58751242	1
chr12	74063733	74064117	2
chr12	74563278	74563530	-1
chr12	76749313	76749661	-2
chr12	78818099	78818385	1
chr12	79196391	79196652	-1
chr12	80283107	80283521	-2
chr12	80726182	80726379	1
chr12	81517370	81517677	1
chr12	82730308	82730556	1
chr12	83489242	83489446	1
chr12	84765626	84766442	2
chr12	85097769	85098043	1
chr12	85227464	85227659	-1
chr12	86491900	86492339	-1
chr12	87150715	87151008	1
chr12	88223681	88224069	2
chr12	93617632	93617864	-1
chr12	99954561	99954768	1
chr12	101569814	101570011	1
chr12	102326155	102326380	-2
chr12	103509573	103509968	2
chr12	103862091	103862304	1
chr12	104480722	104481269	2
chr12	104922965	104923294	-1
chr12	105710906	105711537	-1
chr12	105980533	105980803	-1
chr12	106077134	106077584	-2
chr12	106247787	106248384	-2
chr12	106990417	106990722	-1
chr12	107078738	107079212	-2
chr12	107531308	107531658	-2
chr12	109551494	109551814	2
chr12	109559035	109559460	-1
chr12	109603607	109603817	-1
chr12	109660787	109661676	-2
chr12	110080588	110080854	-1
chr12	111754106	111754306	1
chr12	111944852	111945254	2
chr12	111966089	111966493	-1
chr12	114067193	114068134	-2
chr12	116843204	116843502	2
chr12	116851113	116851337	1
chr12	116852112	116852311	1
chr12	119770080	119770304	-1
chr12	120087031	120087810	-1
chr13	4318016	4318457	2
chr13	7193156	7193505	-2
chr13	7378008	7378205	-1
chr13	8623285	8623695	-1
chr13	12324602	12324913	-1
chr13	14338285	14338581	-1
chr13	14710958	14711481	2
chr13	18216220	18216693	-2
chr13	20182892	20183529	2
chr13	20275764	20276130	2
chr13	20770662	20770996	-2
chr13	22839363	22839743	-1
chr13	23516280	23516782	2
chr13	23635569	23635766	1
chr13	25036172	25036507	2
chr13	28200079	28200318	-1
chr13	28356233	28356741	-2
chr13	35486027	35486224	1
chr13	36120912	36121157	1
chr13	36282546	36282763	1
chr13	36988872	36989113	-1
chr13	37633570	37633987	2
chr13	38179906	38180284	2
chr13	38256610	38257055	1
chr13	39275506	39275857	-2
chr13	39382247	39382493	-1
chr13	41339785	41340176	-2
chr13	42248317	42248534	1
chr13	45752860	45753057	1
chr13	46831248	46831785	2
chr13	47342508	47342829	2
chr13	51166869	51167122	1
chr13	51211248	51211811	1
chr13	51323859	51324101	-1
chr13	51324179	51324394	-1
chr13	52163433	52163759	1
chr13	52634182	52634482	-2
chr13	54525222	54525559	-1
chr13	54527390	54527664	-1
chr13	54839417	54839770	-1
chr13	56292611	56293006	-1
chr13	56508523	56508718	-1
chr13	56650866	56651088	1
chr13	56724586	56724781	-1
chr13	58857327	58857747	-1
chr13	58866866	58867084	-1
chr13	58909860	58910119	1
chr13	59382560	59382916	-1
chr13	59990745	59991391	2
chr13	60648985	60649400	1
chr13	63139851	63140153	1
chr13	67044376	67044589	1
chr13	70906370	70906768	-2
chr13	72303636	72303975	-1
chr13	72703198	72703474	-1
chr13	72985638	72985936	-1
chr13	73570070	73570291	-1
chr13	73913350	73913624	2
chr13	81486189	81486651	-2
chr13	82433878	82434077	1
chr13	83864527	83865054	-2
chr13	84503693	84504087	-2
chr13	86128195	86128608	-2
chr13	90845000	90845197	1
chr13	92094644	92094893	-1
chr13	93368828	93369040	-1
chr13	95043314	95043706	1
chr13	96294100	96294484	-1
chr13	96966506	96966864	1
chr13	97950495	97950778	1
chr13	101191758	101191955	1
chr13	102178797	102179069	1
chr13	102505580	102506049	-2
chr13	103986477	103986685	-1
chr13	104053720	104053978	-1
chr13	104123877	104124840	-2
chr13	104383049	104383270	-1
chr13	105299779	105300047	1
chr13	105451284	105451605	-1
chr13	110663045	110663261	1
chr13	112221460	112221859	2
chr13	112494344	112494541	1
chr13	114392997	114393694	2
chr13	114903040	114903273	1
chr13	117953885	117954221	-1
chr13	118100243	118100769	2
chr13	118556223	118556420	1
chr14	9159539	9159818	2
chr14	12452057	12452254	1
chr14	12452422	12452619	1
chr14	17152457	17152654	1
chr14	18238452	18238915	2
chr14	18513896	18514192	1
chr14	21166848	21167760	-2
chr14	26027202	26027502	1
chr14	26338156	26338433	2
chr14	29292258	29292593	1
chr14	30650322	30650523	-1
chr14	30833113	30833382	2
chr14	31935926	31936123	1
chr14	32283009	32283259	-1
chr14	32414474	32414776	1
chr14	33545648	33546040	-2
chr14	34204869	34205066	1
chr14	35102897	35103094	1
chr14	35298470	35298667	1
chr14	35934802	35935018	1
chr14	38831935	38832130	-1
chr14	39805064	39805547	-2
chr14	40815322	40815517	-1
chr14	41222244	41222551	-1
chr14	43873026	43873232	-1
chr14	46097449	46097710	1
chr14	47000035	47000466	-1
chr14	47813827	47814140	-2
chr14	48085050	48085247	1
chr14	48674422	48674770	-2
chr14	50681713	50682563	-2
chr14	51147352	51147615	-1
chr14	51707985	51708232	2
chr14	55698018	55698562	2
chr14	55732656	55733189	-2
chr14	56747240	56747565	-1
chr14	56994481	56995065	2
chr14	57309745	57309942	1
chr14	57342028	57342248	1
chr14	57727994	57728471	2
chr14	57928208	57928405	1
chr14	61070502	61070879	-2
chr14	62313666	62314118	2
chr14	63523467	63523664	1
chr14	65950733	65951113	-2
chr14	66216336	66216896	-2
chr14	66942296	66942587	1
chr14	67151900	67152157	1
chr14	67868187	67868703	-2
chr14	70456685	70457155	2
chr14	70999077	70999912	-2
chr14	75576250	75576603	1
chr14	78687587	78688184	2
chr14	79252453	79252737	2
chr14	79447693	79448171	2
chr14	93753394	93753756	-2
chr14	100451143	100451417	1
chr14	100796869	100797066	1
chr14	102580594	102580924	1
chr14	103209207	103209475	1
chr14	105524817	105525049	-1
chr14	106077369	106077608	1
chr14	107485754	107485951	1
chr14	110139300	110139776	-1
chr14	110296996	110297223	-1
chr14	110414541	110414758	1
chr14	114750883	114751205	-2
chr14	119034876	119035209	2
chr14	119073762	119074463	2
chr14	119077510	119077843	1
chr14	121546163	121546426	1
chr14	121614341	121614546	1
chr14	121728684	121728927	1
chr14	122530996	122531235	2
chr14	123060740	123061068	2
chr14	123639362	123639561	1
chr14	123713156	123713372	1
chr14	124060350	124060783	-1
chr15	4446236	4446481	-1
chr15	4647689	4647899	-1
chr15	8081371	8081641	2
chr15	8149097	8149338	-1
chr15	8747044	8747363	-1
chr15	9049715	9050212	2
chr15	9266755	9267168	-2
chr15	10561884	10562205	2
chr15	10601487	10601701	1
chr15	10791214	10791466	1
chr15	10850808	10851342	2
chr15	12057693	12057890	1
chr15	19206258	19206593	-2
chr15	25429113	25429429	-1
chr15	27789335	27789720	1
chr15	30993452	30993798	-1
chr15	31038044	31038239	-1
chr15	33616757	33617849	2
chr15	33951712	33952222	-2
chr15	34174656	34174868	-1
chr15	34436901	34437237	-2
chr15	36136062	36136321	2
chr15	36140010	36140892	2
chr15	37498614	37498811	1
chr15	39225962	39226207	1
chr15	41780305	41780811	2
chr15	42868233	42869056	2
chr15	44579683	44580287	2
chr15	46429899	46430252	-2
chr15	53167387	53167705	2
chr15	58887294	58887535	1
chr15	60747149	60747486	2
chr15	60825093	60825519	2
chr15	61895004	61895282	-1
chr15	64842235	64842432	1
chr15	66368035	66368414	1
chr15	66930373	66930960	2
chr15	67254947	67255829	1
chr15	68874719	68874926	1
chr15	75785508	75785956	1
chr15	76137347	76138162	2
chr15	76240131	76240542	-2
chr15	77160145	77160705	1
chr15	77764141	77764740	2
chr15	79110639	79111072	-2
chr15	79890336	79890533	1
chr15	81866288	81866483	-1
chr15	82030200	82030669	2
chr15	82058672	82058867	-1
chr15	82268281	82268788	-2
chr15	82287660	82288160	-1
chr15	82577783	82578052	1
chr15	82888000	82888383	-2
chr15	84037439	84037741	2
chr15	84803221	84803939	-2
chr15	86186252	86186449	1
chr15	88020906	88021149	1
chr15	88777320	88777701	-2
chr15	90759341	90759927	2
chr15	90995459	90995871	-2
chr15	92264967	92265431	-2
chr15	94293748	94293990	-1
chr15	97059183	97059384	1
chr15	100250039	100250253	2
chr15	100886646	100887084	2
chr15	101090793	101091242	2
chr15	101309779	101310059	-1
chr15	102017869	102018105	-1
chr15	102140749	102140951	1
chr16	3877538	3877735	1
chr16	4832069	4832458	-2
chr16	4861344	4861786	2
chr16	6584871	6585328	-1
chr16	11423392	11423718	-2
chr16	11499675	11499883	1
chr16	15373007	15373295	-1
chr16	16566411	16566754	-1
chr16	17257237	17257978	2
chr16	17552784	17553072	-1
chr16	17759563	17760377	-2
chr16	22901535	22901953	2
chr16	23982296	23982989	2
chr16	25349687	25350213	2
chr16	30067000	30067528	2
chr16	32365268	32365465	1
chr16	32645658	32646107	-2
chr16	32962905	32963164	-1
chr16	33076152	33076491	1
chr16	35540092	35540900	2
chr16	38129034	38129231	1
chr16	38255251	38255607	2
chr16	43085455	43085676	1
chr16	43341130	43341435	2
chr16	43583999	43584194	-1
chr16	43587407	43587604	1
chr16	44204379	44204798	-1
chr16	46100367	46100929	-2
chr16	46852728	46852939	1
chr16	48320983	48321225	-1
chr16	52249330	52249659	-1
chr16	52251196	52251391	-1
chr16	52378224	52378459	1
chr16	55895087	55895778	-2
chr16	56311434	56311748	-1
chr16	57160035	57160293	1
chr16	67090049	67090358	-1
chr16	69621056	69621254	1
chr16	72830919	72831116	1
chr16	77166956	77167381	-2
chr16	77318834	77319031	1
chr16	78481107	78481496	2
chr16	81200952	81201198	-1
chr16	82494648	82494845	1
chr16	82712454	82712749	1
chr16	83736655	83736852	1
chr16	87312484	87312681	1
chr16	88212066	88212478	-2
chr16	89896660	89897040	-1
chr16	94903556	94903753	1
chr16	95670908	95671235	2
chr17	5051113	5051350	1
chr17	8938188	8938526	-1
chr17	9106596	9106791	-1
chr17	10086775	10087231	2
chr17	10595210	10595650	1
chr17	11999711	11999936	-1
chr17	12285282	12285479	1
chr17	17027764	17028045	-1
chr17	18509347	18509700	-1
chr17	23722544	23723053	2
chr17	23767081	23767690	2
chr17	24144573	24145019	2
chr17	24238293	24238603	1
chr17	24677302	24677772	2
chr17	24790923	24791374	1
chr17	25015397	25015636	2
chr17	27338940	27339303	-2
chr17	27973886	27974234	2
chr17	28218386	28218688	-2
chr17	28600712	28600971	1
chr17	29559292	29559651	-2
chr17	29591105	29591440	-1
chr17	30768469	30768902	1
chr17	31372901	31373237	1
chr17	32605432	32605629	1
chr17	32717650	32717870	1
chr17	32773414	32773716	-2
chr17	34113955	34114161	1
chr17	34140392	34140706	-1
chr17	35089661	35090099	2
chr17	35102779	35102994	-1
chr17	36335253	36335679	-1
chr17	37358767	37359295	-2
chr17	43743623	43744110	2
chr17	44197932	44198127	-1
chr17	45204330	45204596	-1
chr17	45855128	45855719	2
chr17	46402697	46403250	2
chr17	46955909	46956106	1
chr17	47780047	47780274	-1
chr17	47933949	47934159	-2
chr17	47994993	47995266	-1
chr17	48340709	48341069	-2
chr17	48740282	48740583	-1
chr17	50120894	50121221	1
chr17	50690748	50690991	1
chr17	52972917	52973114	1
chr17	56263460	56264196	-2
chr17	56301551	56302159	2
chr17	56351952	56352512	2
chr17	57335966	57336172	1
chr17	58127887	58128189	-1
chr17	58727301	58727692	-1
chr17	63752147	63752667	2
chr17	68634426	68634853	-1
chr17	68662264	68662498	-1
chr17	68681599	68681938	-1
chr17	69190874	69191495	-2
chr17	71948730	71949038	2
chr17	76018771	76019173	-2
chr17	77869532	77869910	-2
chr17	80086050	80086247	1
chr17	80269623	80269883	1
chr17	80527540	80527810	2
chr17	80731740	80732186	-2
chr17	80815834	80816032	1
chr17	81759765	81760253	-1
chr17	84175463	84175660	1
chr17	84317874	84318079	1
chr17	84599979	84600216	1
chr17	84917878	84918075	1
chr17	85470401	85470789	2
chr17	85739561	85739823	1
chr17	86030455	86030754	-1
chr17	86654302	86654738	2
chr17	86860379	86860777	1
chr17	87112946	87113220	1
chr17	88001087	88001758	2
chr17	89013726	89014038	1
chr17	93931902	93932243	-2
chr18	9584905	9585280	-1
chr18	10617462	10618082	2
chr18	11317673	11317934	1
chr18	12704858	12705376	-2
chr18	12801981	12802932	2
chr18	12808742	12809129	-2
chr18	12826031	12826382	-1
chr18	12860223	12860760	-2
chr18	15506017	15506341	-2
chr18	15729645	15729989	-2
chr18	16946577	16946926	1
chr18	16947249	16947477	1
chr18	18959228	18959545	2
chr18	20736009	20736289	-1
chr18	29684480	29684677	1
chr18	33334085	33334518	-2
chr18	33938908	33939303	1
chr18	34422433	34422851	2
chr18	34689164	34689525	-1
chr18	35496152	35496598	-2
chr18	36536840	36537073	1
chr18	38808395	38808659	1
chr18	39402063	39402308	1
chr18	42421470	42422283	2
chr18	43843375	43843572	1
chr18	46217410	46217620	-1
chr18	46996470	46996806	-1
chr18	50356231	50356460	-1
chr18	51315062	51315668	2
chr18	51397285	51397611	1
chr18	52730610	52730866	1
chr18	54021375	54022290	2
chr18	54045027	54045551	1
chr18	54284971	54285297	-1
chr18	55147370	55147996	2
chr18	56879869	56880180	-2
chr18	56904712	56905147	-1
chr18	57819187	57819723	1
chr18	58386866	58387334	-2
chr18	60682820	60683234	2
chr18	61900748	61901069	2
chr18	62395323	62395714	-1
chr18	63412367	63412562	-1
chr18	64156182	64156468	-1
chr18	64487856	64488349	-2
chr18	67453496	67453786	1
chr18	67795022	67795554	-2
chr18	69552940	69553487	1
chr18	70770539	70770792	1
chr18	74800955	74801288	1
chr18	75406518	75406800	2
chr18	75502037	75503106	-2
chr18	75638191	75638414	1
chr18	75665502	75666053	-2
chr18	75721816	75722046	1
chr18	75825877	75826413	-1
chr18	75900153	75900771	2
chr18	77426250	77426568	-1
chr18	80411863	80412471	2
chr18	80698883	80699078	-1
chr18	80783345	80783651	1
chr18	82169822	82170109	-1
chr18	84852965	84853323	-2
chr19	3797776	3798107	-1
chr19	3950450	3950808	2
chr19	4797851	4798141	2
chr19	5456916	5457840	2
chr19	6607571	6607832	-1
chr19	7195659	7196487	2
chr19	8326438	8327271	2
chr19	8792820	8793352	2
chr19	15622840	15623189	-2
chr19	17844042	17844510	2
chr19	17849892	17850089	1
chr19	21219095	21219534	-1
chr19	21992683	21992962	-1
chr19	23109851	23110386	2
chr19	23567422	23567625	1
chr19	24195342	24195677	2
chr19	24266276	24266541	1
chr19	25476822	25477287	-2
chr19	26256229	26256708	-2
chr19	27537173	27537495	-2
chr19	29083594	29083789	-1
chr19	29114838	29115208	-2
chr19	30814632	30814921	-1
chr19	32289991	32290309	2
chr19	32925329	32925598	1
chr19	33205745	33206023	-1
chr19	33997117	33997314	1
chr19	34220760	34221058	-1
chr19	34830972	34831587	-2
chr19	36076043	36076288	-1
chr19	36735966	36736189	-1
chr19	37492728	37493222	2
chr19	38975516	38975851	1
chr19	39721984	39722185	-1
chr19	40048668	40048977	2
chr19	40295249	40295566	2
chr19	41656295	41656550	2
chr19	41944343	41944754	2
chr19	42185039	42185248	1
chr19	44714505	44714901	-1
chr19	49434189	49434556	-2
chr19	49434700	49434906	-1
chr19	53304130	53304363	1
chr19	56750947	56751325	2
chr19	58076990	58077199	-1
chr19	58117794	58118090	1
chr19	58519019	58519216	1
chr19	58587600	58588029	-1
chr19	60220204	60220688	2
chr19	60991203	60991596	1
chr2	3496559	3496980	2
chr2	3519872	3520152	1
chr2	4474529	4474817	-1
chr2	4590643	4591202	-1
chr2	4909861	4910311	2
chr2	4960870	4961250	1
chr2	5276545	5276778	1
chr2	6050494	6051402	2
chr2	6793154	6794009	-1
chr2	7081453	7081683	1
chr2	11292226	11292487	-1
chr2	11451879	11452136	1
chr2	12359802	12360239	-1
chr2	12414043	12414439	-2
chr2	13255296	13255493	1
chr2	14087412	14087622	-1
chr2	15044896	15045093	1
chr2	18014964	18015333	-2
chr2	19489115	19489394	1
chr2	22764739	22764936	1
chr2	23444318	23444661	-1
chr2	24417592	24417799	1
chr2	25667123	25667548	-2
chr2	27975933	27976259	-1
chr2	28045107	28045394	-1
chr2	29109228	29109456	1
chr2	29866265	29866635	1
chr2	31589260	31589775	-1
chr2	31623638	31623904	2
chr2	33204558	33205045	2
chr2	34658552	34658812	2
chr2	34964228	34964952	2
chr2	34999811	35000008	1
chr2	35877065	35877622	-2
chr2	38041945	38042328	2
chr2	39079990	39080453	2
chr2	39081542	39081961	-2
chr2	41760575	41760822	-1
chr2	41910823	41911301	-2
chr2	47609678	47609911	1
chr2	48843426	48843623	1
chr2	50267956	50268184	-1
chr2	51364886	51365125	-1
chr2	52293360	52293862	1
chr2	52590066	52590261	-1
chr2	53426999	53427359	-1
chr2	53476650	53476927	-1
chr2	53684366	53684812	-2
chr2	53787307	53787607	-1
chr2	55158786	55159194	-2
chr2	59303732	59304082	-1
chr2	59528165	59528447	2
chr2	60121939	60122516	2
chr2	64860371	64861234	-2
chr2	65058714	65058975	1
chr2	67817777	67818027	-1
chr2	68067270	68067638	1
chr2	69795716	69795947	2
chr2	70627066	70627263	1
chr2	70768893	70769102	1
chr2	70830580	70830777	1
chr2	71690203	71690595	-1
chr2	71710924	71711897	2
chr2	71726617	71726885	-1
chr2	72579080	72579478	-2
chr2	73039638	73039970	1
chr2	74501590	74502066	2
chr2	74670064	74670275	1
chr2	75296922	75297276	1
chr2	76205223	76205622	2
chr2	77456790	77457204	-2
chr2	77709126	77709549	2
chr2	77714531	77714799	2
chr2	77729250	77729482	2
chr2	77729595	77729824	1
chr2	77733033	77733271	1
chr2	77748458	77748693	2
chr2	77756126	77756429	2
chr2	77768206	77768415	2
chr2	77789395	77789836	2
chr2	77813223	77813451	2
chr2	77818911	77819206	2
chr2	77844292	77844586	2
chr2	77845932	77846232	2
chr2	77849251	77849495	1
chr2	77849835	77850293	2
chr2	79157901	79158133	1
chr2	83652527	83653157	-2
chr2	83781179	83781410	-1
chr2	84432143	84432340	1
chr2	84517683	84518424	2
chr2	90613141	90613375	1
chr2	91457983	91458521	1
chr2	91665737	91665934	1
chr2	92155835	92156122	-1
chr2	94218926	94219256	1
chr2	101569510	101570026	2
chr2	101603056	101603345	1
chr2	102886241	102886455	-1
chr2	103658316	103658637	-1
chr2	103874959	103875527	2
chr2	103953970	103954204	-1
chr2	107709497	107709792	-1
chr2	107726592	107726901	-2
chr2	107785970	107786573	-2
chr2	107808689	107809150	-2
chr2	107809737	107810033	-1
chr2	109531908	109532141	-2
chr2	110145621	110145897	2
chr2	110821967	110822524	-1
chr2	110829586	110830096	-2
chr2	112431191	112431388	1
chr2	115863928	115864194	1
chr2	119488331	119489085	2
chr2	119491744	119492045	-1
chr2	119669247	119669535	-1
chr2	120401476	120401673	1
chr2	120829360	120829704	-2
chr2	122206666	122207216	2
chr2	122763634	122764028	-2
chr2	124883031	124883430	-2
chr2	124997512	124997789	-1
chr2	125808806	125809003	1
chr2	127347555	127348239	2
chr2	127376806	127377279	2
chr2	128014422	128014700	1
chr2	128866272	128866708	-2
chr2	129354965	129355612	2
chr2	130655921	130656348	2
chr2	135181827	135182502	2
chr2	136275009	136275420	-2
chr2	137379565	137379933	-1
chr2	139503986	139504712	-1
chr2	142380612	142381113	-2
chr2	142430467	142430863	-2
chr2	142436916	142437451	-2
chr2	143548812	143549533	-2
chr2	143662866	143663448	2
chr2	143933126	143933323	1
chr2	144040317	144040626	-2
chr2	144072377	144072896	-2
chr2	144174287	144174672	-2
chr2	144214462	144214694	1
chr2	144264173	144264592	2
chr2	144386584	144386781	1
chr2	144993623	144994174	2
chr2	145517431	145517792	-1
chr2	145636333	145636805	2
chr2	145713735	145714186	2
chr2	146431795	146432572	-2
chr2	146887514	146887711	1
chr2	147386504	147386938	-1
chr2	147633742	147634333	2
chr2	148521276	148521483	1
chr2	148984231	148984580	-2
chr2	149380789	149381321	-1
chr2	150693908	150694155	1
chr2	151457731	151458261	-2
chr2	155119642	155119975	-2
chr2	155488775	155489213	-1
chr2	156236948	156237441	-2
chr2	157976867	157977259	2
chr2	158594104	158594371	-2
chr2	160666059	160666453	1
chr2	162740210	162740680	2
chr2	164392544	164392873	2
chr2	165243386	165243731	2
chr2	165276124	165276486	1
chr2	165578794	165579023	1
chr2	167196789	167197019	-1
chr2	167776427	167776660	1
chr2	167776813	167777061	1
chr2	174162663	174162860	1
chr2	178338230	178338441	-1
chr2	179027225	179027839	2
chr2	180381432	180381692	-1
chr2	180540684	180541113	2
chr2	181022152	181022349	2
chr3	4339125	4339529	-1
chr3	10077580	10077825	1
chr3	16005143	16005461	-1
chr3	18040488	18040763	-1
chr3	19089762	19089959	1
chr3	19960353	19960590	-1
chr3	20233682	20233913	-1
chr3	21266301	21266511	1
chr3	23636823	23637191	-2
chr3	23639099	23639462	-1
chr3	27564185	27564573	2
chr3	27881277	27881789	2
chr3	30407136	30407912	-2
chr3	30448375	30448658	2
chr3	30779283	30779480	1
chr3	32579172	32579374	1
chr3	33004846	33005074	-1
chr3	34671091	34671286	-1
chr3	35473397	35473714	-1
chr3	36140584	36140810	1
chr3	36450850	36451061	1
chr3	36534356	36534716	1
chr3	37078754	37079375	2
chr3	40733114	40733354	-1
chr3	40789359	40789556	1
chr3	43586918	43587263	-1
chr3	46802889	46803263	-2
chr3	50988719	50988923	1
chr3	51133370	51133619	1
chr3	54161388	54161796	-2
chr3	54325952	54326210	-1
chr3	55052239	55052488	1
chr3	57118042	57118239	1
chr3	57518628	57518825	1
chr3	58163162	58163359	1
chr3	58328994	58330109	2
chr3	65859167	65859368	1
chr3	66202622	66203071	-2
chr3	66374220	66374736	-2
chr3	66394742	66395064	-1
chr3	67347423	67347660	1
chr3	67465446	67465803	-2
chr3	68312664	68312928	1
chr3	68919956	68920298	1
chr3	70286416	70286821	-2
chr3	74211426	74211623	1
chr3	86448682	86448879	1
chr3	87356117	87356495	-1
chr3	88169688	88170031	-1
chr3	88228316	88228527	2
chr3	89846130	89846379	-1
chr3	90051561	90052046	2
chr3	90431705	90432172	2
chr3	90456743	90457203	2
chr3	94483264	94483477	-1
chr3	94549660	94549890	1
chr3	95119203	95119784	-2
chr3	95918823	95919143	1
chr3	96541942	96542291	2
chr3	100340741	100341031	1
chr3	101791118	101791327	1
chr3	102046883	102047240	2
chr3	103027679	103028125	-2
chr3	103231201	103231398	1
chr3	103717326	103719202	2
chr3	103916303	103916608	2
chr3	104447838	104448544	2
chr3	104481622	104481856	2
chr3	104620378	104621196	-2
chr3	105225292	105225661	-2
chr3	106963054	106963278	1
chr3	107864338	107864898	2
chr3	107873160	107873683	2
chr3	108102153	108102400	1
chr3	108102540	108102737	1
chr3	112998194	112998389	-1
chr3	114283363	114283565	-1
chr3	115299314	115299844	2
chr3	115743670	115744142	-2
chr3	116302733	116303019	1
chr3	117678594	117678849	-1
chr3	118190493	118190690	1
chr3	119240793	119241212	-2
chr3	120412675	120412914	1
chr3	121285599	121286029	-2
chr3	121948119	121949349	2
chr3	123294286	123294514	-1
chr3	126235245	126235512	-1
chr3	127483957	127484228	2
chr3	130396985	130397411	2
chr3	132497919	132498136	1
chr3	134683856	134684137	-1
chr3	135361594	135361791	1
chr3	136420839	136421036	1
chr3	138040636	138041037	-1
chr3	138046116	138046402	1
chr3	139391972	139392169	1
chr3	141994022	141994219	1
chr3	142010380	142010605	1
chr3	145034703	145034898	-1
chr3	145311058	145311409	2
chr3	145623029	145623252	1
chr3	145923482	145923829	2
chr3	146184797	146185032	2
chr3	146347948	146348338	1
chr3	146657327	146657698	-1
chr3	148541566	148541763	1
chr3	149573640	149573932	-1
chr3	151511012	151511356	1
chr3	152015207	152015695	-2
chr3	152913510	152914035	2
chr3	153318034	153318544	2
chr3	153592552	153592747	-1
chr3	156239238	156239648	-2
chr3	157636255	157636578	2
chr3	157729807	157730003	-1
chr4	5595047	5595244	1
chr4	6865190	6865452	1
chr4	8422800	8423099	-1
chr4	9592809	9593213	-2
chr4	9697711	9698698	-2
chr4	10217454	10217890	-2
chr4	10964920	10965858	-1
chr4	21666268	21666677	-2
chr4	22410003	22410232	1
chr4	24508484	24508681	1
chr4	26267674	26267873	-1
chr4	31985800	31986060	1
chr4	32817159	32817384	1
chr4	33334487	33335702	-2
chr4	33860021	33860336	-1
chr4	34560821	34561129	2
chr4	34928995	34929217	2
chr4	34937855	34938212	2
chr4	35053915	35054298	1
chr4	36897291	36897803	-2
chr4	41091307	41091579	1
chr4	41415531	41416111	2
chr4	43301955	43302150	-1
chr4	44654736	44655023	1
chr4	45479998	45480437	2
chr4	48553387	48553724	1
chr4	49184653	49184874	1
chr4	50173762	50174131	-1
chr4	53282145	53282986	-1
chr4	57794949	57795554	-2
chr4	59957303	59957525	1
chr4	62103506	62103732	-1
chr4	62179596	62179900	2
chr4	62299886	62300176	-1
chr4	65435940	65436310	-1
chr4	66584665	66585046	-2
chr4	67138264	67138830	-2
chr4	67683825	67684192	-2
chr4	69682716	69683045	-1
chr4	69843217	69843582	-1
chr4	71805610	71805859	1
chr4	73908602	73908822	1
chr4	75663649	75663875	-1
chr4	75786487	75786828	-1
chr4	77045118	77045364	-1
chr4	81307434	81307725	-1
chr4	81380492	81380713	-1
chr4	85768373	85768570	1
chr4	86638408	86638749	-2
chr4	87897162	87897396	-1
chr4	93041795	93041992	1
chr4	95153982	95154363	-1
chr4	95758622	95758944	-1
chr4	97158120	97158388	-1
chr4	98042158	98042436	1
chr4	99641881	99642154	1
chr4	99814302	99814507	1
chr4	100401457	100401839	-1
chr4	101533445	101533938	-2
chr4	101671045	101671570	2
chr4	103054842	103055204	-2
chr4	103058469	103058843	-1
chr4	103067769	103067988	-1
chr4	103068404	103068824	-1
chr4	103122988	103123249	-1
chr4	103128052	103128465	-1
chr4	104841025	104841240	1
chr4	111633948	111634303	-1
chr4	112086083	112086280	1
chr4	112463257	112463595	1
chr4	112651819	112652069	1
chr4	112956009	112956445	1
chr4	116926903	116927142	1
chr4	117512213	117512434	1
chr4	117745595	117745837	-2
chr4	119279458	119279752	-1
chr4	121392293	121392560	-1
chr4	123131075	123131272	1
chr4	123588730	123588927	1
chr4	126009622	126009978	-2
chr4	126920721	126921707	-2
chr4	128488610	128489132	2
chr4	129470820	129471017	1
chr4	129663399	129663790	-1
chr4	129671417	129671697	1
chr4	130246696	130247120	-1
chr4	130603699	130603958	1
chr4	131567436	131567633	1
chr4	131864384	131864750	-2
chr4	132008877	132009078	1
chr4	132944706	132945068	2
chr4	134448027	134448407	-2
chr4	134531086	134531654	-2
chr4	134868967	134869280	2
chr4	135390886	135391200	-1
chr4	136928026	136928233	1
chr4	136929606	136929854	1
chr4	137157718	137157971	1
chr4	137596512	137596850	-2
chr4	137917529	137917738	-1
chr4	138341665	138341963	1
chr4	139084147	139084436	1
chr4	139090371	139090637	2
chr4	139845692	139845927	1
chr4	140719046	140719382	2
chr4	141448710	141449168	2
chr4	141518976	141519499	-2
chr4	142728793	142729048	-1
chr4	142870073	142870472	1
chr4	144096393	144096862	-2
chr4	145147698	145148558	2
chr4	146779895	146780092	1
chr4	146804204	146804403	1
chr4	146893012	146893980	2
chr4	146973063	146973295	1
chr4	146983676	146983913	1
chr4	147195082	147195418	1
chr4	147591883	147592145	1
chr4	147754748	147755167	-1
chr4	147835898	147836266	2
chr4	147843736	147843952	2
chr4	148441074	148441494	2
chr4	148523777	148524143	1
chr4	149548231	149548491	-2
chr4	151254091	151254777	-2
chr4	154587608	154587821	2
chr4	154609648	154610137	2
chr4	154961291	154961491	1
chr4	155074514	155075132	2
chr5	3526214	3526537	-1
chr5	3633900	3634383	2
chr5	4040389	4040673	1
chr5	4524509	4524746	1
chr5	4806111	4806444	1
chr5	5611977	5612606	2
chr5	7953494	7953963	2
chr5	8164847	8165129	-1
chr5	8626221	8626537	2
chr5	8952034	8952425	-1
chr5	20196649	20196917	-1
chr5	20531703	20531974	1
chr5	23535249	23536490	2
chr5	23900389	23900913	2
chr5	31267959	31268333	1
chr5	31797589	31797786	1
chr5	32772034	32772534	1
chr5	34055241	34055436	-1
chr5	34214898	34215093	-1
chr5	34731663	34731925	2
chr5	35116291	35116546	1
chr5	36397079	36397544	-2
chr5	38351507	38351765	-1
chr5	38920822	38921396	2
chr5	43289928	43290345	-2
chr5	44063354	44064252	2
chr5	44554554	44554932	-2
chr5	45445922	45446298	-1
chr5	45904725	45905100	-2
chr5	48803950	48804147	1
chr5	49916042	49916288	-1
chr5	51542894	51543123	1
chr5	63027800	63028010	1
chr5	64041391	64041632	-1
chr5	64646616	64646993	2
chr5	65383808	65384089	1
chr5	65522757	65523151	1
chr5	65549422	65549697	2
chr5	65851965	65852162	1
chr5	66144725	66145009	-2
chr5	66154518	66155613	-2
chr5	67713987	67714240	-1
chr5	68519655	68520055	-2
chr5	73738396	73738674	-1
chr5	74095588	74095829	-1
chr5	74522194	74522591	2
chr5	75505356	75505653	2
chr5	75773353	75773729	2
chr5	76718376	76718580	1
chr5	77086522	77086964	-1
chr5	77570819	77571168	-1
chr5	77704989	77705453	2
chr5	77719608	77719924	-2
chr5	79821999	79822250	1
chr5	83142027	83142289	-2
chr5	86562595	86562976	-1
chr5	89000971	89001168	1
chr5	89071857	89072346	2
chr5	89212542	89212863	1
chr5	89499149	89499487	1
chr5	89845374	89845571	1
chr5	90944774	90945025	1
chr5	91309969	91310207	1
chr5	91568513	91569000	-2
chr5	92657903	92658193	1
chr5	92759740	92760039	2
chr5	93112062	93112407	2
chr5	93463816	93464013	1
chr5	93514022	93514560	1
chr5	93592541	93593055	2
chr5	96895649	96895880	1
chr5	96974276	96974471	-1
chr5	97517944	97518141	1
chr5	98481196	98481558	-2
chr5	98792433	98792827	-2
chr5	101653252	101653447	-1
chr5	101986955	101987150	-1
chr5	102293044	102293294	1
chr5	104151903	104152101	1
chr5	104329429	104329665	-1
chr5	105828798	105829390	2
chr5	105833960	105834579	2
chr5	106431344	106431726	-1
chr5	106517538	106517766	-1
chr5	107094717	107094912	-1
chr5	107446554	107446964	-2
chr5	108304493	108304739	1
chr5	108592662	108593055	2
chr5	108795757	108796721	-1
chr5	108906393	108906590	1
chr5	110290002	110290290	-1
chr5	111754921	111755126	-1
chr5	112095538	112095803	2
chr5	113559021	113559218	1
chr5	114036208	114036560	-1
chr5	114983625	114983950	-1
chr5	117546637	117547141	2
chr5	118570708	118570966	1
chr5	118728156	118728506	-1
chr5	121958854	121959049	-1
chr5	122453571	122453783	2
chr5	122819916	122820283	1
chr5	123121587	123122037	-2
chr5	123228579	123229315	2
chr5	124170208	124171279	2
chr5	125290256	125290560	1
chr5	126314128	126314436	-1
chr5	126321312	126321644	-2
chr5	126681918	126682227	-1
chr5	126738309	126738611	-1
chr5	127855259	127855497	1
chr5	127919026	127919515	-1
chr5	128057792	128058237	-2
chr5	128436967	128437232	1
chr5	130692484	130692878	2
chr5	134277847	134278339	2
chr5	135762067	135762581	2
chr5	138451335	138451876	-1
chr5	139500356	139500651	1
chr5	140285327	140285667	-2
chr5	140446235	140446706	-2
chr5	140461079	140461368	-1
chr5	140500396	140500787	2
chr5	141390134	141390425	-2
chr5	144091310	144091559	2
chr5	145076755	145077004	-1
chr5	145275601	145275984	-1
chr5	148595847	148596044	1
chr5	148659660	148660344	2
chr5	149606035	149606481	-1
chr5	151083703	151084006	-2
chr6	4852682	4853199	-2
chr6	4853418	4853890	-1
chr6	7976809	7977007	1
chr6	8504059	8504256	1
chr6	11879879	11880192	1
chr6	12609746	12609970	1
chr6	15134091	15134743	2
chr6	17294042	17294265	1
chr6	21801406	21802602	2
chr6	22112377	22112578	-1
chr6	27913781	27914272	-2
chr6	28864938	28865404	-2
chr6	29778976	29779176	1
chr6	31086888	31087422	2
chr6	31365333	31365641	1
chr6	32924797	32924994	1
chr6	32998674	32998871	1
chr6	33834489	33834686	1
chr6	35450292	35450738	1
chr6	35517610	35518177	2
chr6	37391017	37391416	2
chr6	37550872	37551245	1
chr6	37567519	37567855	2
chr6	37732073	37732463	-2
chr6	38462982	38463187	1
chr6	38721023	38721385	1
chr6	38742940	38743137	1
chr6	43442455	43442664	-1
chr6	47438059	47438326	-1
chr6	48904986	48905443	2
chr6	49232228	49232490	-1
chr6	49497032	49497336	-1
chr6	50457521	50457798	-1
chr6	50476620	50477214	2
chr6	50722950	50723182	-1
chr6	50948513	50948732	-1
chr6	51328477	51328757	-1
chr6	52190250	52190822	-2
chr6	53912021	53912371	-1
chr6	54074253	54074668	2
chr6	56408087	56408454	-2
chr6	58980159	58980362	1
chr6	67386351	67386671	2
chr6	67648975	67649311	-1
chr6	67980820	67981116	-1
chr6	70810436	70810661	1
chr6	70871711	70872337	2
chr6	72351682	72352210	2
chr6	72852417	72853054	2
chr6	77664440	77664698	-1
chr6	77929477	77929856	-1
chr6	78282140	78282533	-2
chr6	82061567	82061937	-2
chr6	82329406	82329638	-1
chr6	84091000	84091195	-1
chr6	85793569	85793992	-2
chr6	86549098	86549616	2
chr6	86938777	86939089	1
chr6	91581706	91582092	-1
chr6	94146243	94146450	1
chr6	95433303	95433544	1
chr6	95461704	95462159	2
chr6	95851114	95851415	1
chr6	96977275	96977653	-2
chr6	97879031	97879228	1
chr6	98958561	98958996	2
chr6	101205271	101205468	1
chr6	103174032	103174456	-1
chr6	113068847	113069064	1
chr6	113844203	113844477	1
chr6	114358211	114358555	-2
chr6	114699286	114699521	-1
chr6	115676957	115677582	-2
chr6	116601780	116602230	2
chr6	117226357	117226568	-1
chr6	118145133	118145444	-2
chr6	119895855	119896052	1
chr6	120169374	120169612	-2
chr6	120414037	120414663	2
chr6	121423015	121423514	-1
chr6	122245322	122245600	-1
chr6	122555533	122555909	-2
chr6	122669966	122670410	2
chr6	123743711	123744066	-1
chr6	124644365	124644686	2
chr6	125525146	125525476	1
chr6	125540845	125541042	1
chr6	126633387	126633645	-1
chr6	127291479	127291824	1
chr6	128596056	128596337	-1
chr6	129494058	129494650	2
chr6	130201562	130201759	1
chr6	130317601	130317798	1
chr6	133667350	133667560	-1
chr6	134461743	134461973	1
chr6	136347050	136347409	1
chr6	136804328	136804659	1
chr6	137991555	137991756	-1
chr6	138019823	138020614	-1
chr6	138371158	138371378	-1
chr6	140207256	140207661	-1
chr6	140252770	140253039	-1
chr6	141323700	141324068	1
chr6	142674808	142675025	-1
chr6	142722120	142722523	-2
chr6	145240426	145240623	1
chr6	145564794	145564989	-1
chr6	145598179	145598490	2
chr6	145811432	145812548	-2
chr6	146273975	146274198	1
chr6	146450211	146451135	-2
chr6	146744344	146744916	1
chr6	149117153	149117401	-1
chr7	4581058	4581452	2
chr7	13879396	13879651	1
chr7	14809606	14810175	2
chr7	14892814	14893175	2
chr7	14902530	14903002	2
chr7	16959081	16959441	2
chr7	17295999	17296327	1
chr7	18988285	18988526	-1
chr7	19496048	19496423	1
chr7	20297744	20298256	2
chr7	20606718	20606925	-1
chr7	25712636	25712945	-1
chr7	26399200	26399426	-1
chr7	27013469	27013772	2
chr7	27745967	27746181	-1
chr7	28005082	28005450	1
chr7	28266434	28266986	-2
chr7	28465130	28465547	-2
chr7	28507982	28508253	-1
chr7	29076114	29076420	-1
chr7	29833126	29833486	-1
chr7	30271755	30272148	-1
chr7	30466887	30467351	-2
chr7	31911618	31912284	-1
chr7	36503378	36503879	-2
chr7	38926670	38927243	2
chr7	46704169	46704412	1
chr7	46711221	46711475	-1
chr7	46799463	46800219	-2
chr7	49750047	49750335	-2
chr7	51496587	51496903	-2
chr7	54862993	54863201	1
chr7	56460232	56460548	1
chr7	56711374	56711923	2
chr7	56818073	56818457	2
chr7	58754839	58755058	-1
chr7	59722472	59722944	2
chr7	64955665	64955862	1
chr7	67148870	67149093	1
chr7	72482469	72482769	1
chr7	77051857	77052263	-2
chr7	80694024	80694329	-2
chr7	82636677	82637102	-1
chr7	87544861	87545693	2
chr7	88042497	88043108	1
chr7	88638136	88638649	-1
chr7	89004023	89004277	1
chr7	90014395	90015457	-2
chr7	91008131	91008442	1
chr7	94394976	94395535	-1
chr7	94669124	94669392	-1
chr7	97209039	97209493	2
chr7	97214962	97215159	1
chr7	99557062	99557262	1
chr7	101507915	101508364	-1
chr7	101604141	101604336	-1
chr7	102239833	102240335	-1
chr7	105298903	105299403	2
chr7	106173833	106174212	-1
chr7	106416488	106416717	-1
chr7	107738292	107738606	1
chr7	108614045	108614284	1
chr7	109639881	109640116	-1
chr7	111021659	111021944	-1
chr7	112944303	112944989	1
chr7	113931943	113932159	1
chr7	114513981	114514776	-1
chr7	114885044	114885265	-1
chr7	114985261	114985604	-2
chr7	117471225	117471442	-1
chr7	117575775	117576269	2
chr7	119316527	119316799	1
chr7	119336435	119336713	1
chr7	119356274	119356826	2
chr7	119835670	119835936	1
chr7	120027399	120027637	1
chr7	121410488	121410693	-1
chr7	121597093	121597352	1
chr7	121915092	121915593	2
chr7	122004316	122004781	-2
chr7	122397716	122397913	1
chr7	125222635	125222995	-1
chr7	125635249	125635681	-2
chr7	125697397	125697759	-1
chr7	126138505	126138891	-2
chr7	126900264	126900538	-1
chr7	128628800	128629026	-1
chr7	130499303	130499646	1
chr7	130635526	130635773	1
chr7	132315899	132316234	-1
chr7	132359345	132359722	-1
chr7	132951686	132951946	1
chr7	133337148	133337362	-1
chr7	133750601	133751018	1
chr7	134291579	134291781	1
chr7	135175070	135175267	1
chr7	135825060	135825298	1
chr7	137191259	137191524	1
chr7	137791497	137791802	2
chr7	138009070	138010054	-2
chr7	138628709	138629094	-1
chr7	139759711	139760006	1
chr7	139915583	139915780	1
chr7	147862123	147862337	-1
chr7	148488789	148489045	1
chr7	149355781	149356162	-2
chr7	150362638	150362835	1
chr7	151101736	151102021	-1
chr7	151166078	151166344	2
chr7	152278802	152279092	1
chr7	152406665	152406911	1
chr7	152438898	152439427	2
chr8	3415546	3415795	1
chr8	8652755	8652952	1
chr8	8789008	8789205	1
chr8	12564308	12564694	2
chr8	13520509	13520948	1
chr8	14859483	14859725	1
chr8	22139865	22140075	1
chr8	23473287	23473549	1
chr8	23733687	23733907	-1
chr8	27704436	27704704	-1
chr8	28195838	28196502	-1
chr8	37520588	37521778	-2
chr8	37759237	37759464	2
chr8	37775738	37776225	-2
chr8	37884161	37884486	1
chr8	38057264	38057588	1
chr8	39794157	39794463	-1
chr8	42279427	42279809	-2
chr8	42286155	42286408	1
chr8	46087080	46087459	-1
chr8	48989278	48989519	1
chr8	63715351	63715898	1
chr8	64670553	64670749	-1
chr8	66225336	66225531	-1
chr8	69955066	69955731	2
chr8	72239433	72239679	1
chr8	72764596	72764985	2
chr8	72999207	72999419	1
chr8	78852370	78852826	-1
chr8	79763356	79763735	-2
chr8	82459539	82460022	-1
chr8	83509222	83509417	-1
chr8	85496416	85496620	1
chr8	86327145	86327581	-2
chr8	86724768	86725076	-1
chr8	86939379	86939637	-1
chr8	87060829	87061164	-1
chr8	89996245	89996536	-1
chr8	91220132	91220743	2
chr8	91458561	91458799	1
chr8	91567270	91567983	2
chr8	92040358	92040606	1
chr8	92154395	92154831	-2
chr8	93424828	93425112	1
chr8	94495567	94495918	-1
chr8	94537943	94538225	-1
chr8	94855793	94856299	1
chr8	95572183	95572409	1
chr8	95951083	95951346	-1
chr8	96798118	96798315	1
chr8	102139366	102139564	1
chr8	102232677	102232877	1
chr8	106447359	106447751	1
chr8	107101556	107101874	-2
chr8	107350663	107351093	-1
chr8	107534932	107535440	-2
chr8	109156589	109157030	-1
chr8	109348498	109348697	-1
chr8	110015769	110015993	1
chr8	110878113	110878310	1
chr8	112944220	112944415	-1
chr8	113714537	113714891	-1
chr8	113969104	113969342	1
chr8	114377742	114378442	2
chr8	115888198	115888443	-1
chr8	117385905	117386100	-1
chr8	118293628	118293825	1
chr8	118813547	118814044	-2
chr8	119133574	119133907	1
chr8	119503980	119504564	2
chr8	120811455	120811710	1
chr8	124783226	124783697	2
chr8	125287077	125287274	1
chr8	125349023	125349297	1
chr8	125383553	125383995	-2
chr8	125545022	125545442	2
chr8	126490811	126491183	2
chr8	127237830	127238126	1
chr8	129091720	129092032	1
chr8	129398781	129399185	-2
chr8	129455651	129455926	2
chr8	130103306	130103543	1
chr8	130806686	130807037	1
chr9	4210150	4210453	-1
chr9	7989670	7989878	1
chr9	8719014	8719432	-2
chr9	9206455	9206673	1
chr9	9693855	9694238	-1
chr9	20970564	20970876	-2
chr9	21467139	21467379	1
chr9	22030893	22031127	-2
chr9	22361758	22362247	2
chr9	23060378	23060668	1
chr9	25929512	25930024	-2
chr9	30688329	30688565	1
chr9	31720469	31720990	-2
chr9	34867331	34867846	2
chr9	35331695	35332229	2
chr9	37420982	37421441	-2
chr9	40031900	40032243	2
chr9	40797951	40798427	2
chr9	41931917	41932624	-2
chr9	42893791	42894071	1
chr9	44486384	44486910	-2
chr9	44517549	44518114	2
chr9	44580673	44581224	2
chr9	45955576	45956032	2
chr9	47225809	47226030	1
chr9	47390197	47390477	1
chr9	47516316	47516833	2
chr9	48426261	48427213	2
chr9	48539295	48539564	1
chr9	51019407	51019988	-2
chr9	53115405	53115605	-1
chr9	55352496	55352693	1
chr9	57368539	57369297	2
chr9	57414643	57415135	2
chr9	57543839	57544833	2
chr9	57998790	57999223	2
chr9	58005253	58005509	1
chr9	61114711	61115000	-1
chr9	63702482	63702720	1
chr9	63845247	63845534	2
chr9	63848787	63849034	1
chr9	63946187	63946418	2
chr9	64172911	64173106	-1
chr9	64195022	64195561	2
chr9	64751157	64751668	2
chr9	65131111	65131874	2
chr9	65170317	65170687	1
chr9	65582439	65582636	1
chr9	66179440	66179645	1
chr9	66931740	66931972	1
chr9	68732279	68732588	1
chr9	72451099	72451296	1
chr9	72453595	72453792	1
chr9	75167321	75167518	1
chr9	75775255	75775695	-1
chr9	76118728	76119055	-2
chr9	77677244	77677578	-1
chr9	77713708	77713905	1
chr9	77764745	77765212	2
chr9	78341730	78342015	-1
chr9	79445694	79445918	1
chr9	79654448	79654979	2
chr9	81111567	81111860	-1
chr9	84647662	84647857	-1
chr9	87038894	87039336	2
chr9	87039425	87039642	1
chr9	88168854	88169136	1
chr9	88352469	88352673	1
chr9	90197620	90197875	1
chr9	90943477	90943892	-2
chr9	92184182	92184382	1
chr9	93948019	93948461	-1
chr9	96028453	96028833	2
chr9	96700562	96700790	1
chr9	100448756	100449077	2
chr9	101001597	101001821	1
chr9	102338541	102339148	2
chr9	102641804	102642159	-1
chr9	102664701	102665009	-1
chr9	102924524	102924961	-1
chr9	103918408	103918943	-1
chr9	104347222	104347800	-2
chr9	104437822	104438222	-2
chr9	106345038	106345335	2
chr9	107133573	107134353	-2
chr9	107205350	107205665	2
chr9	107570061	107570549	2
chr9	107981048	107981970	2
chr9	108165496	108166591	-2
chr9	108181311	108181798	2
chr9	108581275	108581560	1
chr9	108815858	108816115	1
chr9	109748280	109748512	-1
chr9	110147033	110148303	-2
chr9	110802555	110802752	1
chr9	111842068	111842476	1
chr9	114760963	114761177	-1
chr9	115312696	115313128	2
chr9	116200005	116200350	-1
chr9	122219605	122220235	2
chr9	122915126	122915601	2
chr9	123498500	123498879	1
chrM	194	1129	2
chrM	2304	3572	2
chrM	3913	4446	2
chrM	11001	11510	2
chrM	11960	12613	2
chrM	14254	15151	2
chrX	5830941	5831573	2
chrX	6100039	6100453	2
chrX	6679479	6679676	1
chrX	6727287	6727605	1
chrX	7487650	7487972	1
chrX	8409182	8409796	2
chrX	8991052	8991295	1
chrX	10126761	10127239	2
chrX	10933923	10934120	1
chrX	10981578	10981786	1
chrX	11658244	11658713	2
chrX	12785026	12785622	1
chrX	12801975	12802395	2
chrX	12807832	12808140	2
chrX	12821803	12822112	1
chrX	12857909	12858834	2
chrX	13233816	13234360	1
chrX	16389041	16389238	1
chrX	17188420	17188625	1
chrX	17831892	17832335	2
chrX	18019170	18019686	2
chrX	18460004	18460575	-2
chrX	19547083	19547445	2
chrX	21058601	21058934	1
chrX	21373626	21373824	1
chrX	21406096	21406494	2
chrX	23747256	23747527	1
chrX	33353136	33353660	2
chrX	33536958	33537520	2
chrX	33749674	33749895	1
chrX	33996002	33996613	2
chrX	34732187	34732416	1
chrX	35414683	35415142	2
chrX	35512315	35512620	1
chrX	35755863	35756149	1
chrX	35757214	35757411	1
chrX	35784294	35784785	2
chrX	35953461	35953741	1
chrX	36125207	36125449	1
chrX	39625948	39626145	1
chrX	41382162	41382386	2
chrX	42693784	42694322	2
chrX	44681992	44682581	2
chrX	45671477	45671723	1
chrX	45997280	45997754	2
chrX	46252691	46253114	2
chrX	46628804	46629134	1
chrX	47902980	47903933	2
chrX	47914043	47914509	2
chrX	47919592	47919861	2
chrX	47922331	47922673	2
chrX	47925389	47925712	2
chrX	47930053	47930404	2
chrX	47933424	47933639	2
chrX	47936916	47937228	2
chrX	47943849	47944342	2
chrX	47944606	47944981	2
chrX	47950295	47950710	2
chrX	47952951	47953319	2
chrX	47953405	47953683	1
chrX	47956006	47956208	2
chrX	47960852	47961099	2
chrX	47964868	47965613	2
chrX	47973158	47973544	2
chrX	47976033	47976636	2
chrX	48010959	48011463	2
chrX	49794973	49795412	2
chrX	50152674	50153210	1
chrX	50217243	50217703	2
chrX	50287536	50288154	2
chrX	50359183	50359664	2
chrX	50608250	50608781	2
chrX	50785971	50786455	2
chrX	51379513	51379860	-2
chrX	51379987	51380459	-1
chrX	51380972	51381208	-1
chrX	51382083	51382295	-1
chrX	53205077	53205341	-1
chrX	53206899	53207280	-2
chrX	53259732	53259944	-2
chrX	53260668	53261005	-2
chrX	53269599	53269957	-2
chrX	53270111	53270514	-1
chrX	53520156	53520493	-2
chrX	53521976	53522550	-1
chrX	53638763	53639028	1
chrX	53680466	53680943	2
chrX	53784420	53784907	2
chrX	53790331	53790713	1
chrX	53903115	53903639	2
chrX	54092326	54093047	2
chrX	54684688	54685178	1
chrX	55359277	55359520	1
chrX	55744014	55744457	2
chrX	55873505	55874048	2
chrX	56009690	56010125	2
chrX	56066005	56066379	2
chrX	56447340	56447881	2
chrX	57060316	57060665	1
chrX	57862089	57862802	2
chrX	58299851	58300294	2
chrX	58906139	58906655	2
chrX	59433284	59433630	2
chrX	61311527	61311979	2
chrX	65566652	65567156	2
chrX	66092770	66093360	2
chrX	66642940	66643353	2
chrX	68678852	68679460	2
chrX	69044208	69044527	1
chrX	70116971	70117222	1
chrX	70816170	70816637	2
chrX	71143338	71143665	2
chrX	71166431	71166762	1
chrX	71191920	71192117	2
chrX	71618438	71618825	2
chrX	71698017	71698503	2
chrX	72956108	72956323	-1
chrX	73004388	73004652	2
chrX	73926255	73926571	2
chrX	74883420	74883912	2
chrX	75023135	75023551	2
chrX	75177572	75178038	2
chrX	75568754	75569084	1
chrX	75851160	75851512	1
chrX	76043032	76043344	2
chrX	76322537	76322859	1
chrX	76623428	76623844	1
[truncated: 244 more rows]

## Sheet: S1E_Coh Trackline
S1E_Cohesin Trackline
chromosome	start	stop	Displayed Value
chr1	3445560	3446276	2
chr1	3504562	3505455	1
chr1	4651696	4652268	-1
chr1	6479105	6479612	-1
chr1	7208951	7209393	1
chr1	7533579	7533954	-1
chr1	9563208	9563820	1
chr1	10983338	10984245	1
chr1	13659620	13660029	-1
chr1	20791786	20792154	2
chr1	20929027	20929578	1
chr1	21294194	21294601	-1
chr1	23712273	23712802	-1
chr1	30835416	30835894	2
chr1	31210769	31211256	1
chr1	31850413	31851338	-1
chr1	33949588	33950114	1
chr1	34062448	34062987	1
chr1	36132677	36133114	-2
chr1	36380826	36381415	-2
chr1	36794117	36794639	1
chr1	38993490	38994077	-1
chr1	39213551	39214090	2
chr1	39554557	39554995	-1
chr1	39560856	39561503	1
chr1	39742646	39743101	1
chr1	45729615	45729969	-1
chr1	51390482	51391264	1
chr1	51725511	51726141	1
chr1	52055378	52055824	1
chr1	52443817	52444388	1
chr1	53947215	53947591	-2
chr1	54570777	54571044	-2
chr1	54982682	54983589	2
chr1	55930980	55931419	1
chr1	59540369	59541087	-1
chr1	59560438	59561098	-1
chr1	59940576	59941124	1
chr1	60215209	60215970	1
chr1	60485785	60486188	2
chr1	60719048	60719616	1
chr1	61011647	61012074	1
chr1	61354842	61355278	1
chr1	61685134	61686259	-1
chr1	61696351	61696883	-2
chr1	62743517	62743936	1
chr1	62856179	62856642	-2
chr1	62866710	62867185	1
chr1	64492586	64493001	1
chr1	65032711	65033177	1
chr1	65224671	65225618	-1
chr1	66151118	66151489	1
chr1	67039283	67039747	1
chr1	69735558	69736036	1
chr1	70316674	70317184	-2
chr1	71770287	71770866	2
chr1	71883615	71884300	1
chr1	71958805	71959673	-2
chr1	71983335	71983548	2
chr1	73665054	73665577	1
chr1	73676897	73677370	2
chr1	74094204	74094685	-1
chr1	74425565	74426078	-1
chr1	74433108	74433847	-1
chr1	74854457	74855159	-1
chr1	75339392	75339884	1
chr1	77078188	77078682	1
chr1	78137317	78137705	-2
chr1	82568298	82568744	2
chr1	82783876	82784365	1
chr1	84396159	84396840	-2
chr1	84429770	84430559	-1
chr1	87904257	87904815	1
chr1	88210219	88210770	-1
chr1	88829485	88829853	2
chr1	89083490	89084015	-1
chr1	89154952	89155482	1
chr1	90653142	90653849	-2
chr1	90673590	90673969	-2
chr1	90954556	90954977	-1
chr1	90966058	90967850	-1
chr1	91071901	91072310	-1
chr1	91392741	91393266	-1
chr1	91528387	91528743	1
chr1	92547171	92547808	2
chr1	92736808	92737220	1
chr1	92961248	92962173	-1
chr1	93460514	93460979	1
chr1	94507528	94508013	1
chr1	95582752	95583641	-1
chr1	95975576	95976115	-2
chr1	99706101	99706469	1
chr1	100645290	100645878	-1
chr1	105659286	105659732	2
chr1	108089386	108090136	-2
chr1	108243300	108243720	-1
chr1	108632172	108632695	1
chr1	108714896	108715416	1
chr1	121544792	121545806	-1
chr1	122264752	122265081	-2
chr1	122483012	122483545	1
chr1	127279157	127279599	-2
chr1	127614438	127614917	2
chr1	128908433	128908931	-2
chr1	129396772	129397238	-1
chr1	130037640	130038035	1
chr1	131140908	131141280	-2
chr1	132588357	132588868	2
chr1	132673202	132673710	1
chr1	132880976	132881425	-1
chr1	133496696	133497317	-1
chr1	133763665	133764745	-2
chr1	134022417	134023045	-1
chr1	134108683	134109135	-1
chr1	134234971	134235250	-1
chr1	134286615	134287273	1
chr1	135389351	135390007	-2
chr1	135598523	135599150	1
chr1	136187519	136188032	-1
chr1	137743701	137744131	1
chr1	137947954	137948389	1
chr1	138130723	138131485	-1
chr1	138763215	138763649	-2
chr1	140505765	140506175	-1
chr1	140928968	140929387	2
chr1	152882102	152882553	1
chr1	152998187	152998856	-1
chr1	154137874	154138354	2
chr1	154216282	154216731	1
chr1	154372072	154372634	1
chr1	155577646	155578197	2
chr1	156969607	156970103	2
chr1	158908504	158909376	1
chr1	160883623	160884211	1
chr1	162647866	162648243	1
chr1	162770637	162771185	-2
chr1	163310165	163310656	2
chr1	164870905	164871212	2
chr1	164984809	164985197	2
chr1	165000598	165001046	1
chr1	165709274	165710103	-1
chr1	165772346	165772799	-1
chr1	166345365	166346001	1
chr1	166356417	166356917	-1
chr1	166387658	166388572	-1
chr1	171600804	171601241	1
chr1	171849273	171849702	1
chr1	172357930	172358432	-2
chr1	172922653	172923098	1
chr1	173094370	173094803	1
chr1	173134342	173134985	1
chr1	173251565	173251941	1
chr1	173341077	173342540	-1
chr1	173447876	173448390	-2
chr1	174580580	174581114	2
chr1	174920834	174921344	1
chr1	175253908	175254340	1
chr1	175307578	175308010	1
chr1	177459798	177460390	-1
chr1	177622225	177622833	-1
chr1	178642494	178642993	1
chr1	180240236	180240705	1
chr1	181017147	181017512	2
chr1	181563432	181563907	2
chr1	182156472	182156834	-1
chr1	182295271	182295911	1
chr1	182922238	182922736	1
chr1	182939861	182940845	-1
chr1	182945961	182946390	-2
chr1	183811674	183812217	2
chr1	184271042	184271712	-1
chr1	184539741	184540627	-2
chr1	184688325	184688619	-2
chr1	184722380	184723090	-1
chr1	186089903	186090413	1
chr1	186218976	186219555	1
chr1	188064981	188065450	1
chr1	188216750	188217294	1
chr1	189124471	189124822	2
chr1	189586662	189587550	1
chr1	189594832	189595440	1
chr1	190676981	190677323	-2
chr1	191900066	191900880	-2
chr1	192073412	192073716	2
chr1	192899379	192899880	1
chr1	193208847	193209114	-2
chr1	193408407	193408710	-1
chr1	193745706	193746146	-2
chr1	193779982	193781099	-1
chr1	193819320	193820154	-1
chr1	194436007	194436682	2
chr1	194978959	194980249	-1
chr1	195024579	195024934	2
chr1	196187438	196188028	1
chr1	196219856	196220419	1
chr10	4555461	4555861	1
chr10	4833865	4834275	1
chr10	5725169	5725747	2
chr10	5825519	5825810	2
chr10	6604961	6605788	1
chr10	6772194	6772638	2
chr10	7013233	7013699	1
chr10	8512196	8512638	1
chr10	12363126	12363573	1
chr10	16356792	16357333	1
chr10	19211272	19211784	1
chr10	19412805	19413327	2
chr10	19886668	19886933	-2
chr10	20349862	20350587	-2
chr10	20393402	20394083	1
chr10	21147796	21148337	2
chr10	22806544	22807137	1
chr10	22836558	22837143	1
chr10	23330802	23331443	1
chr10	23698855	23699563	-2
chr10	25859166	25859693	1
chr10	26610342	26610821	1
chr10	28367516	28368156	-2
chr10	28698869	28699241	-2
chr10	29809174	29809618	1
chr10	30438695	30439223	1
chr10	33507327	33507660	2
chr10	33509145	33509473	2
chr10	33536781	33537379	2
chr10	34048077	34048538	1
chr10	34151587	34152033	2
chr10	36792579	36793022	1
chr10	36995170	36995900	1
chr10	39898987	39899338	-1
chr10	40022118	40022838	-2
chr10	40724096	40724578	1
chr10	41123709	41124163	1
chr10	41324530	41325750	2
chr10	42014866	42015202	1
chr10	43469096	43469479	-1
chr10	43722285	43722682	-2
chr10	44327161	44327680	2
chr10	44765026	44765511	2
chr10	44806406	44806895	-1
chr10	45572579	45572839	-2
chr10	51124982	51125356	-2
chr10	52410004	52410853	-2
chr10	52478421	52478809	-2
chr10	52834823	52835292	1
chr10	53127027	53127888	1
chr10	53142732	53143572	2
chr10	53219260	53219867	1
chr10	53579058	53579383	1
chr10	53794051	53795573	-1
chr10	55699872	55700370	-2
chr10	55884230	55884603	2
chr10	56721030	56721598	1
chr10	57036884	57037295	-2
chr10	57251820	57252524	-1
chr10	58011489	58012138	-1
chr10	59040630	59041392	1
chr10	59250123	59250521	-1
chr10	59405811	59406841	-1
chr10	59468080	59468385	-1
chr10	59654368	59654952	-1
chr10	60150137	60150627	-1
chr10	60885622	60886433	-2
chr10	61073628	61074030	1
chr10	64485404	64485812	1
chr10	66372918	66373497	1
chr10	66391171	66391801	1
chr10	66727433	66728102	1
chr10	67460838	67461346	-1
chr10	67819785	67820334	1
chr10	68468081	68468649	-1
chr10	70642875	70643196	-1
chr10	70809484	70809816	1
chr10	70851915	70852241	-2
chr10	74399706	74400156	-1
chr10	74540840	74541799	-1
chr10	74623063	74623681	-1
chr10	74656672	74657173	-2
chr10	75994231	75994786	-1
chr10	76955696	76956018	-1
chr10	76965854	76966309	2
chr10	79416619	79417069	-1
chr10	79551813	79552202	-1
chr10	79812990	79813480	-1
chr10	79949752	79950082	-2
chr10	80229022	80229878	-2
chr10	80237133	80237962	-1
chr10	80284693	80285156	1
chr10	80703577	80704039	-1
chr10	80730962	80731639	-1
chr10	82687808	82688223	2
chr10	82799858	82800898	-1
chr10	84084714	84085706	1
chr10	84192862	84193183	-2
chr10	84220160	84220712	-1
chr10	85430679	85431205	1
chr10	85843129	85843730	2
chr10	85881094	85882007	2
chr10	85914967	85915804	1
chr10	86557069	86557509	2
chr10	86966689	86967170	1
chr10	87947073	87947330	-2
chr10	90495100	90495503	-2
chr10	90699543	90699910	2
chr10	92477050	92477583	-2
chr10	93239941	93240484	1
chr10	93281350	93281836	1
chr10	93924148	93924520	-2
chr10	94454041	94454526	2
chr10	94566373	94567043	1
chr10	94903186	94903613	2
chr10	95594625	95595264	1
chr10	95676408	95676988	1
chr10	95795824	95796380	1
chr10	95824353	95825129	1
chr10	96149518	96149989	1
chr10	96387160	96387799	2
chr10	96397206	96397704	1
chr10	98847101	98847895	1
chr10	98922368	98923145	1
chr10	102299265	102299570	-2
chr10	102657577	102657945	-1
chr10	106790597	106790955	-1
chr10	107369487	107369945	1
chr10	107872599	107873113	1
chr10	107890682	107890975	-2
chr10	110800718	110801612	1
chr10	111062464	111063635	2
chr10	111394780	111395252	1
chr10	111414590	111415063	1
chr10	114242940	114243307	-1
chr10	114488641	114489037	-2
chr10	115054400	115054814	1
chr10	115645059	115645916	1
chr10	115756249	115756698	1
chr10	116869522	116869855	-1
chr10	116934884	116935336	-1
chr10	118112871	118113351	-1
chr10	118658707	118659114	-1
chr10	118681081	118681470	-2
chr10	119743032	119743471	1
chr10	120104012	120104450	1
chr10	120912105	120913360	-2
chr10	120923402	120923922	-2
chr10	120947021	120947696	-1
chr10	121542376	121543103	1
chr10	121620060	121620538	1
chr10	121936985	121937573	1
chr10	121962788	121963319	1
chr10	121990109	121990585	1
chr10	122528755	122529258	1
chr10	124551329	124551837	1
chr10	125221889	125222411	1
chr10	125968417	125968870	-2
chr10	126516628	126517546	-1
chr10	126560389	126560901	-2
chr10	126614625	126615304	-1
chr10	126725039	126725312	-2
chr10	126770226	126770629	-1
chr10	126841449	126842093	-1
chr10	126974846	126975492	-1
chr10	127262458	127262951	1
chr10	127495382	127496985	-2
chr10	127877421	127877882	1
chr10	127955866	127956431	-1
chr11	3686545	3687034	1
chr11	3734145	3734763	-1
chr11	5326277	5326800	1
chr11	5343507	5344580	-1
chr11	5369091	5369437	-1
chr11	5374112	5374635	1
chr11	5492198	5492752	2
chr11	5736164	5736495	2
chr11	8759789	8760282	1
chr11	9217244	9217772	1
chr11	11720187	11720643	2
chr11	11744201	11744869	2
chr11	16161164	16161670	-1
chr11	16424890	16425553	2
chr11	16642093	16643164	1
chr11	16770951	16771550	-1
chr11	17111095	17111552	-1
chr11	19661028	19661565	1
chr11	20538808	20539225	1
chr11	24314813	24315230	1
chr11	28265232	28265910	-1
chr11	29426053	29426783	-1
chr11	29447401	29447861	-1
chr11	30122565	30123020	1
chr11	32596400	32596802	-1
chr11	34112870	34113347	1
chr11	35221073	35221542	2
chr11	35265021	35265565	1
chr11	38494576	38495314	1
chr11	42812668	42813266	1
chr11	43077262	43077760	1
chr11	43226237	43226672	1
chr11	43763618	43764365	2
chr11	44144731	44145482	1
chr11	45014215	45015182	1
chr11	45694477	45695016	1
chr11	45886110	45886665	1
chr11	46065459	46065852	-1
chr11	47471604	47472027	1
chr11	48898387	48898813	1
chr11	49541273	49541820	1
chr11	50002393	50002911	-2
chr11	50372494	50373205	1
chr11	50486342	50486636	2
chr11	50527090	50527696	2
chr11	53953458	53954290	-2
chr11	54692880	54693406	1
chr11	54797536	54798028	1
chr11	55827102	55827582	-1
chr11	55919151	55919551	-1
chr11	58625527	58625883	-2
chr11	59382644	59383307	1
chr11	59560055	59560625	1
chr11	60106217	60106697	1
chr11	60279346	60280170	-1
chr11	61675584	61676960	-1
chr11	62506749	62507203	1
chr11	63218101	63218634	1
chr11	64255450	64255993	1
chr11	64569074	64569441	-2
chr11	64704261	64704656	-1
chr11	65010741	65011187	1
chr11	67241644	67242295	-1
chr11	67489656	67490103	1
chr11	68963883	68964523	-1
chr11	69058343	69058781	2
chr11	69893472	69893935	-1
chr11	71851472	71851927	2
chr11	72345106	72345550	2
chr11	72550978	72551521	-2
chr11	72754315	72754659	2
chr11	74142248	74142701	2
chr11	74190321	74190825	1
chr11	74339976	74340372	1
chr11	75203716	75204163	2
chr11	75244761	75245192	-2
chr11	75432708	75433016	-2
chr11	75646529	75647113	-1
chr11	76193358	76193993	-1
chr11	76213253	76213880	1
chr11	77290460	77290794	2
chr11	78171863	78172233	-1
chr11	78249264	78249945	-1
chr11	78641900	78642323	1
chr11	78710180	78710722	-2
chr11	79536288	79536668	-1
chr11	79554200	79555004	-1
chr11	79577054	79577884	-1
chr11	79605663	79605953	1
chr11	80509803	80510309	1
chr11	83391820	83392352	2
chr11	83552708	83553172	1
chr11	83666406	83667281	-1
chr11	83685258	83685747	-1
chr11	83879538	83880039	1
chr11	84057030	84057775	-2
chr11	84432073	84432460	-1
chr11	84535458	84535895	-1
chr11	84997626	84998022	1
chr11	86171347	86172207	2
chr11	86346334	86346716	-1
chr11	86620373	86621506	-1
chr11	86766567	86767068	-1
chr11	87630404	87630922	1
chr11	88829275	88830228	-2
chr11	89899167	89899755	1
chr11	93364815	93365180	2
chr11	93673773	93674248	1
chr11	94450709	94451399	1
chr11	94800622	94800967	1
chr11	94884420	94885085	-2
chr11	94979828	94980223	1
chr11	95226822	95227419	1
chr11	95284816	95285264	-1
chr11	96397444	96397890	1
chr11	96482437	96482887	1
chr11	96516770	96517281	1
chr11	96621302	96621838	1
chr11	97480661	97481108	-2
chr11	98307721	98307968	-2
chr11	98496706	98497037	-1
chr11	98623975	98624371	-1
chr11	99172071	99172557	1
chr11	100286960	100287690	1
chr11	100347167	100347839	1
chr11	100622776	100623578	-1
chr11	101380185	101381155	1
chr11	101676115	101676501	-1
chr11	101766403	101766870	1
chr11	101771480	101771981	1
chr11	101780862	101781403	1
chr11	102429497	102429911	-1
chr11	102434076	102434586	-1
chr11	102452649	102452942	-2
chr11	102461238	102461533	-1
chr11	102754219	102754697	-1
chr11	102837294	102837636	-1
chr11	105206596	105206960	2
chr11	106374481	106374900	2
chr11	106737476	106737719	2
chr11	106879943	106880315	-1
chr11	106974375	106974826	1
chr11	107245339	107245658	-2
chr11	107714333	107714837	1
chr11	107886976	107887460	1
chr11	107996753	107997128	-2
chr11	109567207	109567688	-1
chr11	109871813	109872930	-2
chr11	110105923	110106500	-1
chr11	112643503	112644130	-1
chr11	112937603	112938170	-1
chr11	113576264	113576949	-1
chr11	114530157	114530758	-1
chr11	115111217	115111803	-1
chr11	115126525	115127023	-1
chr11	115273769	115274270	-1
chr11	115413931	115414536	-1
chr11	115685008	115686073	-1
chr11	115705139	115705807	-1
chr11	116464576	116465209	-1
chr11	117086029	117086700	-1
chr11	117174119	117174723	-1
chr11	117175318	117175864	-1
chr11	117253600	117254060	-1
chr11	117512192	117512652	-1
chr11	117709787	117710421	-2
chr11	117965302	117965811	-2
chr11	118307133	118307611	2
chr11	118636939	118637497	-1
chr11	118895304	118895973	-2
chr11	120024561	120024771	-2
chr11	120318892	120319832	-2
chr11	120403294	120403782	-1
chr11	120521463	120522623	-1
chr11	120610729	120611207	-1
chr11	120748775	120749246	-1
chr11	121312953	121313830	-1
chr12	3359127	3359620	1
chr12	3571865	3573130	-1
chr12	3859662	3860329	-2
chr12	4578646	4579152	1
chr12	8096347	8097244	-2
chr12	8896042	8896722	1
chr12	9258564	9259019	2
chr12	12183015	12183668	1
chr12	12403009	12403414	1
chr12	12407832	12408228	1
chr12	12821460	12822006	2
chr12	13609178	13609689	1
chr12	13675270	13675996	2
chr12	13714542	13715020	1
chr12	14156717	14157271	1
chr12	15542623	15543060	1
chr12	15612838	15613337	1
chr12	16836556	16836930	1
chr12	17365812	17366201	1
chr12	17373734	17374211	1
chr12	17476465	17477112	2
chr12	17748425	17749205	-1
chr12	21324055	21324389	2
chr12	25335404	25336137	-1
chr12	25659715	25660710	1
chr12	25812730	25812936	2
chr12	25846210	25846922	2
chr12	25920062	25920536	-2
chr12	25951605	25952608	-1
chr12	25968533	25969154	1
chr12	26498765	26499551	1
chr12	26575500	26576020	1
chr12	28027710	28028223	1
chr12	28534223	28534896	1
chr12	28722672	28723629	1
chr12	29516060	29516597	2
chr12	30611731	30612174	1
chr12	30884543	30885047	1
chr12	31019241	31019843	1
chr12	31281789	31282259	1
chr12	31689827	31690306	1
chr12	33376969	33377706	1
chr12	33742101	33742531	-1
chr12	35117265	35117737	-2
chr12	35867306	35867800	1
chr12	37672723	37672929	-2
chr12	41114361	41114835	2
chr12	41295588	41295835	-2
chr12	41823961	41824415	-1
chr12	46262970	46263395	1
chr12	50492331	50492888	-1
chr12	53565553	53566087	1
chr12	53575069	53575883	1
chr12	53996670	53997067	1
chr12	55248394	55248786	2
chr12	55647156	55647638	1
chr12	55980570	55981068	2
chr12	56085723	56087500	2
chr12	56104781	56105267	1
chr12	56547856	56548197	2
chr12	56879239	56879691	1
chr12	56932047	56932519	1
chr12	58087002	58087542	1
chr12	58312385	58313247	-1
chr12	58500459	58500861	-1
chr12	60133063	60133543	-1
chr12	70834484	70834980	1
chr12	71245999	71246479	1
chr12	72412514	72413010	1
chr12	73302917	73303205	-2
chr12	73343781	73344270	1
chr12	76749323	76749730	-1
chr12	77367781	77368231	2
chr12	78669234	78669718	1
chr12	79087387	79088209	1
chr12	80776246	80777330	1
chr12	81005754	81006307	1
chr12	81070698	81071353	2
chr12	81184735	81185454	2
chr12	81840423	81840860	-1
chr12	83186734	83187554	1
chr12	84842941	84843628	1
chr12	85473158	85473641	1
chr12	86687313	86687932	2
chr12	86788386	86788785	2
chr12	87879539	87879926	2
chr12	92820131	92820413	-2
chr12	92922412	92923182	2
chr12	98758887	98759136	-2
chr12	99698082	99698553	-1
chr12	99823492	99823959	-1
chr12	100017392	100017755	2
chr12	100158543	100159207	-1
chr12	100495878	100496095	2
chr12	100656718	100657171	-2
chr12	100740289	100740909	-1
chr12	101842729	101843153	1
chr12	103623069	103623390	2
chr12	104500650	104501137	2
chr12	104770671	104771577	-1
chr12	104800588	104801009	-1
chr12	105201572	105202029	-1
chr12	105288117	105288619	-1
chr12	106136950	106137670	-1
chr12	107293976	107294427	2
chr12	107706475	107706969	-1
chr12	109913794	109914617	-1
chr12	109998745	109999097	-2
chr12	111654502	111654837	-1
chr12	112044429	112044924	-1
chr12	112277933	112278623	-1
chr12	112403309	112403680	-1
chr12	112982148	112982557	-2
chr12	113017787	113018143	-1
chr12	113047890	113048491	-1
chr12	113149309	113149719	-1
chr12	113546268	113546619	-1
chr12	114725879	114726299	2
chr12	118010467	118011225	1
chr12	118273658	118274158	1
chr12	120264752	120265195	1
chr13	4559008	4559404	-2
chr13	6470852	6471292	1
chr13	7312879	7313291	-2
chr13	7347657	7347943	-2
chr13	7428370	7428880	-2
chr13	8869911	8871061	-1
chr13	9063320	9063835	1
chr13	9635682	9636123	1
chr13	12238631	12239184	2
chr13	12565949	12566572	2
chr13	12612346	12612955	-2
chr13	14096364	14096752	-1
chr13	14097209	14097623	-2
chr13	14155028	14155616	-1
chr13	17676634	17677023	1
chr13	18216219	18216639	-1
chr13	20363620	20364097	1
chr13	20364410	20364862	1
chr13	22135980	22136551	-1
chr13	23643416	23643774	-1
chr13	23689763	23690274	1
chr13	24779105	24779636	1
chr13	25116555	25117079	1
chr13	28161288	28162219	-2
chr13	28200091	28200863	-2
chr13	28208738	28209330	-2
chr13	29017585	29018066	-1
chr13	30351662	30352251	1
chr13	30364048	30364663	1
chr13	30658560	30659060	1
chr13	31174247	31174730	1
chr13	31420488	31421224	2
chr13	31750693	31751270	1
chr13	32305829	32306341	1
chr13	33854448	33855010	1
chr13	34056352	34057002	-2
chr13	34169462	34170292	-1
chr13	34642210	34643073	-2
chr13	34794927	34795568	-1
chr13	35865686	35866034	-1
chr13	36558277	36559040	1
chr13	36625537	36626261	1
chr13	37404134	37404862	1
chr13	37417377	37417796	1
chr13	37600335	37601003	-1
chr13	37736558	37737153	-2
chr13	40938811	40939284	1
chr13	42718865	42719364	-2
chr13	43594814	43595492	-2
chr13	43691167	43691663	1
chr13	44060581	44061249	1
chr13	45103519	45103995	-1
chr13	45891310	45891709	-1
chr13	46406006	46406632	2
chr13	46725969	46726676	1
chr13	46933822	46934316	1
chr13	47383539	47384262	1
chr13	48332810	48333302	2
chr13	48559533	48560019	1
chr13	49153865	49154332	2
chr13	49654516	49654949	-1
chr13	51044826	51045399	1
chr13	51286976	51287549	-2
chr13	52104988	52105627	1
chr13	52115114	52115424	2
chr13	52116981	52117870	2
chr13	52120788	52121365	1
chr13	52250838	52251294	2
chr13	52349542	52349974	1
chr13	52571599	52571944	2
chr13	52861285	52862185	-1
chr13	53036168	53036821	1
chr13	53451576	53452192	1
chr13	54906800	54907277	-1
chr13	55545542	55546014	-2
chr13	55579288	55579849	-1
chr13	56836790	56837346	1
chr13	57370860	57371431	1
chr13	58801555	58802110	-1
chr13	59568711	59569489	-1
chr13	59990910	59991426	1
chr13	60274812	60275077	2
chr13	60674948	60676004	1
chr13	60709754	60710531	1
chr13	63027767	63028286	1
chr13	64053178	64053695	-1
chr13	64499284	64499744	2
chr13	67092440	67092936	-1
chr13	67830026	67830371	2
chr13	74045058	74045560	1
chr13	74600065	74600678	-1
chr13	75364993	75365545	2
chr13	76119296	76119767	-1
chr13	77847743	77848577	-1
chr13	81001458	81001945	1
chr13	81350300	81350678	2
chr13	83864581	83865106	-1
chr13	91946688	91947481	-2
chr13	93521664	93522040	-2
chr13	93625826	93626226	-1
chr13	95087526	95087992	-1
chr13	96333575	96334105	1
chr13	96387882	96388768	-2
chr13	96580700	96581400	2
chr13	98069834	98070430	1
chr13	98145455	98146159	1
chr13	98280464	98281193	1
chr13	100145465	100145980	1
chr13	101349802	101350277	1
chr13	101931602	101932101	2
chr13	102046703	102047186	2
chr13	102118146	102118542	2
chr13	102405503	102406371	2
chr13	102505624	102506109	1
chr13	102523532	102524054	-1
chr13	104123887	104124878	-1
chr13	104289312	104289828	-2
chr13	105299759	105300173	2
chr13	105426002	105426648	1
chr13	105429096	105429604	2
chr13	108981471	108981924	2
chr13	109672145	109672541	2
chr13	110146369	110146921	2
chr13	111235049	111235752	-1
chr13	112861724	112862439	1
chr13	114299417	114300129	-1
chr13	114326243	114326961	-1
chr13	114877789	114878831	-1
chr13	120072206	120072667	1
chr14	8686112	8686707	2
chr14	8776144	8776715	1
chr14	8796925	8797442	1
chr14	8826598	8827113	2
chr14	8989440	8989926	2
chr14	12388753	12389322	-1
chr14	12412544	12412919	-1
chr14	12984424	12984902	1
chr14	17266824	17267390	1
chr14	17358612	17359080	1
chr14	21147658	21148117	-1
chr14	21789606	21790144	-1
chr14	21939683	21940063	1
chr14	22403702	22404275	-1
chr14	24951352	24951775	-1
chr14	25092756	25093252	1
chr14	25130370	25130756	1
chr14	25465476	25465850	2
chr14	25598382	25599188	1
chr14	25721144	25721729	2
chr14	25837258	25837735	2
chr14	26000677	26001494	1
chr14	26023736	26024050	2
chr14	26046813	26047579	1
chr14	26114882	26115600	2
chr14	26265766	26266380	-1
chr14	26540439	26540774	1
chr14	29451966	29453018	1
chr14	30840601	30840971	-1
chr14	30942181	30942975	-1
chr14	31720727	31721442	1
chr14	32285585	32286140	1
chr14	33344070	33344457	1
chr14	33701966	33702930	1
chr14	33846593	33847023	1
chr14	35183359	35183808	2
chr14	35185786	35186279	-1
chr14	35316008	35316684	-1
chr14	35387242	35387770	-1
chr14	35408819	35409557	-1
chr14	35970222	35970790	1
chr14	37728152	37728426	-2
chr14	41769964	41770338	-2
chr14	41792256	41792707	2
chr14	41846617	41847198	1
chr14	46096733	46097016	-2
chr14	46613309	46613793	1
chr14	47504363	47504705	-2
chr14	47869254	47870028	1
chr14	48978421	48978911	1
chr14	49157764	49158503	1
chr14	50343273	50343824	2
chr14	52503110	52503580	1
chr14	52615804	52616720	-1
chr14	52766135	52766881	-2
chr14	54684131	54684713	1
chr14	55269838	55270337	2
chr14	55698022	55698792	-1
chr14	55796052	55796730	-1
chr14	56146711	56147137	1
chr14	56201098	56201403	-1
chr14	57573446	57573668	-2
chr14	60562037	60562497	1
chr14	60634716	60635116	1
chr14	61968707	61969079	2
chr14	62190127	62190707	2
chr14	63181230	63181564	2
chr14	63503616	63504378	-1
chr14	63543643	63543991	-1
chr14	63792470	63792891	-1
chr14	64928169	64928525	-1
chr14	64928679	64929207	-1
chr14	66008499	66008966	1
chr14	66353753	66354158	-2
chr14	66701556	66701946	-1
chr14	67571967	67572355	-2
chr14	69353834	69354353	1
chr14	73530101	73530839	2
chr14	73654183	73654644	-1
chr14	73680621	73681299	1
chr14	75596816	75597276	1
chr14	76192774	76193450	1
chr14	76476925	76477419	1
chr14	77148953	77149555	1
chr14	77541408	77542001	1
chr14	78805267	78805803	1
chr14	87614894	87615357	1
chr14	96383292	96383626	-2
chr14	99262744	99263653	1
chr14	99421527	99421880	2
chr14	100331080	100331525	1
chr14	100533370	100534187	-1
chr14	100752094	100752697	1
chr14	101916521	101916930	1
chr14	105796594	105797094	1
chr14	106838501	106838948	1
chr14	114965688	114966000	-2
chr14	114967014	114967560	-1
chr14	117205789	117206071	-2
chr14	118404833	118405299	1
chr14	118426759	118427243	1
chr14	119219274	119219711	2
chr14	120215433	120215913	-1
chr14	120234520	120235382	-1
chr14	120746629	120747012	-2
chr14	121544343	121545278	1
chr14	123300450	123300770	-1
chr15	3414504	3415232	1
chr15	3539951	3540409	1
chr15	4006565	4007051	1
chr15	9384907	9385445	1
chr15	9903358	9903947	1
chr15	10155351	10155991	2
chr15	10257616	10258140	-1
chr15	10369581	10370132	1
chr15	10968214	10968690	1
chr15	11209082	11210030	1
chr15	11336575	11336993	1
chr15	12014603	12015097	1
chr15	12043245	12043508	2
chr15	12725076	12725565	1
chr15	25428719	25429343	-1
chr15	25662509	25662920	1
chr15	26824674	26825549	1
chr15	27480052	27480642	1
chr15	27789395	27789679	2
chr15	30985912	30986262	-1
chr15	31253475	31253821	-1
chr15	32945548	32946040	1
chr15	34236189	34237074	2
chr15	35844846	35845383	2
chr15	36097470	36097813	-1
chr15	36109130	36109680	2
chr15	36140022	36140713	2
chr15	36889921	36890454	-1
chr15	38035550	38036063	-1
chr15	38626095	38626723	1
chr15	38909978	38910460	1
chr15	40203948	40204264	2
chr15	42506270	42506770	1
chr15	44210840	44211214	-1
chr15	44584857	44585388	1
chr15	44591943	44592231	2
chr15	44618979	44619839	1
chr15	51708679	51709523	1
chr15	51984951	51985390	1
chr15	52338431	52338910	1
chr15	53616951	53617307	-2
chr15	54599863	54600414	1
chr15	55100176	55100536	1
chr15	55382233	55382613	1
chr15	58886380	58886865	-1
chr15	60591437	60591882	1
chr15	60593532	60594039	1
chr15	60656104	60656721	2
chr15	60664125	60664572	1
chr15	60825043	60826435	1
chr15	60927860	60928434	1
chr15	60933888	60934451	1
chr15	61894914	61895319	-2
chr15	62096192	62097326	1
chr15	62177294	62177952	2
chr15	62543814	62544348	1
chr15	64005822	64006510	1
chr15	64458765	64459360	1
chr15	66773835	66774246	2
chr15	68036507	68037063	1
chr15	68920196	68920610	1
chr15	71827251	71827755	1
chr15	72853206	72853762	2
chr15	72948992	72949634	2
chr15	73287371	73287838	1
chr15	73383953	73384348	2
chr15	73411544	73411887	2
chr15	73546772	73547118	-1
chr15	73547200	73547397	2
chr15	74470542	74471041	1
chr15	75096314	75096843	1
chr15	75147660	75148128	1
chr15	75186312	75187303	1
chr15	75253529	75254269	1
chr15	75774716	75775129	1
chr15	75816930	75817388	-1
chr15	75954671	75955448	-1
chr15	76115765	76116186	-1
chr15	76849180	76849533	2
chr15	76901946	76902409	-1
chr15	76982730	76983057	1
chr15	76983252	76983483	2
chr15	77173776	77174337	-1
chr15	77217815	77218491	-2
chr15	77393469	77394161	1
chr15	77580824	77581331	1
chr15	79101499	79101940	-1
chr15	80880107	80880595	1
chr15	81065813	81066395	-1
chr15	81102849	81103412	-1
chr15	81105967	81106447	-1
chr15	81216792	81217223	-1
chr15	81278637	81279352	1
chr15	81626576	81627105	-1
chr15	82268297	82268951	-1
chr15	82635603	82636123	1
chr15	83393784	83395101	-1
chr15	83424935	83425859	-1
chr15	83904267	83904690	1
chr15	83954490	83954872	1
chr15	85671413	85671886	-1
chr15	85932727	85933720	1
chr15	85989422	85990068	-1
chr15	88829532	88829994	-1
chr15	89245598	89245964	2
chr15	91021758	91022863	1
chr15	91090975	91091510	1
chr15	91134845	91135273	1
chr15	91404944	91405342	2
chr15	94879561	94880193	1
chr15	95556220	95556700	-2
chr15	96497059	96497555	1
chr15	97065614	97066037	1
chr15	97078414	97078864	2
chr15	97548192	97548730	2
chr15	97620403	97620889	-1
chr15	98340800	98341380	-1
chr15	98440726	98440966	-2
chr15	98461796	98462419	-1
chr15	98734860	98735587	-1
chr15	98764366	98765306	-2
chr15	99147126	99147713	1
chr15	100093650	100094197	2
chr15	100423214	100423693	-2
chr15	101040673	101041106	2
chr15	101732705	101733591	1
chr16	3247579	3248084	-2
chr16	3871899	3873045	-1
chr16	4395009	4395666	-1
chr16	4560159	4560994	-1
chr16	4629893	4630517	-1
chr16	4654636	4655296	-1
chr16	4832034	4832558	-2
chr16	4896507	4897695	-2
chr16	5233662	5234337	-1
chr16	6436486	6437033	1
chr16	6480383	6480936	1
chr16	6584836	6585178	-2
chr16	9469377	9469954	1
chr16	9751162	9751657	-1
chr16	10767233	10767796	1
chr16	11579683	11580236	1
chr16	13699060	13699461	-1
chr16	14030664	14031146	1
chr16	16526794	16527567	-1
chr16	17257325	17258123	1
chr16	17583109	17583515	-1
chr16	17858679	17859100	1
chr16	17921608	17922480	-1
chr16	18858605	18859157	-2
chr16	20160189	20160558	-1
chr16	20709264	20709747	-1
chr16	21549646	21550330	-1
chr16	22108076	22108594	1
chr16	22293682	22294091	-2
chr16	22439039	22439768	-1
chr16	22922449	22922942	1
chr16	23632754	23633230	-1
chr16	23984286	23984658	1
chr16	24077953	24078425	-1
chr16	24777066	24777552	-1
chr16	25220497	25221145	2
chr16	25877452	25877849	-2
chr16	25945158	25945999	-2
chr16	26755199	26755755	2
chr16	27457332	27457791	1
chr16	28490555	28491034	1
chr16	28838121	28838529	1
chr16	30184872	30185316	1
chr16	30283884	30284504	-1
chr16	30587898	30588341	1
chr16	31016235	31016694	-1
chr16	31127091	31127298	-2
chr16	31399141	31399744	2
chr16	31405104	31405476	-2
chr16	31672305	31672679	-1
chr16	33155042	33155490	1
chr16	33950895	33951354	1
chr16	35806237	35806618	-1
chr16	38729676	38730182	1
chr16	40968199	40968612	2
chr16	42835983	42836549	1
chr16	43303252	43303916	1
chr16	44299501	44300010	1
chr16	44484004	44484591	1
chr16	46100470	46100786	-1
chr16	46121523	46121898	-1
chr16	46487680	46488236	1
chr16	49529200	49529710	1
chr16	50254644	50255070	1
chr16	50756819	50757231	1
chr16	52394988	52395377	2
chr16	55519792	55520287	1
chr16	55858548	55859006	1
chr16	57092558	57092992	1
chr16	60435098	60435529	-1
chr16	72692167	72692606	1
chr16	72980022	72980492	1
chr16	76202143	76202861	2
chr16	76455102	76455765	-1
chr16	76768840	76769267	1
chr16	77013993	77014793	-1
chr16	78490514	78491463	2
chr16	78637228	78637632	-1
chr16	81175754	81176211	-1
chr16	84527570	84528066	-1
chr16	87246657	87247112	1
chr16	88212153	88212524	-2
chr16	88657550	88658111	1
chr16	88710888	88711954	1
chr16	89517822	89518263	-2
chr16	91045784	91046139	-1
chr16	91224872	91225404	2
chr16	91936516	91937067	1
chr16	92336511	92336906	1
chr16	92341160	92341715	2
chr16	92457829	92458337	2
chr16	93543910	93544408	1
chr16	95567459	95567800	-2
chr16	96906193	96906647	1
chr16	97688134	97688594	1
chr16	97889097	97889473	1
chr16	97919291	97919794	1
chr16	98142181	98142944	1
chr17	3273628	3274219	1
chr17	3446596	3447016	1
chr17	5331404	5331817	-1
chr17	5535336	5535805	-1
chr17	5887383	5887835	1
chr17	5976729	5977098	2
chr17	8244105	8244448	1
chr17	8521367	8521825	-1
chr17	10686027	10686419	2
chr17	10937941	10938475	1
chr17	13842330	13842982	1
chr17	14369624	14370152	1
chr17	14549400	14549857	2
chr17	15214082	15214929	1
chr17	15311467	15312054	2
chr17	17531338	17531721	1
chr17	21816231	21816520	2
chr17	23696821	23697193	-1
chr17	24152609	24153300	1
chr17	24502620	24503293	-1
chr17	24862686	24862881	2
chr17	25018686	25019088	-1
chr17	26730314	26730660	2
chr17	26734039	26734447	-1
chr17	27973839	27974473	1
chr17	28397012	28397608	-1
chr17	28411634	28412103	-1
chr17	28649517	28650115	2
chr17	29210241	29210769	2
chr17	29607311	29607870	-1
chr17	29899477	29899903	-1
chr17	30739181	30739519	-2
chr17	30755451	30756186	-2
chr17	30776738	30777029	-2
chr17	30874715	30875170	-1
chr17	31465437	31465802	1
chr17	31604481	31604928	-1
chr17	32102427	32103121	1
chr17	32172880	32173949	-1
chr17	32239983	32240447	-1
chr17	32616458	32617009	-1
chr17	32817251	32817897	-2
chr17	32839774	32840197	-1
chr17	34386746	34387239	1
chr17	34708773	34709564	-2
chr17	35030830	35031166	-1
chr17	35059846	35060319	-1
chr17	35394913	35395501	-1
chr17	35432922	35433185	2
chr17	35693725	35694315	-1
chr17	36197765	36198376	2
chr17	36335224	36335616	-1
chr17	37387353	37387914	1
chr17	43153177	43153804	1
chr17	43366585	43367303	1
chr17	43937965	43938468	1
chr17	44267353	44267839	1
chr17	44398726	44399141	1
chr17	45814930	45815662	-1
chr17	45830673	45831642	-1
chr17	45885248	45885910	-1
chr17	45912417	45912818	-1
chr17	46712914	46713560	-1
chr17	46864952	46865361	-1
chr17	46872750	46873651	-1
chr17	47383583	47384231	-2
chr17	47508433	47508792	2
chr17	47609624	47611071	-1
chr17	48340718	48341064	-2
chr17	49444315	49444988	-1
chr17	50107914	50108521	1
chr17	50376587	50377087	1
chr17	50696903	50697419	1
chr17	51917157	51917562	-2
chr17	53759842	53760357	-1
chr17	56271259	56271659	-1
chr17	56325219	56325736	-1
chr17	56336236	56336753	-1
chr17	56896104	56896519	-1
chr17	57319758	57320235	-1
chr17	59033887	59034142	2
chr17	59238801	59239244	1
chr17	63673187	63673843	1
chr17	67230343	67231207	1
chr17	67489775	67490249	2
chr17	67491414	67492094	1
chr17	67525005	67525656	1
chr17	67822438	67822916	1
chr17	67934446	67935060	1
chr17	68000816	68001242	2
chr17	68017326	68017827	1
chr17	68634489	68634986	-1
chr17	68661626	68662387	-1
chr17	70171160	70171653	-2
chr17	70199436	70199839	-2
chr17	71033080	71033616	-1
chr17	71579418	71579967	-1
chr17	72591319	72591756	-2
chr17	72668869	72669308	1
chr17	73147164	73147625	1
chr17	78041855	78042188	-1
chr17	80240178	80240574	1
chr17	81274643	81275158	1
chr17	81381689	81382197	1
chr17	81415111	81415524	2
chr17	83469136	83469758	2
chr17	83581032	83582082	2
chr17	83670814	83671456	1
chr17	84036711	84037049	-1
chr17	84072059	84072353	2
chr17	84372663	84373305	1
chr17	84535601	84535982	-1
chr17	84555365	84556015	-1
chr17	84741010	84741421	-2
chr17	84766953	84767504	2
chr17	85071449	85072109	-1
chr17	86032907	86033418	2
chr17	87154117	87155040	2
chr17	87506955	87507823	-2
chr17	89013552	89013942	2
chr17	89353395	89353784	1
chr17	93931856	93932251	-2
chr18	3495345	3495884	1
chr18	4369073	4369593	1
chr18	4691778	4692253	1
chr18	4745959	4746561	1
chr18	4796448	4797183	1
chr18	4827232	4827769	2
chr18	4970892	4971457	2
chr18	6366382	6366820	1
chr18	6410939	6411406	1
chr18	7001414	7001824	1
chr18	7707995	7708499	1
chr18	9236935	9237545	1
chr18	9449337	9450780	2
chr18	9796260	9796814	2
chr18	9848284	9848949	2
chr18	10293095	10293720	1
chr18	10324928	10325895	1
chr18	10396164	10396645	1
chr18	10413379	10414028	1
chr18	10898502	10899013	2
chr18	11625629	11626290	1
chr18	11705154	11705599	1
chr18	11872501	11873264	1
chr18	11965832	11966329	1
chr18	12714181	12714584	-2
chr18	12722249	12722870	-1
chr18	12794181	12794455	-2
chr18	12806416	12806851	2
chr18	12884767	12885365	1
chr18	12899473	12900513	2
chr18	12968122	12968568	-2
chr18	13395866	13396299	-2
chr18	13758112	13758559	1
chr18	13829916	13830512	1
chr18	15298709	15299231	1
chr18	20724999	20725682	1
chr18	21197140	21197852	1
chr18	21280357	21280860	1
chr18	21541024	21541670	1
chr18	23931538	23932064	1
chr18	24053402	24053956	2
chr18	24828369	24829117	2
chr18	25280509	25281026	1
chr18	25713151	25713625	1
chr18	31986529	31986927	-1
chr18	33334067	33334541	-1
chr18	33418970	33419592	1
chr18	33949653	33950104	1
chr18	34262670	34263213	1
chr18	35128279	35128814	2
chr18	35205046	35205378	2
chr18	35436889	35437136	-2
chr18	35496135	35496738	-1
chr18	35771570	35772031	1
chr18	37921148	37921522	1
chr18	38011715	38012426	1
chr18	38791112	38791799	1
chr18	39396414	39396830	-1
chr18	39523374	39523905	2
chr18	39852764	39853313	-1
chr18	39875250	39875719	-2
chr18	42169325	42169731	1
chr18	42868321	42868808	1
chr18	43363690	43364156	1
chr18	43682946	43683399	1
chr18	44871198	44871711	1
chr18	44981312	44981689	-2
chr18	46298627	46299119	1
chr18	46495320	46495642	2
chr18	46540607	46541175	-1
chr18	47152962	47153399	1
chr18	50128237	50128747	1
chr18	50808404	50808790	1
chr18	53094740	53095274	1
chr18	53397407	53397855	-1
chr18	55150563	55151024	1
chr18	55293314	55294260	1
chr18	56918706	56919139	1
chr18	58669330	58669762	1
chr18	60783163	60784114	-1
chr18	62018170	62019235	2
chr18	62038884	62039514	1
chr18	62104154	62104791	-1
chr18	62254866	62255513	2
chr18	62323844	62324534	2
chr18	63814852	63815202	-1
chr18	64166303	64166769	-2
chr18	64239181	64239500	-2
chr18	64779382	64779840	2
chr18	65403665	65404229	-2
chr18	66570022	66570463	2
chr18	67376412	67376823	2
chr18	67467344	67467896	1
chr18	67524085	67524564	1
chr18	67771693	67772328	1
chr18	68509295	68509744	2
chr18	69503670	69504256	-1
chr18	70740331	70740716	-1
chr18	71371329	71371837	1
chr18	73919613	73919991	-1
chr18	74196598	74197303	1
chr18	74384108	74384489	2
chr18	74551354	74551766	2
chr18	74923985	74924517	-2
chr18	75005230	75005648	-1
chr18	75665689	75666053	-1
chr18	77555605	77556283	1
chr18	79306237	79307383	1
chr18	80197955	80198310	2
chr18	80734317	80734763	-1
chr18	80803102	80803571	1
chr18	81012171	81012660	1
chr18	82934504	82935036	1
chr18	84795939	84796737	1
chr18	85041201	85041606	2
chr18	85053687	85054171	-2
chr19	3962601	3962875	-2
chr19	3964021	3964368	-2
chr19	3980191	3980875	1
chr19	4037567	4038287	-1
chr19	4059073	4059923	-1
chr19	4820584	4821587	-2
chr19	4878267	4879124	-1
chr19	4908064	4908547	1
chr19	6552127	6552690	-1
chr19	7010742	7011164	-1
chr19	7182835	7183408	-1
chr19	7510729	7511195	-2
chr19	7803943	7804531	1
chr19	8247294	8247683	-1
chr19	8326157	8327478	2
chr19	8967264	8967972	-1
chr19	10789135	10789496	1
chr19	11851742	11852236	1
chr19	12769891	12770502	-1
chr19	14333512	14334315	2
chr19	16433329	16433789	1
chr19	16632418	16632873	2
chr19	16673729	16674250	1
chr19	17198831	17199313	1
chr19	17462865	17463410	1
chr19	17837097	17837893	1
chr19	17844034	17844589	1
chr19	17881070	17881567	2
chr19	18250679	18251243	2
chr19	18623092	18623634	1
chr19	18823920	18825001	2
chr19	18849625	18849856	2
chr19	18855030	18855387	2
chr19	18891852	18892331	1
chr19	21111837	21112385	1
chr19	22626645	22627130	1
chr19	23080971	23081490	2
chr19	23553267	23554000	-2
chr19	23937219	23937662	-1
chr19	24945622	24946210	1
chr19	25181883	25182310	1
chr19	25408845	25409426	1
chr19	26539771	26540109	-1
chr19	26792545	26793149	1
chr19	27198562	27199061	1
chr19	27291130	27291649	1
chr19	27310332	27310875	2
chr19	28851280	28851800	1
chr19	29106309	29106744	-1
chr19	29188486	29188856	-1
chr19	29429309	29429670	1
chr19	30231651	30232563	1
chr19	30376736	30377217	1
chr19	32042409	32042848	2
chr19	32394670	32395208	1
chr19	32516028	32516419	-1
chr19	32943807	32944239	2
chr19	33301445	33301932	1
chr19	34226265	34226823	1
chr19	34408784	34409240	1
chr19	35199771	35200401	1
chr19	36257611	36258080	2
chr19	37282918	37283250	2
chr19	38208396	38209050	-1
chr19	38328250	38328722	1
chr19	38403689	38404115	1
chr19	40004534	40004973	2
chr19	40048663	40048999	2
chr19	40295468	40295673	2
chr19	41179297	41179875	1
chr19	41973326	41973779	1
chr19	43470784	43471277	1
chr19	43739905	43740373	1
chr19	44609882	44610300	2
chr19	45130739	45131213	1
chr19	46365086	46365600	-1
chr19	46471029	46471785	2
chr19	46509965	46510659	-1
chr19	46675829	46676469	2
chr19	46971638	46972030	-1
chr19	47065617	47066084	1
chr19	47487243	47487719	-2
chr19	48781251	48781872	1
chr19	48856804	48857337	2
chr19	49434163	49434542	-1
chr19	50333495	50333913	1
chr19	53469106	53469493	1
chr19	53916324	53916834	1
chr19	53989191	53989947	2
chr19	56750841	56751324	2
chr19	57235505	57236211	1
chr19	57403305	57403823	1
chr19	57950570	57950942	-1
chr19	58117490	58118602	1
chr19	58587669	58587923	-2
chr19	58607551	58607766	-2
chr19	58993076	58993932	1
chr19	59093868	59094212	-2
chr19	61160250	61160865	1
chr2	3496587	3497164	2
chr2	3558003	3558712	-1
chr2	4858687	4859389	-1
chr2	8567143	8567350	-2
chr2	8675749	8676313	1
chr2	9864626	9865045	1
chr2	10981163	10981718	1
chr2	11400383	11401319	1
chr2	12340202	12341357	-2
chr2	12351550	12351756	-2
chr2	13458440	13458898	1
chr2	15072359	15072867	2
chr2	17763534	17764004	-2
chr2	19680714	19681188	1
chr2	20587553	20587977	1
chr2	24424049	24424553	1
chr2	24856297	24856776	1
chr2	25562073	25562931	-1
chr2	25705876	25706344	-1
chr2	26449508	26449891	-1
chr2	26494549	26495031	1
chr2	30284542	30285121	-1
chr2	31466886	31467283	-1
chr2	31553838	31554155	-1
chr2	31670630	31671450	-1
chr2	31703330	31703859	-1
chr2	31723903	31724444	-1
chr2	31740276	31740852	-1
chr2	31768156	31768486	2
chr2	31820558	31821005	-1
chr2	32006289	32006525	-1
chr2	32014363	32014732	-1
chr2	33100723	33101117	-1
chr2	33172023	33172514	2
chr2	34753287	34753852	-1
chr2	35877071	35877625	-1
chr2	37235684	37236136	1
chr2	37571489	37571881	-1
chr2	37781171	37781703	1
chr2	38386606	38386963	-1
chr2	38477286	38477633	-2
chr2	38787398	38787963	-1
chr2	39123839	39124415	2
chr2	41760540	41760853	-2
chr2	41910851	41911259	-2
chr2	44827933	44828318	2
chr2	49371114	49371822	2
chr2	51678536	51678857	-2
chr2	53684444	53684807	-2
chr2	53937680	53938305	-1
chr2	55158773	55159181	-2
chr2	57104849	57105598	1
chr2	58329321	58329951	1
chr2	58520355	58520811	1
chr2	59379500	59380105	1
chr2	62296143	62296608	1
chr2	62746057	62746440	-2
chr2	63699889	63700625	-1
chr2	65070859	65071120	2
chr2	65251590	65252190	1
chr2	68594847	68595318	1
chr2	68711796	68712740	2
chr2	68773558	68774276	1
chr2	68839951	68840193	-2
chr2	68881468	68881961	1
chr2	72635246	72635878	-2
chr2	72703735	72704775	-1
chr2	72724162	72724774	1
chr2	73367026	73367885	1
chr2	74893227	74893659	1
chr2	75542781	75543543	-2
chr2	75802490	75803641	1
chr2	76808806	76809220	2
chr2	77783523	77783948	1
chr2	77859767	77860416	1
chr2	78799548	78799988	1
chr2	83742296	83742827	2
chr2	84132443	84132974	1
chr2	84650889	84651627	-1
chr2	84705788	84706189	-1
chr2	90343427	90343961	-1
chr2	91118900	91119529	-1
chr2	91522972	91523392	-2
chr2	91770225	91770707	1
chr2	92261906	92262389	-1
chr2	93258545	93258976	-1
chr2	93894947	93895382	1
chr2	93997551	93998110	-1
chr2	101546267	101546665	2
chr2	101555786	101556329	1
chr2	101569649	101570044	2
chr2	101807625	101808051	2
chr2	103305339	103305560	-2
chr2	103600937	103601793	2
chr2	104584235	104584554	-1
chr2	104948942	104949442	2
chr2	105639975	105640361	-2
chr2	107808753	107809127	-2
chr2	109598009	109598412	-2
chr2	110898790	110899118	-1
chr2	113231055	113231520	1
chr2	113706261	113706820	-1
chr2	113882891	113883404	-1
chr2	116664254	116664697	1
chr2	118093181	118093387	2
chr2	118616157	118616889	-1
chr2	118981905	118983084	-2
chr2	119894579	119895140	-1
chr2	120927709	120928216	1
chr2	121222354	121222898	1
chr2	121397444	121397948	2
chr2	121973372	121974095	-1
chr2	124754103	124754667	1
chr2	125084933	125085399	1
chr2	126473490	126473820	2
chr2	126758201	126759237	-1
chr2	127255788	127256404	1
chr2	127376763	127377240	2
chr2	127433826	127434367	1
chr2	127493581	127494087	1
chr2	128563409	128564055	1
chr2	129674763	129675307	1
chr2	131156008	131156520	-2
chr2	132066202	132066693	1
chr2	132732484	132732843	1
chr2	133256778	133257197	1
chr2	133306532	133307145	2
chr2	134670924	134671541	1
chr2	134727236	134727692	2
chr2	135077517	135078076	1
chr2	136311455	136312008	1
chr2	136383771	136384201	1
chr2	136504256	136504882	-1
chr2	139207430	139207876	1
chr2	140496979	140497572	1
chr2	142380540	142381294	-2
chr2	142792938	142793454	1
chr2	144381278	144381903	-1
chr2	144993694	144994205	2
chr2	145414095	145414590	1
chr2	145525201	145525811	1
chr2	146135904	146136415	-1
chr2	147386419	147386906	-1
chr2	148361192	148361723	1
chr2	150384300	150384742	1
chr2	151508108	151508507	-1
chr2	153342587	153343171	1
chr2	153676288	153677115	-1
chr2	154846064	154846364	-2
chr2	155119676	155120115	-1
chr2	155450383	155450902	-1
chr2	155488850	155489144	-2
chr2	156131559	156131984	-1
chr2	156170337	156171022	1
chr2	156276819	156277487	-1
chr2	156323525	156324149	-1
chr2	156438700	156439159	1
chr2	157920693	157921236	-2
chr2	158131546	158132084	-1
chr2	158142740	158143184	-1
chr2	158478709	158479189	1
chr2	160192213	160192815	-1
chr2	160866466	160866867	-1
chr2	162740207	162740661	2
chr2	163078345	163078940	-1
chr2	163144495	163145210	-1
chr2	163412072	163413072	-1
chr2	164005712	164006352	-1
chr2	164014441	164014879	-2
chr2	164811837	164812621	-1
chr2	164823359	164824053	-1
chr2	165151525	165152473	-1
chr2	165162666	165163126	2
chr2	165224982	165225334	-1
chr2	165885487	165885915	-1
chr2	166682605	166683091	1
chr2	167384966	167385699	-1
chr2	167519710	167520174	-2
chr2	169185795	169186154	-1
chr2	169222442	169223183	1
chr2	169880934	169881296	-1
chr2	169980509	169981318	-2
chr2	170046480	170046905	-1
chr2	170168619	170169000	1
chr2	172989872	172990397	-1
chr2	173242348	173242780	-1
chr2	173957901	173958409	-1
chr2	174137623	174138107	1
chr2	177832653	177833184	1
chr2	180301169	180301615	1
chr2	181012572	181012992	-1
chr2	181302916	181303529	-2
chr2	181441294	181441756	1
chr3	7612585	7613587	2
chr3	8916239	8916715	1
chr3	10123562	10124104	1
chr3	14681599	14681969	-1
chr3	14820008	14820611	1
chr3	15924935	15925341	-1
chr3	17770875	17771247	-1
chr3	17949547	17950032	1
chr3	18154419	18154713	-2
chr3	18195839	18196267	-2
chr3	18352184	18352551	-2
chr3	19430375	19430744	-2
chr3	21660789	21661422	2
chr3	21715796	21716366	1
chr3	23639056	23639488	-1
chr3	25119447	25119962	1
chr3	27051940	27052751	-1
chr3	27761928	27762774	1
chr3	27881293	27881801	1
chr3	27882870	27883511	1
chr3	28006494	28007089	2
chr3	28064446	28064935	2
chr3	31021894	31022615	1
chr3	31332098	31332464	-1
chr3	32451979	32452366	-1
chr3	35591933	35592331	1
chr3	36395662	36396105	2
chr3	38015070	38015786	1
chr3	39713744	39714164	1
chr3	39843366	39843999	1
chr3	40742259	40743058	-1
chr3	41387562	41387992	-1
chr3	46802905	46803294	-2
chr3	48897706	48898136	1
chr3	51092929	51093718	1
chr3	51798809	51799229	-1
chr3	52046310	52046816	1
chr3	52779037	52779513	1
chr3	54161389	54161819	-2
chr3	54793251	54793733	2
chr3	55324388	55324878	1
chr3	59835538	59836085	-1
chr3	62153111	62153777	2
chr3	64594793	64595276	1
chr3	65734164	65734549	2
chr3	65769653	65770217	-1
chr3	66374259	66374625	-2
chr3	67428553	67428996	-1
chr3	67465509	67465819	-1
chr3	68585411	68585818	2
chr3	74546014	74546444	1
chr3	75759782	75761237	-2
chr3	79006026	79006499	1
chr3	79237419	79237955	1
chr3	79358955	79359171	-2
chr3	79468632	79469160	1
chr3	81851143	81851719	1
chr3	83518508	83518918	-1
chr3	84116892	84117358	1
chr3	84935789	84936368	-1
chr3	86132428	86132906	1
chr3	86565534	86566027	1
chr3	86979397	86979848	2
chr3	87047540	87047998	1
chr3	87364037	87364487	-2
chr3	88228627	88229077	-1
chr3	88313553	88314322	-1
chr3	89143228	89143703	-1
chr3	90069545	90070118	-1
chr3	93326469	93327022	1
chr3	94778675	94779363	-1
chr3	95505879	95506506	-1
chr3	96335944	96336538	-1
chr3	97732769	97733437	1
chr3	98779569	98780208	1
chr3	100293381	100293802	-1
chr3	100571909	100572479	1
chr3	101266152	101266604	1
chr3	101866170	101866698	1
chr3	103541628	103542614	1
chr3	103656400	103656910	2
chr3	103942921	103943384	2
chr3	104321119	104321497	-1
chr3	106896866	106897379	1
chr3	107008867	107009396	2
chr3	107666761	107667272	1
chr3	108139607	108140224	1
chr3	108279629	108279997	-2
chr3	112744987	112745382	-2
chr3	114807744	114808116	-1
chr3	116823260	116823734	1
chr3	118180861	118181576	1
chr3	120981986	120982299	-2
chr3	120990105	120990351	-2
chr3	121058468	121058893	-2
chr3	121129412	121130427	-1
chr3	127149088	127149461	-1
chr3	127310954	127311472	1
chr3	127791128	127791534	1
chr3	128907522	128908058	-1
chr3	129276457	129277277	-1
chr3	129887957	129888415	-1
chr3	130986111	130986487	-2
chr3	131143620	131144001	-1
chr3	132409995	132410421	1
chr3	137558183	137558538	-1
chr3	142137368	142137803	1
chr3	142153388	142153907	1
chr3	142156428	142156822	1
chr3	142284118	142284538	1
chr3	143042077	143042559	-1
chr3	143904873	143905397	1
chr3	145075098	145075538	1
chr3	145453684	145454208	1
chr3	145604940	145605319	1
chr3	145931001	145931391	2
chr3	146086698	146087094	-1
chr3	148682877	148683307	1
chr3	148842615	148843163	2
chr3	149107980	149108719	1
chr3	149209143	149209806	-1
chr3	149474262	149474517	-2
chr3	149489781	149490096	-2
chr3	149507986	149508650	-1
chr3	152462923	152463419	1
chr3	157594584	157594931	1
chr3	157656090	157656880	1
chr4	5573244	5573771	1
chr4	6918040	6918858	1
chr4	7780410	7780979	1
chr4	8753161	8753387	-2
chr4	9383531	9383946	1
chr4	9592768	9593206	1
chr4	10217459	10217858	-2
chr4	11011940	11012348	1
chr4	11380913	11381323	1
chr4	11555125	11555706	1
chr4	11796803	11797324	1
chr4	11841686	11842252	2
chr4	11990499	11990879	-2
chr4	14470865	14471436	1
chr4	15244434	15244822	1
chr4	15246113	15246498	2
chr4	19489132	19489511	-1
chr4	19828206	19828724	1
chr4	22058822	22059320	1
chr4	25264782	25265295	1
chr4	32857308	32857681	-2
chr4	32951579	32952197	-1
chr4	33379701	33380188	1
chr4	33404003	33404213	-2
chr4	33483420	33483877	1
chr4	33860053	33860290	-2
chr4	35320137	35320580	2
chr4	36897298	36897863	-1
chr4	39581112	39581624	1
chr4	41601190	41601635	-1
chr4	41654135	41654564	-2
chr4	42889748	42890170	1
chr4	44212707	44213277	1
chr4	46566694	46567279	-1
chr4	49701453	49701932	1
chr4	53248950	53249563	-2
chr4	53363299	53363662	1
chr4	53397348	53398222	1
chr4	53607017	53607527	1
chr4	53613337	53613858	1
chr4	56505633	56506189	1
chr4	57312609	57313930	-1
chr4	58940543	58940978	-1
chr4	58956284	58956796	-1
chr4	58997920	58998467	1
chr4	59452769	59453335	2
chr4	59793525	59793856	2
chr4	59883663	59884171	1
chr4	61794753	61795193	1
chr4	61889363	61889813	-1
chr4	62594880	62595213	-1
chr4	63609038	63609604	1
chr4	65033485	65034645	1
chr4	66584562	66585048	-2
chr4	66750787	66751230	-2
chr4	71500152	71500987	1
chr4	71671265	71671780	1
chr4	71800592	71801049	-1
chr4	75989828	75990387	1
chr4	77204732	77205117	1
chr4	81380389	81380693	-2
chr4	82116775	82117353	-2
chr4	83055659	83056180	1
chr4	83795040	83796012	-2
chr4	86082143	86082756	1
chr4	86126717	86127222	1
chr4	87434606	87435007	2
chr4	87668507	87668904	2
chr4	87996794	87997263	1
chr4	94674799	94675313	1
chr4	96346862	96347343	1
chr4	98849338	98849749	1
chr4	99701175	99701658	1
chr4	99768253	99769620	-2
chr4	100024261	100024870	1
chr4	100042115	100042807	1
chr4	100998573	100999213	-1
chr4	101092496	101093378	-1
chr4	102153647	102154066	1
chr4	103021795	103022272	-2
chr4	103058556	103058914	-2
chr4	103059190	103059414	-2
chr4	103068338	103068961	-2
chr4	103122635	103123204	-2
chr4	103781954	103782477	1
chr4	104039372	104040464	-1
chr4	104490025	104490515	-1
chr4	105081577	105082045	-1
chr4	105089726	105090266	-1
chr4	105844971	105845392	-1
chr4	105921557	105922040	-2
chr4	106266102	106266557	-2
chr4	106272093	106272495	-1
chr4	106422138	106422694	2
chr4	106436574	106437131	2
chr4	106547099	106547480	-2
chr4	107021874	107022316	1
chr4	107310141	107310692	2
chr4	107687633	107688653	-1
chr4	107906249	107906669	-2
chr4	108078278	108079757	1
chr4	108336781	108337374	1
chr4	108811120	108811633	-1
chr4	109148713	109149685	-1
chr4	111168513	111168985	1
chr4	111318350	111318741	1
chr4	114797157	114798044	-2
chr4	115676646	115677146	-1
chr4	115689451	115690740	-2
chr4	116380683	116381559	2
chr4	116902932	116903375	-2
chr4	116985472	116986036	-1
chr4	117610332	117610541	-2
chr4	117795449	117796243	-2
chr4	117817270	117817679	-2
chr4	117899833	117900583	-1
chr4	117923302	117923930	-2
chr4	117977635	117978039	2
chr4	119481730	119482303	1
chr4	119740009	119740344	-1
chr4	120041237	120041675	1
chr4	120473780	120474502	-1
chr4	120704038	120704426	1
chr4	122621602	122622129	-1
chr4	122655998	122656457	1
chr4	124707196	124707658	-1
chr4	126612871	126613157	-2
chr4	128788554	128789002	-1
chr4	128928240	128929287	-1
chr4	129019213	129019524	-2
chr4	129191160	129191995	-1
chr4	129219258	129220379	-1
chr4	129232561	129233167	-1
chr4	129513451	129513649	-2
chr4	129941920	129942507	-1
chr4	130294419	130294864	1
chr4	132192475	132192821	1
chr4	132232649	132233088	1
chr4	132312839	132313493	-1
chr4	132495297	132495774	-1
chr4	132870925	132871602	-1
chr4	134052546	134053475	-1
chr4	134146461	134146844	-1
chr4	134257770	134258241	1
chr4	134381605	134381985	-1
chr4	134448034	134448435	-1
chr4	134469259	134469756	-1
chr4	135239428	135239937	1
chr4	135278426	135279126	-1
chr4	135283749	135284494	-1
chr4	135301404	135302061	-1
chr4	135496851	135497263	-1
chr4	135504088	135504386	-2
chr4	136449840	136450299	-1
chr4	136537183	136537633	1
chr4	137263125	137264055	-1
chr4	137300227	137300799	-1
chr4	137413012	137413503	-2
chr4	137466568	137467123	-1
chr4	137508729	137509099	1
chr4	138570709	138571131	-1
chr4	139530441	139530991	-1
chr4	139556727	139557470	-1
chr4	139586291	139586948	-1
chr4	139589291	139589707	-1
chr4	139593503	139594042	-1
chr4	139608469	139608904	-2
chr4	139632312	139632729	-1
chr4	139715556	139715892	-2
chr4	139808193	139808723	1
chr4	141062814	141063231	-1
chr4	141093558	141094420	-1
chr4	141519012	141519776	-1
chr4	142470182	142470811	1
chr4	146023463	146023736	-2
chr4	148478268	148478967	-1
chr4	149332650	149333124	1
chr4	149382304	149383352	-1
chr4	149466369	149466808	-1
chr4	149487073	149487381	-1
chr4	149670076	149670452	-1
chr4	150131367	150131966	-1
chr4	150283601	150283923	-2
chr4	150792457	150793175	1
chr4	152074269	152074755	-2
chr4	152262434	152262945	-2
chr4	152549731	152550122	-1
chr4	153348726	153349727	-2
chr4	153537438	153537855	1
chr4	153766803	153767150	-2
chr4	153873860	153874353	-1
chr4	154171969	154172417	-1
chr4	154742778	154743292	-1
chr4	154951249	154951769	-2
chr5	3501427	3501975	2
chr5	4101835	4102165	-1
chr5	4911804	4912342	1
chr5	8626217	8626634	2
chr5	15815387	15815843	1
chr5	20770870	20771346	1
chr5	21241388	21241773	-1
chr5	21992347	21992945	1
chr5	22890924	22891362	1
chr5	28330457	28331278	1
chr5	28417088	28417507	1
chr5	30430797	30431270	-1
chr5	30582127	30582499	-1
chr5	30592666	30593009	-2
chr5	30825224	30826142	1
chr5	32442065	32442549	1
chr5	32760872	32761481	1
chr5	32822765	32823166	2
chr5	32874190	32874643	1
chr5	32890424	32890980	1
chr5	33560640	33561876	-1
chr5	34439907	34440429	1
chr5	34490263	34490569	2
chr5	34955626	34955860	-2
chr5	35258411	35258929	1
[truncated: 1,138 more rows]

## Sheet: S1F_Male CTCF peaks
S1F_Male CTCF peaks
chromosome	start	stop	CAC Class	MACS2 Score	MACS2 c6	MACS2 FC	MACS2 -log10pval	MACS2 -log10qval	MACS2 Summit
chr1	3438238	3438580	1	248	.	7.00695	27.2268	24.8875	194
chr1	3445925	3446328	1	162	.	5.57696	18.5139	16.2604	176
chr1	3467703	3467964	1	101	.	4.43297	12.3213	10.1542	130
chr1	3504863	3505417	2	108	.	4.57597	13.0518	10.8726	373
[truncated: 76,679 more rows]

## Sheet: S1G_Female CTCF peaks
		S1G_Female CTCF peaks
[truncated: 68,668 more rows]

[truncated: 4 more sheets: S1H_Male Coh peaks, S1I_Female Coh peaks, S1J_MF iTADs, S1K_F iTAD Anchors]
