# Supplementary material for: Impact of 3D genome organization, guided by cohesin and CTCF looping, on sex-biased chromatin interactions and gene expression in mouse liver
Source: Epigenetics Chromatin. 2020 Jul 17;13:30. doi: 10.1186/s13072-020-00350-y (PMC7368777; doi:10.1186/s13072-020-00350-y)
Supplement: Supplementary file 4 — Additional file 4: Table S4. 4CSeq. [file 13072_2020_350_MOESM4_ESM.xlsx]

## Sheet: Table S4_Legend
Sheets	Table S4 - Description
Table S4 -- 4CSeq	List of interacting regions per viewpoint identified using FourCSeq. Fragments were identified as interacting based on the addlPeaks function within FourCSeq using an FDR cutoff of 0.05 and Z score cutoff of 3. Regions are identified significantly interacting based on the deviation of observed signal relative to expected signal in a background model, which is expected to show a steep drop-off in …

## Sheet: A1bg
Table S4_ A1bg
chrom	start	stop	Male.BaseMean	Female.BaseMean	Log2 (F/M)
chr1	29095770	29096650	0.38	0.795	1.065
chr1	165266778	165268212	0.28	0.31	0.147
chr1	165268213	165269008	0.28	0.46	0.716
chr10	30187971	30189039	0.24	0.44	0.874
chr10	30191308	30195367	0.3	0.55	0.874
chr11	3018116	3018470	0.81	1.435	0.825
chr12	61215712	61216066	3.805	7.755	1.027
chr12	115735580	115735978	0.36	0.61	0.761
chr12	115735980	115736953	0.36	0.61	0.761
chr12	115736954	115737969	0.36	0.61	0.761
chr12	115737970	115738408	0.36	0.61	0.761
chr12	115738410	115739187	0.36	0.61	0.761
chr12	115739188	115740022	0.36	0.61	0.761
chr12	115740024	115740611	0.36	0.61	0.761
chr12	115740612	115741113	0.37	0.61	0.721
chr12	115741114	115741835	0.37	0.61	0.721
chr13	57816546	57816730	1.545	2.775	0.845
chr14	87367288	87368914	0.87	1.895	1.123
chr15	59320620	59323366	0.93	0	-23.149
chr15	59334564	59336531	0	0.56	22.417
chr15	59649576	59650595	0	0.79	22.913
chr15	59650596	59651196	0	1.91	24.187
chr15	59651198	59654240	0	4.065	25.277
chr15	59654241	59655175	0	1.91	24.187
chr15	59655176	59658662	0	3.04	24.858
chr15	59658664	59658992	0	1.13	23.43
chr15	59658994	59661597	0	0.88	23.069
chr15	59697736	59698354	0.97	1.08	0.155
chr15	59698356	59700528	0.6	2.31	1.945
chr15	59700529	59701321	0.2	0.43	1.104
chr15	59702244	59705139	0.4	0.86	1.104
chr15	59705140	59706167	0.2	0.49	1.293
chr15	59708026	59716012	0.16	1.96	3.615
chr15	59716014	59719922	0.16	0.98	2.615
chr15	59730665	59731245	0	0.65	22.632
chr15	59731246	59731674	0	0.65	22.632
chr15	59731676	59732605	0	0.65	22.632
chr15	59732606	59734222	0	2.29	24.449
chr15	59734224	59734891	0	1.44	23.78
chr15	59734892	59735658	0.54	1.44	1.415
chr15	59735660	59737049	0.54	1.44	1.415
chr15	59737050	59738676	0.54	2.01	1.896
chr15	59738678	59742148	1.64	3.51	1.098
chr15	59742150	59742638	0.35	0.9	1.363
chr15	59742639	59743366	0.18	0.57	1.663
chr15	59752993	59755350	0.02	1.86	6.539
chr15	59755351	59756260	0	4.12	25.296
chr15	59756262	59756502	0	2.62	24.643
chr15	59756503	59758483	0	5.24	25.643
chr15	59758484	59759391	0	2.33	24.474
chr15	59762576	59764466	0	0.94	23.164
chr15	59764467	59766091	0	0.94	23.164
chr15	59766092	59767214	0	0.94	23.164
chr15	59818778	59820636	0	1.32	23.654
chr15	59820637	59822211	0	1.32	23.654
chr15	59822212	59823201	0	0.66	22.654
chr15	59823202	59825876	0.82	1.32	0.687
chr15	59825878	59827112	1.09	1.12	0.039
chr15	59827114	59827492	0	2.03	24.275
chr15	59827494	59829520	0.92	4.48	2.284
chr15	59829522	59831048	0.09	1.12	3.637
chr15	59831049	59832486	0.09	1.12	3.637
chr15	59832488	59833778	0.09	0.93	3.369
chr15	59833780	59835571	0.09	0.93	3.369
chr15	59835572	59837036	0.09	0.96	3.415
chr15	59907342	59908624	0.21	0.38	0.856
chr15	59908626	59911960	0.42	0.76	0.856
chr15	59911962	59913679	0.33	0.93	1.495
chr15	59913680	59915899	2.58	2.28	-0.178
chr15	59915900	59916790	0.76	0.2	-1.926
chr15	59916792	59917536	0.76	0.32	-1.248
chr15	59917537	59918418	0.2	0.32	0.678
chr15	59918420	59919274	0.48	0.36	-0.415
chr15	59919275	59921309	1.27	2.33	0.876
chr15	59921310	59923847	1.27	2.33	0.876
chr15	59923848	59925618	2.4	3.28	0.451
chr15	59925619	59926446	1.27	2.33	0.876
chr15	59926447	59927758	1.2	2.3	0.939
chr15	59927759	59931516	2.5	4.02	0.685
chr15	59931517	59933930	1.25	2.01	0.685
chr15	59933931	59935058	1.75	2.01	0.2
chr15	59935059	59937054	2.91	4.51	0.632
chr15	59937055	59937550	1.13	1.93	0.772
chr15	59937552	59938311	0.98	1.68	0.778
chr15	59938312	59940357	1.76	1.95	0.148
chr15	59940358	59940976	0.88	0.7	-0.33
chr15	59940977	59941425	0.75	0.7	-0.1
chr15	59941426	59942255	0.75	0.7	-0.1
chr15	59942256	59943442	0.83	0.33	-1.331
chr15	59943443	59944307	0.4	0.33	-0.278
chr15	59944633	59945452	0.16	0.66	2.044
chr15	59950106	59950513	0.49	0.02	-4.615
chr15	59950514	59951376	0.49	0.02	-4.615
chr15	59951378	59952931	0.49	0.04	-3.615
chr15	59954194	59956250	0.79	0.09	-3.134
chr15	59956252	59957639	0.31	0.71	1.196
chr15	59957640	59958606	0.31	0.71	1.196
chr15	59976141	59976692	0	1.98	24.239
chr15	59977349	59978096	0	3.04	24.858
chr15	59978098	59981168	0	3.55	25.081
chr15	60041778	60044800	0.31	0.72	1.216
chr15	60044801	60045963	0	2.03	24.275
chr15	60045964	60047411	0	0.61	22.54
chr15	60047412	60048655	0	0.61	22.54
chr15	60048656	60049674	0	0.61	22.54
chr15	60049675	60050894	0	0.61	22.54
chr15	60050895	60051367	0	0.61	22.54
chr15	60051368	60051878	0	0.61	22.54
chr15	60051880	60052422	0	0.61	22.54
chr15	60052424	60052902	0	0.61	22.54
chr15	60088653	60090019	0.39	0.76	0.963
chr15	60090020	60090415	0.39	0.76	0.963
chr15	60090416	60090762	0.39	0.76	0.963
chr15	60090764	60091140	0.23	0.54	1.231
chr15	60091142	60091460	0.23	0.54	1.231
chr15	60093514	60093984	0.36	0.68	0.918
chr15	60096906	60097948	0.72	1.46	1.02
chr15	60097950	60099978	0.72	1.46	1.02
chr15	60099979	60101527	0.72	1.46	1.02
chr15	60101528	60102381	0.72	2.32	1.688
chr15	60102382	60104204	1.44	2.92	1.02
chr15	60104206	60104952	1.5	3.96	1.401
chr15	60104954	60107510	0.75	5	2.737
chr15	60107512	60109480	1.08	2.46	1.188
chr15	60109481	60110618	0.03	4.22	7.136
chr15	60110620	60111764	0	2.99	24.834
chr15	60111766	60112543	0	3.37	25.006
chr15	60112544	60113231	0	1.53	23.867
chr15	60113232	60115092	0	3.7	25.141
chr15	60115093	60116262	0	1.51	23.848
chr15	60116264	60117244	0	1.51	23.848
chr15	60117246	60119756	0.55	3.8	2.788
chr15	60169377	60170259	0	0.59	22.492
chr15	60170260	60171175	0.29	0.8	1.464
chr15	60173297	60174988	0.08	0.69	3.109
chr15	60174990	60175582	0	0.69	22.718
chr15	60175583	60176174	0	0.69	22.718
chr15	60176175	60176959	0	1.38	23.718
chr15	60176960	60177976	0	0.69	22.718
chr15	60177977	60179228	0	0.69	22.718
chr15	60201898	60202527	0	1.64	23.967
chr15	60202528	60203819	0	3.74	25.157
chr15	60203820	60204979	0	1.58	23.913
chr15	60204980	60206136	0	1.41	23.749
chr15	60206138	60208920	0	2.82	24.749
chr15	60208922	60210702	0	1.89	24.172
chr15	60210703	60212974	0	3.31	24.98
chr15	60212976	60213886	0	2.13	24.344
chr15	60224619	60224983	0.12	0.5	2.059
chr15	60314785	60315377	0.45	0.75	0.737
chr15	60315378	60316017	0.45	0.75	0.737
chr15	60316018	60316537	0.9	1.5	0.737
chr15	60316538	60317122	0.46	0.75	0.705
chr15	60317124	60319574	0.93	3.72	2
chr15	60319576	60320367	0.01	0.69	6.109
chr15	60320368	60322238	0.01	0.69	6.109
chr15	60322239	60324500	0.01	0.69	6.109
chr15	60324502	60325932	0.01	0.69	6.109
chr15	60325934	60327708	0.03	2.67	6.476
chr15	60327710	60330138	0	2.12	24.338
chr15	60330140	60331704	0	1.09	23.378
chr15	60336287	60336692	0.9	1.945	1.112
chr15	60336694	60339091	1.48	2.35	0.667
chr15	60339092	60339969	0.75	1.19	0.666
chr15	60339970	60341013	0.35	0.57	0.704
chr15	60341014	60341984	0.75	0.85	0.181
chr15	60341986	60343505	1.5	2.38	0.666
chr15	60343506	60344748	0.75	1.19	0.666
chr15	60344750	60345919	0.75	1.34	0.837
chr15	60345920	60346886	0.75	1.34	0.837
chr15	60346888	60347504	0.62	1.34	1.112
chr15	60347505	60350652	1.86	4.02	1.112
chr15	60350653	60351160	0.62	1.34	1.112
chr15	60351162	60351769	0.62	1.34	1.112
chr15	60351770	60352891	0.62	1.3	1.068
chr15	60360773	60362926	0.18	0.46	1.354
chr15	60373970	60374566	0.21	0.34	0.695
chr15	60374568	60375032	0.21	0.34	0.695
chr15	60375033	60377540	0.42	0.54	0.363
chr15	60377542	60382138	0.42	0.68	0.695
chr15	60382140	60383498	0.21	0.34	0.695
chr15	60400844	60401470	0	0.68	22.697
chr15	60401471	60402072	0	0.68	22.697
chr15	60402073	60402814	0	0.68	22.697
chr15	60402816	60407188	8.18	1.94	-2.076
chr15	60407190	60408184	2.38	1.16	-1.037
chr15	60408186	60409236	1.49	2.39	0.682
chr15	60409237	60410469	1.49	1.16	-0.361
chr15	60410470	60413530	0.63	0.94	0.577
chr15	60440016	60440641	0.45	0.18	-1.322
chr15	60440642	60441669	0.9	0.18	-2.322
chr15	60444691	60446386	0	0.9	23.101
chr15	60446388	60448931	0.71	1.4	0.98
chr15	60448932	60450202	0.28	0.62	1.147
chr15	60450203	60450943	0.28	0.62	1.147
chr15	60450944	60451932	0	0.62	22.564
chr15	60454374	60456192	0.2	0.5	1.322
chr15	60457962	60458686	0.1	0.62	2.632
chr15	60458687	60459442	0.45	3.46	2.943
chr15	60459443	60460972	0.7	3.46	2.305
chr15	60460973	60462424	0.26	1.73	2.734
chr15	60462425	60463317	0.26	1.73	2.734
chr15	60463318	60464128	0	1.73	24.044
chr15	60464130	60464935	0	1.11	23.404
chr15	60464936	60465618	0	1.11	23.404
chr15	60465619	60470948	0	1.11	23.404
chr15	60482925	60483468	0	0.86	23.036
chr15	60483470	60484138	0	0.86	23.036
chr15	60486392	60487497	0.25	0.35	0.485
chr15	60489454	60494510	0.52	0.28	-0.893
chr15	60500066	60503341	1.38	2.8	1.021
chr15	60503342	60504266	0.23	1.24	2.431
chr15	60504268	60506556	0.88	2.51	1.512
chr15	60506558	60508006	0.44	1.27	1.529
chr15	60508008	60509358	0.44	1.15	1.386
chr15	60509359	60509590	0.44	1	1.184
chr15	60509592	60509970	0.45	1.15	1.354
chr15	60509971	60511210	0.87	1.8	1.049
chr15	60511211	60512480	0.87	1.8	1.049
chr15	60512481	60513404	0.87	1.92	1.142
chr15	60513406	60514390	0.78	0.77	-0.019
chr15	60514392	60516165	1.72	2.16	0.329
chr15	60516166	60517827	2.78	2.6	-0.097
chr15	60517828	60521612	6.38	13.2	1.049
chr15	60521613	60522346	4.1	8.65	1.077
chr15	60522347	60523200	8.58	18.64	1.119
chr15	60523201	60524998	10.75	16.72	0.637
chr15	60525000	60525342	4.61	9.81	1.089
chr15	60525343	60526006	3.67	8.78	1.258
chr15	60526008	60529245	10.05	25.4	1.338
chr15	60529246	60531041	4.29	9.88	1.204
chr15	60531042	60531403	2.07	4.29	1.051
chr15	60531404	60532469	7.42	12.74	0.78
chr15	60532470	60536658	6.9	11.94	0.791
chr15	60536660	60538075	1.37	2.98	1.121
chr15	60538076	60538880	2.17	3.4	0.648
chr15	60538882	60539320	2.17	4.21	0.956
chr15	60539322	60539635	2.11	4.05	0.941
chr15	60539636	60540686	1.67	3.22	0.947
chr15	60540687	60541682	1.67	3.67	1.136
chr15	60541683	60542225	0.8	2.93	1.873
chr15	60542226	60542894	0.81	2.87	1.825
chr15	60542895	60543897	0.81	2.89	1.835
chr15	60543898	60545130	0.81	2.89	1.835
chr15	60545131	60546700	0.16	1.87	3.547
chr15	60546702	60547898	0.16	1.87	3.547
chr15	60547899	60548718	0	1.45	23.79
chr15	60548720	60552524	0.16	1.39	3.119
chr15	60552525	60555440	0.16	0.92	2.524
chr15	60555441	60556653	0.82	1.07	0.384
chr15	60556654	60557716	0.82	1.67	1.026
chr15	60557718	60558271	0.21	0.54	1.363
chr15	60558272	60558467	0.81	1.65	1.026
chr15	60558468	60560274	4.48	10.07	1.168
chr15	60560276	60561710	3.24	8.58	1.405
chr15	60561711	60562113	0.59	5.53	3.228
chr15	60562114	60562609	0.59	5.48	3.215
chr15	60562610	60563447	0.99	9.35	3.239
chr15	60563448	60563924	0.73	6.36	3.123
chr15	60563925	60564670	1.55	3.78	1.286
chr15	60564671	60565774	0.32	4	3.644
chr15	60565776	60566588	1.58	4.04	1.354
chr15	60566590	60567158	2.25	9.33	2.052
chr15	60567160	60568680	2.75	9.33	1.762
chr15	60568681	60571187	9.38	19.44	1.051
chr15	60571188	60572368	5.06	10.09	0.996
chr15	60572370	60573784	6.11	12.24	1.002
chr15	60573785	60575034	6.69	14.86	1.151
chr15	60575036	60575935	6.69	11.52	0.784
chr15	60575936	60576897	14.12	34.21	1.277
chr15	60576898	60577256	3.7	9.25	1.322
chr15	60577257	60577670	3.7	10.85	1.552
chr15	60577672	60578221	3.82	10.2	1.417
chr15	60578222	60578711	3.76	9.31	1.308
chr15	60578712	60579289	4.2	9.37	1.158
chr15	60579290	60580030	5.09	8.7	0.773
chr15	60580031	60581927	10.98	14.86	0.437
chr15	60581928	60583425	6.87	10.8	0.653
chr15	60583426	60583980	5.05	8.89	0.816
chr15	60583982	60584112	3.9	5.89	0.595
chr15	60584113	60584783	4.13	8.51	1.043
chr15	60584784	60585583	4.61	9.27	1.008
chr15	60585584	60586012	4.61	9.27	1.008
chr15	60586013	60586372	3.05	5.73	0.91
chr15	60586374	60586691	3.63	9.21	1.343
chr15	60586692	60588434	4.69	20.73	2.144
chr15	60588436	60589628	1.42	5.36	1.916
chr15	60589630	60591327	2.78	13.61	2.292
chr15	60591328	60591907	1.47	7.05	2.262
chr15	60591908	60593232	1.47	6.98	2.247
chr15	60593233	60597332	6.36	17.84	1.488
chr15	60597333	60598652	3.16	11.86	1.908
chr15	60598654	60600257	3.16	8.47	1.422
chr15	60600258	60601568	3.485	8.69	1.318
chr15	60601570	60602423	10.76	20.41	0.924
chr15	60602424	60602921	5.71	10.74	0.911
chr15	60602922	60603810	5.68	10.66	0.908
chr15	60603812	60605437	9.95	18.05	0.859
chr15	60605438	60606337	4.48	9.76	1.123
chr15	60606338	60606927	3.63	7.65	1.075
chr15	60606928	60607996	3.45	6.15	0.834
chr15	60607998	60609081	3.45	6.15	0.834
chr15	60609082	60610088	2.79	5.08	0.865
chr15	60610089	60610902	2.79	5.17	0.89
chr15	60610904	60613336	7.54	16.39	1.12
chr15	60613337	60614556	0.54	3.43	2.667
chr15	60614558	60615858	0.54	2.82	2.385
chr15	60615860	60616818	0.54	2.56	2.245
chr15	60616819	60617222	0.22	0.65	1.563
chr15	60617224	60617632	0.54	2.67	2.306
chr15	60617634	60619329	0.54	1.8	1.737
chr15	60619330	60620957	0.22	1.32	2.585
chr15	60620958	60621908	0.18	1.23	2.773
chr15	60621909	60623036	0	1.93	24.202
chr15	60623037	60623608	0	1.09	23.378
chr15	60623609	60624160	1.02	2.18	1.096
chr15	60624162	60627481	3.89	5.4	0.473
chr15	60627482	60629070	1.42	2.58	0.861
chr15	60629072	60630110	1.42	2.58	0.861
chr15	60630112	60630646	1.42	2.58	0.861
chr15	60630648	60630881	1.42	2.58	0.861
chr15	60630882	60631706	0.99	1.8	0.862
chr15	60631708	60632723	0.99	1.8	0.862
chr15	60632724	60633301	0.52	1.09	1.068
chr15	60633302	60634433	0.52	1.09	1.068
chr15	60634434	60636056	2.29	3.88	0.761
chr15	60636057	60637825	0.75	1.32	0.816
chr15	60637826	60639503	1.18	2.12	0.845
chr15	60639504	60645305	6.64	11.99	0.853
chr15	60645306	60645684	1.82	3.29	0.854
chr15	60645685	60649246	6.3	15.39	1.289
chr15	60649248	60649991	2.78	9.6	1.788
chr15	60649992	60651826	3.81	11.12	1.545
chr15	60651827	60652489	3.12	13.04	2.063
chr15	60652490	60652950	3.06	10.85	1.826
chr15	60652951	60653423	5.43	10.01	0.882
chr15	60653424	60655329	11.86	28.01	1.24
chr15	60655330	60657672	10.49	18.37	0.808
chr15	60657674	60658738	6.45	7.74	0.263
chr15	60658739	60660113	6.45	7.45	0.208
chr15	60660114	60661116	4.16	6.45	0.633
chr15	60661117	60662014	4.48	7.65	0.772
chr15	60662015	60662547	2.67	6.21	1.218
chr15	60662548	60662963	0.26	4.95	4.251
chr15	60662964	60663630	1.8	3.07	0.77
chr15	60663632	60664974	1.16	2.06	0.829
chr15	60664975	60666560	1.16	2.06	0.829
chr15	60666562	60667836	1.15	2.02	0.813
chr15	60667838	60668436	0.26	0.53	1.027
chr15	60668438	60668858	0.26	0.53	1.027
chr15	60669456	60670006	0.47	0.8	0.767
chr15	60670007	60672462	1.96	3.82	0.963
chr15	60672464	60674130	3.26	7.96	1.288
chr15	60674131	60675126	0.97	1.84	0.924
chr15	60675128	60675668	1.63	3.61	1.147
chr15	60675669	60677293	5.05	9.89	0.97
chr15	60677294	60678473	2.52	4.94	0.971
chr15	60678474	60679532	3.72	6.41	0.785
chr15	60679533	60680086	3.29	5.66	0.783
chr15	60680088	60681112	3.29	5.66	0.783
chr15	60681113	60682317	4.33	8.89	1.038
chr15	60682318	60683442	8.33	17.44	1.066
chr15	60683443	60684058	3	5.5	0.874
chr15	60684060	60685232	1.69	2.88	0.769
chr15	60685234	60686397	1.48	2.54	0.779
chr15	60686398	60686905	1.57	3.9	1.313
chr15	60686906	60687936	1.57	5.02	1.677
chr15	60687937	60689191	2.12	5	1.238
chr15	60689192	60690264	2.91	4.94	0.763
chr15	60690266	60692545	4.84	8.22	0.764
chr15	60692546	60694304	1.71	3.24	0.922
chr15	60694305	60696912	3.42	6.48	0.922
chr15	60696914	60698432	3.46	6.29	0.862
chr15	60698434	60698732	1.55	3.05	0.977
chr15	60698734	60701366	3.31	6.7	1.017
chr15	60701368	60702014	1.02	1.83	0.843
chr15	60702016	60702905	1.02	1.83	0.843
chr15	60702906	60703562	1.04	1.84	0.823
chr15	60703564	60704378	1.04	1.84	0.823
chr15	60704380	60705276	1.04	1.84	0.823
chr15	60705278	60706158	1.05	1.86	0.825
chr15	60706160	60706917	0.98	1.68	0.778
chr15	60706918	60709930	7.93	18.32	1.208
chr15	60709932	60710348	2.39	5.38	1.171
chr15	60710349	60710840	2.39	5.38	1.171
chr15	60710842	60711106	1.68	5.38	1.679
chr15	60711107	60712180	2.31	11.24	2.283
chr15	60712181	60712843	0.78	5.62	2.849
chr15	60712844	60713094	2.39	7.32	1.615
chr15	60713095	60713844	1.48	8.36	2.498
chr15	60713845	60715148	1.48	8.36	2.498
chr15	60715150	60716006	1.22	2.32	0.927
chr15	60716008	60716394	1.74	3.14	0.852
chr15	60716395	60719668	9.42	16.85	0.839
chr15	60719670	60721234	4.93	9.74	0.982
chr15	60721236	60721742	4.38	7.55	0.786
chr15	60721744	60723734	6.91	10.44	0.595
chr15	60723735	60725154	1.63	6.03	1.887
chr15	60725156	60726736	1.63	8.35	2.357
chr15	60726738	60727821	1.78	8.26	2.214
chr15	60727822	60728240	1.16	6.81	2.554
chr15	60728241	60728742	4.12	13.64	1.727
chr15	60728744	60730850	4.13	10.36	1.327
chr15	60730852	60732002	1.26	5.85	2.215
chr15	60732003	60732370	3.38	5.85	0.791
chr15	60732372	60734224	3.45	8.12	1.235
chr15	60734226	60735654	2.19	3.96	0.855
chr15	60735655	60736404	7.13	8.58	0.267
chr15	60736406	60737340	2.95	5.56	0.914
chr15	60737342	60739328	5.67	11.82	1.06
chr15	60739329	60740263	3.31	6.85	1.049
chr15	60740264	60740726	3.31	6.85	1.049
chr15	60740728	60744693	19.35	50.48	1.383
chr15	60744694	60745412	8.02	22.23	1.471
chr15	60745413	60747929	10.3	33.84	1.716
chr15	60747930	60748828	8.21	22.78	1.472
chr15	60748829	60749273	9.52	20.77	1.125
chr15	60749274	60749604	9.99	22.37	1.163
chr15	60749606	60749832	10.17	21.06	1.05
chr15	60749834	60750184	10.27	20.895	1.025
chr15	60750186	60750806	6.39	25.1	1.974
chr15	60750807	60752338	15.18	38.17	1.33
chr15	60752340	60754323	15.95	43.43	1.445
chr15	60754324	60755800	17.13	37.06	1.113
chr15	60755802	60756592	5.32	14.63	1.459
chr15	60756593	60757612	5.02	10.83	1.109
chr15	60757614	60760275	9.84	26.8	1.446
chr15	60760276	60762502	7.9	14.43	0.869
chr15	60762503	60764594	7.8	13.85	0.828
chr15	60764595	60766059	5	8.99	0.846
chr15	60766060	60766922	4.71	8.52	0.855
chr15	60766923	60768497	2.07	3.64	0.814
chr15	60768498	60769897	2.07	3.64	0.814
chr15	60769898	60770373	2.87	5.01	0.804
chr15	60770374	60771310	3.34	5.8	0.796
chr15	60771312	60772861	3.34	4.91	0.556
chr15	60772862	60773956	3.1	4.88	0.655
chr15	60773957	60774284	2.19	3.75	0.776
chr15	60774285	60774594	2.19	2.64	0.27
chr15	60774596	60774903	0.51	1.05	1.042
chr15	60774904	60775180	0.51	1.05	1.042
chr15	60775182	60776272	1.53	3.15	1.042
chr15	60776274	60778084	0.02	0.54	4.755
chr15	60778086	60780620	1.1	1.74	0.662
chr15	60780622	60781120	0.55	3.845	2.805
chr15	60781121	60781513	0.54	0.86	0.671
chr15	60781514	60781950	1.09	2.5	1.198
chr15	60781952	60782314	3.09	5.27	0.77
chr15	60782315	60785292	9.07	18.58	1.035
chr15	60785293	60786993	4.94	12.4	1.328
chr15	60786994	60789507	1.37	4.82	1.815
chr15	60789508	60790072	0.37	0.44	0.25
chr15	60790073	60790455	0.37	0.44	0.25
chr15	60797060	60797641	0.56	1.14	1.026
chr15	60797642	60799797	3.88	5.1	0.394
chr15	60799798	60802308	3.88	5.1	0.394
chr15	60802310	60803326	1.94	2.55	0.394
chr15	60803327	60805606	1.94	2.55	0.394
chr15	60805607	60807726	0.93	2.55	1.455
chr15	60807728	60808081	0.78	1.46	0.904
chr15	60808082	60808656	0.26	1.12	2.107
chr15	60814993	60817138	1.96	1.8	-0.123
chr15	60817140	60817703	1.04	2.56	1.3
chr15	60817704	60818086	2.13	5.7	1.42
chr15	60818087	60818504	1.98	4.62	1.222
chr15	60818505	60823254	7.39	28.42	1.943
chr15	60823255	60823384	3.46	13.035	1.914
chr15	60823385	60823709	3.64	18	2.306
chr15	60823710	60824400	3.63	17.38	2.259
chr15	60824402	60825607	3.12	15.85	2.345
chr15	60825608	60826890	3.12	17.65	2.5
chr15	60826892	60828050	5.16	32.09	2.637
chr15	60828051	60828842	0.86	14.09	4.034
chr15	60828844	60829902	1.04	12.05	3.534
chr15	60829904	60830828	2.25	7.13	1.664
chr15	60830830	60835236	1.74	8.33	2.259
chr15	60835238	60838637	4.98	16.59	1.736
chr15	60838638	60840266	0.82	3.07	1.905
chr15	60840267	60842244	1.52	5.22	1.78
chr15	60842245	60842972	0.89	2.32	1.382
chr15	60842974	60843898	1.56	7.26	2.218
chr15	60843900	60844590	1.36	5.19	1.932
chr15	60844591	60845802	1.36	4.53	1.736
chr15	60845803	60847162	1.37	3.24	1.242
chr15	60847164	60849586	4.11	7.51	0.87
chr15	60849588	60851017	2.74	6.48	1.242
chr15	60851018	60851956	4.41	3.59	-0.297
chr15	60851958	60853936	11.1	16.21	0.546
chr15	60853938	60855186	4.98	1.55	-1.684
chr15	60855188	60856330	4.98	1.55	-1.684
chr15	60856332	60856974	4.74	1.55	-1.613
chr15	60856976	60857448	4.49	1.55	-1.534
chr15	60857449	60858339	6.54	1.98	-1.724
chr15	60858340	60858481	2.05	0.84	-1.287
chr15	60858482	60858672	0.46	0.84	0.869
chr15	60864060	60865810	0.04	0.59	3.883
chr15	60865812	60873621	9.1	8.48	-0.102
chr15	60873622	60875028	2.9	3.04	0.068
chr15	60875029	60876104	2.9	0.66	-2.136
chr15	60876106	60876857	6.66	6.32	-0.076
chr15	60876858	60877439	2.95	5.53	0.907
chr15	60877440	60879192	5.82	11.67	1.004
chr15	60879193	60880024	2.2	5.99	1.445
chr15	60880025	60880900	2.64	8.12	1.621
chr15	60880902	60881648	2.62	6.19	1.24
chr15	60881650	60882908	2.89	6.19	1.099
chr15	60882909	60884284	2.83	5.98	1.079
chr15	60884285	60885639	2.59	5.54	1.097
chr15	60885640	60886805	2.75	5.88	1.096
chr15	60886806	60887639	3.95	7.1	0.846
chr15	60887640	60888692	3.95	7.1	0.846
chr15	60888693	60891958	9.9	18.2	0.878
chr15	60891959	60893792	8.16	14.97	0.875
chr15	60893793	60894209	2.78	4.52	0.701
chr15	60894210	60894627	1.57	4.53	1.529
chr15	60894628	60895135	1.37	4.52	1.722
chr15	60895136	60896038	3.07	6.66	1.117
chr15	60896040	60896532	1.7	3.7	1.122
chr15	60896534	60897188	1.7	3.7	1.122
chr15	60897190	60898100	1.79	5.36	1.582
chr15	60898101	60898610	1.79	2.78	0.635
chr15	60898611	60899061	2.58	2.66	0.044
chr15	60899062	60900089	1.1	2.06	0.905
chr15	60900090	60901952	1.1	1.7	0.628
chr15	60901953	60903935	1.1	1.69	0.62
chr15	60903936	60905451	1.1	1.69	0.62
chr15	60905452	60906298	1.1	1.6	0.541
chr15	60906299	60908142	1.49	2.31	0.633
chr15	60913500	60916654	0.21	0.49	1.222
chr15	60916655	60920238	23.06	47.38	1.039
chr15	60920239	60920514	9.73	17.63	0.858
chr15	60920515	60921426	19.2	34.38	0.84
chr15	60921428	60922126	9.92	17.81	0.844
chr15	60922127	60922510	9.92	17.81	0.844
chr15	60922512	60923484	9.92	17.8	0.843
chr15	60923486	60924555	6.07	13.34	1.136
chr15	60924556	60925200	15.02	28.09	0.903
chr15	60925201	60925712	9.91	16.36	0.723
chr15	60925713	60926142	12.24	18.55	0.6
chr15	60926143	60927278	9.96	19	0.932
chr15	60932542	60937406	103.15	198.89	0.947
chr15	60937407	60938213	13.33	24.9	0.901
chr15	60938214	60940808	41.03	74.57	0.862
chr15	60940810	60942150	9.5	19.11	1.008
chr15	60942151	60943515	5.44	15.2	1.482
chr15	60943516	60944346	6.68	11.89	0.832
chr15	60944348	60944866	4.2	11.37	1.437
chr15	60944868	60945903	4.2	11.29	1.427
chr15	60945904	60948105	6.59	23.44	1.831
chr15	60948106	60949424	2.94	9.82	1.74
chr15	60949425	60950254	4.6	9.33	1.02
chr15	60950255	60951554	11.29	21.11	0.903
chr15	60951556	60952050	3.18	6.78	1.092
chr15	60952052	60952472	3.18	5.78	0.862
chr15	60952473	60953352	3.06	6.35	1.053
chr15	60953353	60954591	5.66	8.68	0.617
chr15	60954592	60954808	3.6	6.56	0.866
chr15	60954810	60955058	3.81	4.69	0.3
chr15	60955059	60955384	3.89	7.43	0.934
chr15	60955385	60956255	3.89	7.43	0.934
chr15	60956256	60957153	3.89	7.43	0.934
chr15	60957154	60957774	3.98	7.24	0.863
chr15	60957776	60961124	18.81	34.73	0.885
chr15	60961126	60961897	4.26	7.97	0.904
chr15	60961898	60962218	3.53	6.52	0.885
chr15	60962220	60963774	6	11.84	0.981
chr15	60963775	60964700	7.38	6.48	-0.188
chr15	60964701	60965709	9.42	6.48	-0.54
chr15	60965710	60968244	18.79	9.12	-1.043
chr15	60968246	60970778	2.35	4.03	0.778
chr15	60970779	60973267	2.35	4.03	0.778
chr15	60973268	60975479	3.56	3.76	0.079
chr15	60975480	60976432	1.55	0.5	-1.632
chr15	60976434	60978502	1.55	0.5	-1.632
chr15	60978504	60980292	0.75	0.5	-0.585
chr15	60980293	60980552	1.06	0	-23.338
chr15	60981123	60983034	0	0.74	22.819
chr15	60985692	60988798	0	0.74	22.819
chr15	60990542	60990851	0.21	0.48	1.193
chr15	60990852	60991462	0.21	0.48	1.193
chr15	60991463	60992543	0.77	1.62	1.073
chr15	60992544	60993343	0.77	1.62	1.073
chr15	60993344	60993542	0.92	1.83	0.992
chr15	60993543	60994195	0.92	1.83	0.992
chr15	60994196	60996191	0.24	2.12	3.143
chr15	60996192	60997030	0.14	1.35	3.269
chr15	60997031	60997836	0.14	1.35	3.269
chr15	60997838	60998420	0.14	0.8	2.515
chr15	60998422	60999054	0.14	1.01	2.851
chr15	61003688	61006004	0	1.12	23.417
chr15	61006006	61006806	0	0.64	22.61
chr15	61006808	61007489	0	0.64	22.61
chr15	61007490	61008260	0	0.64	22.61
chr15	61008262	61009317	0	0.64	22.61
chr15	61010163	61010923	0.25	0.58	1.214
chr15	61010924	61011532	0.25	0.58	1.214
chr15	61011533	61012487	0.5	1.16	1.214
chr15	61012488	61013166	0.63	1.34	1.089
chr15	61013167	61015869	1.26	1.84	0.546
chr15	61015870	61016692	0.63	0.92	0.546
chr15	61016693	61016977	0.63	0.92	0.546
chr15	61016978	61017480	0.63	1.34	1.089
chr15	61017482	61018027	0.25	0.58	1.214
chr15	61018722	61019300	0	1.02	23.282
chr15	61019301	61021546	0	2.04	24.282
chr15	61021547	61022355	0	0.52	22.31
chr15	61022356	61022678	0	0.52	22.31
chr15	61022679	61023874	0	0.52	22.31
chr15	61023875	61026063	0	0.52	22.31
chr15	61026064	61027358	0	0.52	22.31
chr15	61028646	61029039	0	0.52	22.31
chr15	61032696	61033512	0.44	0.77	0.807
chr15	61033513	61034336	0.44	0.77	0.807
chr15	61034338	61035634	0.44	0.77	0.807
chr15	61035636	61037450	1.76	3.24	0.88
chr15	61037452	61038895	1.76	3.24	0.88
chr15	61038896	61039356	0.89	1.66	0.899
chr15	61039357	61040632	1.78	3.32	0.899
chr15	61040633	61041014	0.89	1.66	0.899
chr15	61041015	61041992	0.89	1.66	0.899
chr15	61041994	61046152	0.89	1.66	0.899
chr15	61046153	61047456	1.78	3.32	0.899
chr15	61047457	61049226	0	3.57	25.089
chr15	61049227	61049780	0	1.38	23.718
chr15	61049782	61052087	0	3.91	25.221
chr15	61052088	61052604	0	1.15	23.455
chr15	61052606	61053362	0	0.87	23.053
chr15	61053363	61053837	1.64	1.13	-0.537
chr15	61053838	61054103	1.64	1.13	-0.537
chr15	61054104	61054689	1.64	0.28	-2.55
chr15	61086843	61088140	0	6.72	26.002
chr15	61088141	61089833	0	8.32	26.31
chr15	61089834	61091180	0.99	6.45	2.704
chr15	61091182	61091351	0	4.3	25.358
chr15	61091352	61092167	0	2.75	24.713
chr15	61092168	61093240	0	3.2	24.932
chr15	61093241	61094024	0	3.2	24.932
chr15	61094025	61094754	0	3.55	25.081
chr15	61151221	61153319	0	0.82	22.967
chr15	61163884	61167706	0.12	0.63	2.392
chr15	61170405	61170875	0.24	0.4	0.737
chr15	61171674	61172288	0.89	1.13	0.344
chr15	61193411	61195014	0	1.23	23.552
chr15	61196660	61198309	0	0.82	22.967
chr15	61209468	61212416	0.88	0	-23.069
chr15	61218400	61220111	0.75	0	-22.838
chr15	61242342	61242894	1.14	2.52	1.144
chr15	61242895	61243832	1.14	1.88	0.722
chr15	61243834	61244832	1.14	2.52	1.144
chr15	61264518	61269150	0.97	7.95	3.035
chr15	61269151	61270696	0	2.69	24.681
chr15	61270697	61271822	0	1.57	23.904
chr15	61271823	61273012	0	2.54	24.598
chr15	61273014	61274241	2.05	3.16	0.624
chr15	61274242	61275183	0.53	1	0.916
chr15	61287908	61288858	0	0.7	22.739
chr15	61317646	61318406	0.52	0	-22.31
chr15	61318407	61318978	0.52	0.01	-5.7
chr15	61318979	61321734	1.04	0.03	-5.115
chr15	61371792	61373478	0	0.7	22.739
chr15	61373479	61374983	0.02	0.7	5.129
chr15	61374984	61376822	0.54	1.6	1.567
chr15	61376823	61377688	0.33	0.97	1.556
chr15	61377690	61378782	0.54	0.94	0.8
chr15	61378784	61379801	0.27	0.4	0.567
chr15	61379802	61380981	0.42	0.4	-0.07
chr15	61380982	61381859	0.42	0.4	-0.07
chr15	61381860	61383432	0.84	0.8	-0.07
chr15	61420476	61421823	0	1.42	23.759
chr15	61421824	61424054	0	0.92	23.133
chr15	61436302	61437439	0	1.45	23.79
chr15	61443907	61446748	0	1.95	24.217
chr15	61446750	61447527	0	1.84	24.133
chr15	61447528	61448691	0	1.39	23.729
chr15	61448692	61449910	0	0.84	23.002
chr15	61449911	61450408	0	0.84	23.002
chr15	61450409	61450992	0	0.84	23.002
chr15	61450993	61451830	0	0.84	23.002
chr15	61489800	61491301	2.42	0.06	-5.334
chr15	61491302	61491726	1.21	0.03	-5.334
chr15	61491728	61493083	2.42	0.02	-6.919
chr15	61493084	61493949	1.21	0	-23.529
chr15	61499609	61503740	0	2.6	24.632
chr15	61621054	61621402	0.3	0.47	0.648
chr15	61621404	61621965	0.3	0.47	0.648
chr15	61650277	61652411	0.61	0.01	-5.931
chr15	61652412	61653708	0.61	0.01	-5.931
chr15	61655534	61656517	0.56	0.01	-5.807
chr15	61656518	61656977	0.56	0.17	-1.72
chr15	61656978	61657386	0.56	0.03	-4.222
chr15	61714946	61716199	0	0.66	22.654
chr15	61716200	61717037	0	0.66	22.654
chr15	61734749	61735904	0	1.42	23.759
chr15	61735906	61736614	0	0.71	22.759
chr15	61736616	61737083	0	0.95	23.179
chr15	61811408	61813533	1.54	2.34	0.604
chr15	61813534	61815231	1.36	0.93	-0.548
chr15	61815232	61818852	1.54	0.45	-1.775
chr15	61839592	61840294	0	1.26	23.587
chr15	61840295	61840788	0	0.63	22.587
chr15	61840789	61841489	0	0.63	22.587
chr15	61841490	61842052	0	0.63	22.587
chr15	61842054	61842841	0	0.77	22.876
chr15	61842842	61844489	0	0.77	22.876
chr15	61844490	61845738	0	0.51	22.282
chr15	61845740	61846187	0.4	0.77	0.945
chr15	61852332	61853668	0.915	2.05	1.164
chr15	61867350	61868318	0	1.58	23.913
chr15	61868320	61869422	0.42	1.58	1.911
chr15	61869423	61873598	0.84	3.16	1.911
chr15	61873600	61874426	0.42	1.58	1.911
chr15	61874427	61875078	0.42	1.58	1.911
chr15	61875079	61875331	0.42	1.58	1.911
chr15	61875332	61876795	0.84	1.58	0.911
chr15	61914665	61915156	0.27	0.34	0.333
chr15	61915158	61916049	0.27	0.56	1.052
chr15	61916050	61918843	0.54	1.12	1.052
chr15	61918844	61920182	0.27	0.56	1.052
chr15	62021324	62023484	0	0.6	22.517
chr15	62043824	62046663	0.48	1.16	1.273
chr15	62046664	62047508	0.12	0.42	1.807
chr15	62047509	62048634	0.12	0.42	1.807
chr15	62049428	62051868	0.12	0.69	2.524
chr15	62122788	62123710	0	0.63	22.587
chr15	62123711	62124879	0	0.63	22.587
chr15	62127486	62129881	0	1.2	23.517
chr15	62130696	62135863	0.93	1.8	0.953
chr15	62135864	62137681	0.32	0.82	1.358
chr15	62141743	62143121	0.32	0.58	0.858
chr15	62148650	62149114	0	0.58	22.468
chr15	62149116	62149941	0	0.56	22.417
chr15	62160882	62162228	0.68	1.93	1.505
chr15	62162229	62163370	0.79	1.63	1.045
chr15	62163372	62163849	0.79	1.24	0.65
chr15	62163850	62164082	0.79	1.37	0.794
chr15	62164084	62164326	0.79	1.24	0.65
chr15	62164327	62164676	0.77	0	-22.876
chr15	62174928	62176911	0	0.6	22.517
chr15	62224731	62226197	0	0.61	22.54
chr15	62226198	62227244	0	0.61	22.54
chr15	62227246	62228101	0	0.61	22.54
chr15	62228102	62229002	0	0.61	22.54
chr15	62229003	62229451	0	0.61	22.54
chr15	62230282	62232580	0	0.9	23.101
chr15	62232582	62233647	0	1.23	23.552
chr15	62233648	62234300	0	1.25	23.575
chr15	62234302	62237591	0	1.89	24.172
chr15	62237592	62239437	0	0.64	22.61
chr15	62246726	62247307	0.55	1.06	0.947
chr15	62247308	62248014	0.55	1.06	0.947
chr15	62291281	62294191	0.28	1.44	2.363
chr15	62294192	62295226	0	2.62	24.643
chr15	62295228	62295742	0	0.62	22.564
chr15	62295744	62296359	0	0.62	22.564
chr15	62332330	62332640	0	0.58	22.468
chr15	62353319	62356051	0.06	0.535	3.157
chr15	62356052	62359316	0	2.58	24.621
chr15	62359318	62361080	0	1.29	23.621
chr15	62361081	62361894	0	1.29	23.621
chr15	62361896	62362742	0	1.29	23.621
chr15	62362743	62363200	0	1.29	23.621
chr15	62363202	62364655	0	0.92	23.133
chr15	62364656	62367358	0	1.48	23.819
chr15	62421034	62422488	0	4.58	25.449
chr15	62422489	62423585	0	2.29	24.449
chr15	62423586	62426526	0	11.34	26.757
chr15	62426528	62426833	0	2.81	24.744
chr15	62426834	62427980	0	2.81	24.744
chr15	62427982	62429477	0	2.92	24.799
chr15	62442244	62443324	0	0.6	22.517
chr15	62444874	62447984	0	0.6	22.517
chr15	62471916	62475732	0	0.72	22.78
chr15	62506241	62507963	0	0.7	22.739
chr15	62507964	62509500	0	0.6	22.517
chr15	62521985	62523022	0	0.76	22.858
chr15	62523024	62526775	0	1.14	23.443
chr15	62547156	62547800	0	0.65	22.632
chr15	62601678	62602846	0.74	1.45	0.97
chr15	62602848	62603750	0.74	1.45	0.97
chr15	62603752	62604452	0.74	1.45	0.97
chr15	62604453	62604856	0.74	1.45	0.97
chr15	62604858	62605790	0.74	1.45	0.97
chr15	62606712	62607618	0.22	0.76	1.788
chr15	62675771	62677192	0	0.75	22.838
chr15	62677193	62678062	0	0.75	22.838
chr15	62678064	62678796	0	0.75	22.838
chr15	62678797	62680392	0	1.5	23.838
chr15	62680393	62681138	0	0.75	22.838
chr15	62681140	62681706	0	0.75	22.838
chr15	62681708	62683163	0	0.75	22.838
chr15	62715686	62720144	0	0.84	23.002
chr15	62727796	62729905	0	0.87	23.053
chr15	62735046	62736286	0	0.84	23.002
chr15	62736288	62739630	0	2.64	24.654
chr15	62739632	62739746	0	0.97	23.21
chr15	62739748	62740277	0.53	0.97	0.872
chr15	62740278	62742494	1.06	2.81	1.407
chr15	62742496	62744204	0	0.97	23.21
chr15	62744205	62744926	0	1.27	23.598
chr15	62820444	62821284	0.21	0.315	0.585
chr15	62983042	62983770	0	0.895	23.093
chr15	62983771	62988884	0	2.07	24.303
chr15	63023946	63027181	0.56	0.54	-0.052
chr15	63135110	63135284	0	0.82	22.967
chr15	63138693	63139452	0.24	0.39	0.7
chr15	63139454	63140342	0.24	0.39	0.7
chr15	63236788	63238106	0	0.54	22.365
chr15	63238107	63239472	0	0.54	22.365
chr15	63239474	63240398	0	0.54	22.365
chr15	63399554	63405612	0	0.83	22.985
chr15	63419474	63420108	0	1.35	23.686
chr15	63420109	63421424	0	1.35	23.686
chr15	63421425	63422404	0	1.31	23.643
chr15	63422405	63422830	0	1.31	23.643
chr15	63422832	63423470	0	1.31	23.643
chr15	63455568	63458089	1.68	6.8	2.017
chr15	63458090	63458811	0.42	1.36	1.695
chr15	63458812	63462149	0.885	2.245	1.343
chr15	63480805	63482267	0	2	24.253
chr15	63482268	63483562	0	2.45	24.546
chr15	63483564	63484368	0	3.05	24.862
chr15	63484370	63485283	0	3.64	25.117
chr15	63485284	63485465	0	1.25	23.575
chr15	63485466	63485962	0	2.29	24.449
chr15	63485964	63486958	0	2.29	24.449
chr15	63486959	63487820	0	2.28	24.443
chr15	63487821	63489453	0	0.8	22.932
chr15	63489454	63491307	0	0.8	22.932
chr15	63491308	63491938	0	2.39	24.511
chr15	63491939	63492441	0	0.8	22.932
chr15	63493048	63495207	0	1.42	23.759
chr15	63498824	63500012	0.32	0.63	0.977
chr15	63500013	63500716	0.32	0.63	0.977
chr15	63517838	63518478	0	3.04	24.858
chr15	63518480	63519164	0	3.04	24.858
chr15	63519165	63519849	0	3.04	24.858
chr15	63519850	63520853	0	3.04	24.858
chr15	63520854	63521661	0	3.04	24.858
chr15	63531597	63535362	0.68	0	-22.697
chr15	63536712	63539684	0.37	0.62	0.745
chr15	63550363	63552114	0.13	1.52	3.547
chr15	63552116	63552700	0.13	0.76	2.547
chr15	63552701	63554627	0.13	0.76	2.547
chr15	63554628	63558911	0	2.43	24.534
chr15	63558912	63559344	0.02	1.56	6.285
chr15	63559346	63559490	0.02	2.16	6.755
chr15	63559491	63559891	0.02	2.16	6.755
chr15	63559892	63560768	0.02	1.52	6.248
chr15	63560769	63563619	0.02	0.55	4.781
chr15	63592138	63592570	0.09	0.67	2.896
chr15	63592571	63593357	0.09	0.9	3.322
chr15	63593358	63594110	0	0.57	22.443
chr15	63594112	63594648	0	0.57	22.443
chr15	63594649	63595272	0	1.92	24.195
chr15	63595273	63596842	0	2.38	24.504
chr15	63596844	63597165	0	1.33	23.665
chr15	63597166	63598720	0	2.02	24.268
chr15	63630900	63631681	0	0.69	22.718
chr15	63736018	63736643	0.28	0.59	1.075
chr15	63758022	63758360	0.49	0.09	-2.445
chr15	63758361	63760011	0.86	0.18	-2.256
chr15	63763597	63765321	0	0.52	22.31
chr15	64770331	64772510	0.575	1.125	0.968
chr15	64772998	64776032	0	1.32	23.654
chr15	64776033	64777600	0	0.66	22.654
chr15	91103231	91105427	0	1.73	24.044
chr16	75000602	75001621	0.45	0.12	-1.907
chr17	55421864	55422781	0.38	0.38	0
chr19	26363585	26366938	0.16	0.46	1.524
chr2	79782228	79783039	0.2	0.44	1.138
chr2	79784319	79785598	0.2	0.44	1.138
chr2	177008808	177012684	0.21	0.36	0.778
chr3	120197965	120199058	1.12	2.255	1.01
chr3	125971616	125972823	0.58	1.26	1.119
chr3	125972824	125974051	2.3	5.04	1.132
chr3	125974052	125976372	2.32	5.04	1.119
chr3	125976373	125977654	2.32	5.04	1.119
chr3	125977655	125978866	1.74	3.78	1.119
chr3	135978027	135978548	1.355	2.73	1.011
chr6	18835366	18835832	0	2.64	24.654
chr8	88212578	88212828	0.515	0	-22.296
chr8	106732317	106733334	1.11	1.16	0.064
chr8	106733336	106734609	1.11	1.16	0.064
chr8	106734610	106735708	1.11	1.16	0.064
chr8	106735709	106737638	3.33	3.48	0.064
chr8	106737639	106739994	2.22	2.32	0.064
chr8	106739995	106741329	1.11	1.16	0.064
chr8	106741330	106742648	1.11	1.16	0.064
chrX	5573648	5574002	0.52	0	-22.31
chrX	47871009	47871362	0.85	1.565	0.881
chrX	141717114	141717496	0.255	0.47	0.882

## Sheet: Nudt7
Table S4 - Nudt7
chrom	start	stop	Male.BaseMean	Female.BaseMean	Log2 (F/M)
chr1	171568995	171572024	0.36	0.28	-0.36257
chr10	7591348	7593984	0.1	0.49	2.29278
chr10	7593986	7596231	0.1	0.7	2.80735
chr10	37897746	37899168	0.42	0.22	-0.932884
chr11	6880005	6881268	0.87	0.76	-0.195016
chr11	6881269	6882020	0.87	0.76	-0.195016
chr11	6882021	6883836	1.74	1.52	-0.195016
chr11	6883837	6884139	0.87	0.76	-0.195016
chr11	6884140	6884547	0.87	0.76	-0.195016
chr11	6884548	6885478	0.87	0.76	-0.195016
chr11	6885479	6886404	0.87	0.76	-0.195016
chr11	6886405	6886878	0.87	0.76	-0.195016
chr11	6886879	6887959	0.72	0.43	-0.743661
chr11	24566347	24567516	0.36	0.16	-1.16992
chr11	48400990	48402276	0.44	0.18	-1.28951
chr11	48572882	48574310	0.08	1.83	4.5157
chr11	48574312	48575339	0.07	1.82	4.70044
chr11	48575340	48576483	0.07	1.82	4.70044
chr11	48576484	48577920	0.21	5.46	4.70044
chr11	48577922	48579025	0.14	3.64	4.70044
chr11	48579026	48580378	0.07	1.82	4.70044
chr11	48580380	48581489	0.06	1.81	4.91488
chr13	24437632	24440420	0.84	0.375	-1.1635
chr13	97267882	97268194	1.735	0.84	-1.04647
chr16	72448423	72448773	1.425	0.52	-1.45438
chr17	26253077	26254178	0.15	0.36	1.26303
chr17	26254180	26258655	0.2	0.48	1.26303
chr17	65643277	65643586	0.62	0.25	-1.31034
chr19	46412603	46413425	0.74	0.22	-1.75002
chr2	75474997	75479489	5.69	2.77	-1.03854
chr3	7478165	7479110	0.33	0.27	-0.289506
chr5	65148350	65149627	0	0.59	22.4923
chr5	65149628	65151261	0.05	0.59	3.56071
chr5	65151262	65152522	0.05	0.59	3.56071
chr5	65152524	65153605	0.05	1.18	4.56071
chr5	65153606	65154962	0.1	0.59	2.56071
chr5	65154964	65155437	0.05	0.59	3.56071
chr5	65155438	65155924	0.05	0.59	3.56071
chr5	65155925	65156306	0.05	1.18	4.56071
chr5	86254911	86255220	0.615	0	-22.5522
chr8	15667434	15668358	1.02	0	-23.2821
chr8	41618478	41620424	0.645	0	-22.6209
chr8	54946118	54950486	0.77	0.21	-1.87447
chr8	54950487	54951821	0.66	0.07	-3.23703
chr8	106866357	106866776	0	6.785	26.0158
chr8	106866778	106867072	17.64	0	-27.3943
chr8	112043372	112044334	0	0.525	22.3239
chr8	112044336	112044746	1.08	0	-23.3645
chr8	112496958	112498394	0	0.72	22.7796
chr8	112498395	112500168	0	0.72	22.7796
chr8	114041633	114043371	0.57	0	-22.4425
chr8	116562244	116563279	1.11	0.34	-1.70695
chr8	116563280	116564126	1.14	0.68	-0.745428
chr8	116564128	116565284	0.98	0.34	-1.52725
chr8	116565285	116566289	1.16	0.34	-1.77052
chr8	116566290	116567492	1.16	0.34	-1.77052
chr8	116567493	116568599	1.16	0.34	-1.77052
chr8	116568600	116569582	1.16	0.02	-5.85797
chr8	116569584	116571418	0.67	0.02	-5.06608
chr8	116571420	116572945	0.67	0.02	-5.06608
chr8	116574831	116576122	1.02	0	-23.2821
chr8	116576123	116577459	2.04	0	-24.2821
chr8	116577460	116577872	1.02	0	-23.2821
chr8	116577873	116579595	3.06	0.05	-5.93546
chr8	116579596	116580020	0.84	0.17	-2.30485
chr8	116580021	116580698	0.84	0.17	-2.30485
chr8	116580699	116581641	0.84	0.09	-3.22239
chr8	116585012	116585386	2.97	1.02	-1.5419
chr8	116585388	116590842	17.8	0.74	-4.58821
chr8	116590844	116592295	3.47	2.15	-0.690598
chr8	116592296	116593715	4.29	2.75	-0.641545
chr8	116593716	116594390	7.45	2.75	-1.43781
chr8	116594391	116594970	7.45	3.57	-1.06132
chr8	116594972	116596382	9.83	1.19	-3.04623
chr8	116596383	116597194	6.84	1.19	-2.52303
chr8	116597196	116598030	6.84	0.44	-3.95842
chr8	116598032	116598558	6.05	2.51	-1.26925
chr8	116598560	116600166	14.19	2.84	-2.32091
chr8	116600167	116601231	19.06	1.5	-3.66751
chr8	116601232	116602266	4.16	1.51	-1.46203
chr8	116602267	116603128	4.29	1.4	-1.61555
chr8	116603130	116604152	6.39	2.01	-1.66862
chr8	116604153	116605827	8.08	3.335	-1.27667
chr8	116605828	116607077	12.17	6.115	-0.992905
chr8	116607078	116607402	16.24	3.74	-2.11844
chr8	116607404	116607772	14.56	5.62	-1.37337
chr8	116607773	116608119	12.78	6.97	-0.874658
chr8	116608120	116608613	13.39	6.96	-0.943996
chr8	116608614	116609158	18.76	18.55	-0.0162406
chr8	116609159	116612260	48.81	11.2	-2.12368
chr8	116612262	116612949	35.32	10.89	-1.69748
chr8	116612950	116613754	35.67	22.13	-0.688708
chr8	116613755	116614128	53.62	69.41	0.372373
chr8	116614129	116614530	89.53	81.15	-0.14178
chr8	116614531	116615264	77.95	81.8	0.0695509
chr8	116615265	116615791	75.61	81.66	0.111058
chr8	116615792	116616266	75.27	79.99	0.087748
chr8	116616267	116617301	76.52	70.33	-0.121697
chr8	116618971	116620630	57.72	69.64	0.27084
chr8	116620632	116621532	59.01	59.68	0.0162824
chr8	116621533	116622356	41.66	59.61	0.516893
chr8	116622358	116623009	40.76	9.25	-2.13963
chr8	116623010	116623628	18.68	6.74	-1.47067
chr8	116623630	116624576	17.27	5.13	-1.75124
chr8	116624577	116625390	13.36	16.18	0.276294
chr8	116625391	116628030	41.85	7.92	-2.40166
chr8	116628032	116628488	20.15	7.95	-1.34175
chr8	116628490	116629900	20.23	8.15	-1.31162
chr8	116629902	116631200	26.36	26.49	0.00709501
chr8	116631201	116633541	92.68	8.72	-3.40986
chr8	116633542	116634245	21.6	18.92	-0.191119
chr8	116634246	116635737	44.88	11.14	-2.01033
chr8	116635738	116637154	28.07	7.97	-1.81638
chr8	116637155	116637978	27.84	9.16	-1.60374
chr8	116637979	116638402	41.07	16.06	-1.35461
chr8	116638404	116638814	27.37	10.69	-1.35633
chr8	116638815	116639742	27.39	10.7	-1.35604
chr8	116639744	116641263	27.17	10.59	-1.35931
chr8	116641264	116642752	28.47	11.49	-1.30906
chr8	116642753	116643624	23.32	9.1	-1.35763
chr8	116643626	116644227	17.71	6.82	-1.37672
chr8	116644228	116645598	17.71	6.82	-1.37672
chr8	116645599	116646682	20.11	7.75	-1.37565
chr8	116646684	116646956	18.22	7	-1.3801
chr8	116646958	116647180	19.48	8.13	-1.26067
chr8	116647182	116649322	46.16	18.7	-1.3036
chr8	116649324	116651990	37.26	14.49	-1.36257
chr8	116651991	116653658	20.93	8.1	-1.36958
chr8	116653659	116655114	21.61	8.4	-1.36324
chr8	116655115	116655744	23.535	4.405	-2.41759
chr8	116655745	116656313	17.3	6.7	-1.36854
chr8	116656314	116657240	21.35	6.84	-1.64217
chr8	116657241	116659960	66.73	21.49	-1.63467
chr8	116659962	116661217	21.16	6.39	-1.72745
chr8	116661218	116662658	20.3	6.2	-1.71114
chr8	116662659	116663543	16.92	6.06	-1.48134
chr8	116663544	116665112	31.14	12.02	-1.37333
chr8	116665113	116666964	14.9	6.25	-1.25338
chr8	116666965	116669004	14.63	5.04	-1.53743
chr8	116669006	116671042	29.25	6.54	-2.16107
chr8	116671044	116672723	22.47	7.76	-1.53387
chr8	116672724	116673692	11.23	4.17	-1.42924
chr8	116673693	116674883	10.4	3.85	-1.43365
chr8	116674884	116675632	12.85	5.75	-1.16013
chr8	116675634	116676837	20.75	9.21	-1.17184
chr8	116676838	116678583	14.18	4.44	-1.67523
chr8	116678584	116679767	6.91	1.77	-1.96493
chr8	116679768	116682672	19.23	5.475	-1.81243
chr8	116682674	116684470	4.3	1.31	-1.71477
chr8	116684472	116685469	3.74	1.1	-1.76553
chr8	116685470	116685974	3.74	0.85	-2.1375
chr8	116685975	116686318	2.11	0.8	-1.39917
chr8	116686319	116686890	7.44	2.3	-1.69367
chr8	116686892	116688933	5.99	2.24	-1.41906
chr8	116688934	116690494	3.23	0.42	-2.94307
chr8	116690495	116691646	3.23	0	-24.945
chr8	116691648	116692464	3.23	0	-24.945
chr8	116692466	116693348	3.23	0.17	-4.24793
chr8	116693350	116694137	3.23	0.59	-2.45274
chr8	116694138	116694985	4.13	1.22	-1.75926
chr8	116694986	116695742	8.91	1.8	-2.30743
chr8	116695744	116697869	12.71	4.34	-1.5502
chr8	116697870	116700842	18.46	3.985	-2.21175
chr8	116700844	116701460	6.51	1.64	-1.98896
chr8	116701461	116702348	7.37	2.32	-1.66754
chr8	116702350	116704311	12.64	4.64	-1.4458
chr8	116704312	116706330	7.39	3.56	-1.0537
chr8	116706331	116706892	3.41	1.24	-1.45943
chr8	116706893	116708870	2.46	0.68	-1.85505
chr8	116708871	116711760	4.92	1.95	-1.33519
chr8	116711761	116712621	1.44	0.59	-1.28728
chr8	116712622	116716654	2.92	0.59	-2.30718
chr8	116716655	116717982	2.29	0.91	-1.33141
chr8	116717983	116718645	1.14	0.34	-1.74543
chr8	116718646	116719305	1.14	0.34	-1.74543
chr8	116719306	116720648	1.14	0.34	-1.74543
chr8	116720649	116721986	0.62	0.2	-1.63227
chr8	116730145	116730865	0.74	0.28	-1.4021
chr8	116730866	116732888	0.74	0.28	-1.4021
chr8	116732889	116735428	0.74	0.28	-1.4021
chr8	116735429	116739897	3.8	2.66	-0.514573
chr8	116739898	116740750	1.09	0.47	-1.21359
chr8	116740751	116742707	4.18	0.94	-2.15277
chr8	116742708	116743759	2.07	0.47	-2.1389
chr8	116743760	116744804	1.5	0.22	-2.76938
chr8	116744806	116745984	1.5	0.22	-2.76938
chr8	116745985	116748130	3.95	0.92	-2.10215
chr8	116748132	116749160	3.4	0.02	-7.40938
chr8	116749161	116750024	3.4	0.02	-7.40938
chr8	116750026	116750900	2.31	0.02	-6.85174
chr8	116750901	116751632	0.93	0	-23.1488
chr8	116751634	116752557	1.51	0	-23.848
chr8	116752558	116753996	1.51	0	-23.848
chr8	116753998	116755833	1.59	0	-23.9225
chr8	116755834	116758167	3.83	0	-25.1908
chr8	116758168	116760186	9.13	0	-26.4441
chr8	116760188	116760524	4.48	0.875	-2.35614
chr8	116760525	116760826	3.91	0	-25.2207
chr8	116760827	116761571	2.19	0	-24.3844
chr8	116761572	116762884	7.96	0.07	-6.82927
chr8	116762885	116763188	0.98	0.07	-3.80735
chr8	116772072	116773500	2.96	0	-24.8191
chr8	116773502	116774165	1.2	0	-23.5165
chr8	116774166	116776097	2.01	0	-24.2607
chr8	116776098	116776683	1.2	0	-23.5165
chr8	116776684	116777240	1.01	0	-23.2679
chr8	116777241	116780364	5.07	1.14	-2.15295
chr8	116780366	116781534	3.74	1.41	-1.40734
chr8	116781536	116783783	5.29	1.96	-1.43242
chr8	116783784	116784826	1.28	0.46	-1.47644
chr8	116784827	116786938	2.29	0.85	-1.42981
chr8	116786940	116787822	1.6	0.62	-1.36773
chr8	116787823	116788834	1.6	0.62	-1.36773
chr8	116788835	116790820	3.2	1.24	-1.36773
chr8	116792298	116793993	2.93	1.16	-1.33678
chr8	116793994	116797272	3.62	1.47	-1.30017
chr8	116803006	116805863	1.2	0	-23.5165
chr8	116805864	116806554	0.65	0	-22.632
chr8	116809597	116811148	1.34	0.12	-3.48113
chr8	116864440	116865087	1	0.04	-4.64385
chr8	116865088	116865510	1.225	0.04	-4.93664
chr8	116865511	116865806	1.92	0.04	-5.58496
chr8	116865808	116867944	3.56	0.08	-5.47573
chr8	116867945	116869314	8.745	0.68	-3.68485
chr8	116869316	116870743	1.35	0.34	-1.98935
chr8	116870744	116872370	0.87	0.34	-1.35548
chr8	116872372	116872788	0.87	0.34	-1.35548
chr8	116872790	116873757	2.45	0.68	-1.84918
chr8	116873758	116877036	2.96	1.35	-1.13264
chr8	116877038	116878428	1.54	0.67	-1.2007
chr8	116878429	116879505	1.18	0.34	-1.79518
chr8	116879506	116880801	1.18	0.34	-1.79518
chr8	116880802	116881511	0.91	0.29	-1.64982
chr8	116881512	116882049	0.91	0.38	-1.25987
chr8	116882050	116884476	0.91	0.38	-1.25987
chr8	116884478	116887720	0.46	0.21	-1.13124
chr8	116887722	116889132	0.87	0.35	-1.31366
chr8	116889134	116889778	1.52	0.46	-1.72436
chr8	116889779	116890331	1.88	0.77	-1.2878
chr8	116890332	116890939	1.78	0.66	-1.43134
chr8	116890940	116892900	2.17	0.66	-1.71716
chr8	116892902	116895868	2.75	0.17	-4.01582
chr8	116895869	116898221	2.75	0.17	-4.01582
chr8	116898222	116900671	5.32	0.17	-4.96782
chr8	116900672	116901626	3.48	0	-25.0526
chr8	116901627	116902326	3.26	0	-24.9584
chr8	116902327	116903851	4.74	1	-2.24489
chr8	116903852	116904454	1.22	0	-23.5404
chr8	116904456	116905385	0.58	0	-22.4676
chr8	116905386	116906694	0.58	0	-22.4676
chr8	116925196	116927766	1.03	0	-23.2961
chr8	116927767	116928896	1.09	0	-23.3778
chr8	116928898	116930004	1.09	0	-23.3778
chr8	116930005	116931762	2.18	0	-24.3778
chr8	116931763	116933314	1.09	0.27	-2.0133
chr8	116933316	116934688	1.09	0.13	-3.06775
chr8	116934689	116936968	2.21	0.04	-5.7879
chr8	116936970	116937723	1.87	0.02	-6.54689
chr8	116937724	116939248	4.56	0	-25.4425
chr8	116939249	116939745	1.44	0	-23.7796
chr8	116939746	116940146	1.44	0	-23.7796
chr8	116940148	116940556	1.44	0	-23.7796
chr8	116956484	116959804	0.54	0	-22.3645
chr8	116965311	116970094	0.54	0	-22.3645
chr8	117030141	117031554	1.11	0	-23.4041
chr8	117031556	117031946	1.11	0	-23.4041
chr8	117031947	117032342	0.89	0	-23.0854
chr8	117032344	117032580	0.88	0	-23.0691
chr8	117034032	117035366	1.14	0.45	-1.34104
chr8	117035367	117035777	0.38	0.15	-1.34104
chr8	117050079	117054077	0.96	0	-23.1946
chr8	117083917	117084621	1.43	0	-23.7695
chr8	117084622	117085824	1.66	0.04	-5.37504
chr8	117085826	117087920	3.32	0.08	-5.37504
chr8	117087922	117088625	1.66	0.04	-5.37504
chr8	117144657	117150494	0.54	0	-22.3645
chr8	117150495	117151557	0.54	0	-22.3645
chr8	117213332	117215848	1.06	0	-23.3376
chr8	117217486	117222701	0.7	0.06	-3.54432
chr8	117222702	117225140	0.76	0.04	-4.24792
chr8	117225142	117226314	0.5	0.02	-4.64385
chr8	117228326	117229199	0.93	0.45	-1.04731
chr8	117229200	117231424	1.86	0.9	-1.04731
chr8	117231425	117235848	0.52	0.03	-4.11547
chr8	118266222	118267406	0.78	0	-22.895
chr8	118275390	118280996	2.92	1.12	-1.38247
chr8	118814874	118816635	0.8	0	-22.9316
chr8	118817858	118819826	0.59	0	-22.4923
chr8	119572460	119573159	0.465	0.155	-1.58496
chr9	27185045	27185522	0.4	0.18	-1.152
chr9	119472052	119473431	0.09	0.97	3.42999
chr9	119473432	119474711	0.09	0.97	3.42999
chr9	119474712	119475314	0.09	0.97	3.42999
chr9	119475315	119476679	0.09	0.97	3.42999
chr9	119476680	119478490	0.09	0.97	3.42999
chr9	119478491	119479239	0.09	0.97	3.42999
chr9	119479240	119479835	0.09	0.97	3.42999
chr9	119479836	119481031	0.18	1.94	3.42999
chr9	119481032	119482644	0.09	0.97	3.42999
chrX	5573648	5574002	0.425	0.2	-1.08746
chrX	123102350	123103462	1.26	0.47	-1.42269
chrX	123103464	123104047	0.83	0.34	-1.28758
chrX	123104048	123104398	0.83	0.34	-1.28758
chrX	123104399	123104948	2.49	1.02	-1.28758
chrX	123104949	123106818	0.83	0.34	-1.28758
chrX	123106819	123111962	2.06	0.89	-1.21077

## Sheet: Nox4 VP1
Table S4 - Nox4 VP1
chrom	start	stop	Male.BaseMean	Female.BaseMean	Log2 (F/M)
chr1	189215768	189216140	1.12	0.08	-3.80735
chr1	189216141	189219954	5.24	1.86	-1.49426
chr1	189219956	189220309	2.82	0.23	-3.61599
chr1	189220310	189220884	2.82	0.23	-3.61599
chr1	189220886	189222444	8.45	0.54	-3.96792
chr1	189222446	189222776	0.93	0.07	-3.7318
chr10	109662998	109664838	0.65	0.02	-5.02236
chr10	109665216	109667305	1.35	0.3	-2.16993
chr15	34652903	34653092	1.08	0	-23.3645
chr17	16291683	16293259	0.38	0.7	0.881359
chr17	16293260	16294557	0.19	0.35	0.881351
chr17	16294558	16295768	0.19	0.35	0.881351
chr17	16295770	16296084	0.19	0.735	1.95174
chr17	16296085	16296584	0.19	0.35	0.881351
chr17	16296585	16297452	0.19	0.35	0.881351
chr17	16297453	16297932	0.19	0.35	0.881351
chr17	16297933	16300406	0.38	0.7	0.881359
chr18	49551464	49553952	1	0.08	-3.64385
chr18	49553953	49554329	0.5	0.08	-2.64386
chr18	49554330	49556419	2	0.4	-2.32193
chr18	56379138	56383578	2	0.1	-4.32193
chr18	56383580	56385988	2.89	1.67	-0.791221
chr18	56385990	56386343	2.46	0.17	-3.85505
chr18	56386344	56386918	2.46	0.17	-3.85505
chr18	56386920	56388478	7.31	0.51	-3.8413
chr18	56388480	56388810	1.01	0.08	-3.65821
chr2	143549684	143551058	0.81	0.03	-4.75488
chr2	143551060	143554346	0.95	0.04	-4.56985
chr2	143554348	143554701	0.79	0.02	-5.30377
chr2	143554702	143555276	0.79	0.02	-5.30377
chr2	143555278	143556857	2.34	0.05	-5.54843
chr3	41059136	41059932	0	0.6	22.5165
chr5	8548156	8550216	1.08	0.14	-2.94753
chr5	8550218	8553248	3.89	1.56	-1.31823
chr5	8553250	8554280	3.74	1.56	-1.26149
chr5	8554281	8555438	5.78	1.56	-1.88952
chr5	8555440	8555934	2.89	0.79	-1.87115
chr5	8555936	8556747	3.79	0.34	-3.47859
chr6	56161292	56162026	0.46	0.2	-1.20163
chr6	56162359	56166080	0.55	0.2	-1.45943
chr7	64603668	64604296	0.835	0	-22.9934
chr7	66766596	66768660	0.72	0	-22.7796
chr7	83642748	83646198	0	0.54	22.3645
chr7	91260036	91266549	0.75	1.5	1
chr7	91891175	91894162	0.52	0	-22.3101
chr7	91896240	91897707	0.92	0	-23.1332
chr7	91897708	91898501	0.63	0	-22.5869
chr7	91898502	91899454	1.01	0	-23.2679
chr7	91899456	91901172	0.88	0	-23.0691
chr7	93150610	93151788	2.14	0	-24.3511
chr7	93151790	93152303	0.71	0	-22.7594
chr7	93360036	93360886	0.86	0	-23.0359
chr7	93395180	93396122	0.64	0	-22.6096
chr7	93422062	93425302	0.68	0	-22.6971
chr7	93425304	93427470	1.04	0	-23.3101
chr7	93427471	93430356	0.52	0	-22.3101
chr7	93501026	93503356	0.81	0	-22.9495
chr7	93704733	93707516	0.66	0	-22.654
chr7	93717368	93717738	0.73	0	-22.7995
chr7	93717740	93720022	1.46	0	-23.7995
chr7	93720023	93721596	0.73	0	-22.7995
chr7	93721597	93722121	0.73	0	-22.7995
chr7	93722122	93722464	0.73	0	-22.7995
chr7	93722465	93725236	1.46	0	-23.7995
chr7	93725237	93727162	0.73	0	-22.7995
chr7	93727163	93728974	1.46	0	-23.7995
chr7	93733256	93733964	1.34	0	-23.6757
chr7	93733965	93734752	1.34	0	-23.6757
chr7	93734753	93735710	1.34	0	-23.6757
chr7	93735711	93736860	1.34	0	-23.6757
chr7	93736861	93737737	1.34	0	-23.6757
chr7	93737738	93738079	1.34	0	-23.6757
chr7	93738080	93739427	0.67	0	-22.6757
chr7	93739428	93740893	1.25	0	-23.5754
chr7	93740894	93741406	1.25	0	-23.5754
chr7	93741407	93741728	1.25	0	-23.5754
chr7	93749854	93751090	0.77	0	-22.8764
chr7	93751092	93752986	0.54	0	-22.3645
chr7	93752988	93754128	0.54	0	-22.3645
chr7	93754130	93759450	0.75	0	-22.8385
chr7	93917106	93918508	0.62	0	-22.5638
chr7	93918509	93919640	0.93	0	-23.1488
chr7	93940249	93940880	0.22	0.63	1.51785
chr7	93941495	93944080	0.52	0.46	-0.176878
chr7	93944082	93945866	0.26	0.3	0.206456
chr7	93959549	93960518	1.93	0	-24.2021
chr7	93960520	93963726	1.64	0	-23.9672
chr7	93965774	93967222	0.55	0	-22.391
chr7	94006252	94008816	0.54	0.03	-4.16992
chr7	94010447	94012447	0.74	1.56	1.07595
chr7	94012448	94012692	0.34	0.17	-1
chr7	94038007	94039550	0.6	0	-22.5165
chr7	94068906	94071570	0.72	0.04	-4.16992
chr7	94086033	94089222	0.98	0	-23.2243
chr7	94093986	94094996	0.64	0	-22.6096
chr7	94095695	94096038	0.85	0	-23.019
chr7	94096040	94096444	0.85	0	-23.019
chr7	94107294	94110402	1.77	0.2	-3.14568
chr7	94112189	94115249	1.56	0.15	-3.37851
chr7	94145232	94146522	0.52	0.02	-4.70043
chr7	94156662	94158996	1.16	0.5	-1.21412
chr7	94158998	94160818	0.58	0.5	-0.214125
chr7	94162246	94163126	0.56	0	-22.417
chr7	94163468	94164445	1.01	0	-23.2679
chr7	94165421	94167119	0.73	0	-22.7995
chr7	94167120	94169131	0.73	0	-22.7995
chr7	94169132	94169802	0.73	0	-22.7995
chr7	94179577	94180228	0.64	0.01	-5.99998
chr7	94180230	94180523	0.53	0	-22.3376
chr7	94194230	94195350	0.09	0.58	2.68805
chr7	94202004	94203148	0.02	0.58	4.85798
chr7	94203938	94205474	1.44	0	-23.7796
chr7	94205476	94207152	4.16	0.03	-7.11547
chr7	94207153	94207870	1.4	0.01	-7.12927
chr7	94207872	94208735	1.59	0.02	-6.31287
chr7	94208736	94209455	1.66	0.02	-6.37503
chr7	94209456	94210460	0.99	0.02	-5.62935
chr7	94210461	94211481	1.23	0.02	-5.94251
chr7	94211482	94211836	0.86	0.02	-5.42626
chr7	94211838	94212199	0.75	0.02	-5.22881
chr7	94212200	94212741	0.55	0.06	-3.1964
chr7	94212742	94213529	0.54	0.03	-4.16992
chr7	94213530	94214461	0.54	0.05	-3.43296
chr7	94214462	94214884	0.51	0.05	-3.35049
chr7	94214886	94215489	0.51	0.05	-3.35049
chr7	94215490	94217144	0.82	0.04	-4.35755
chr7	94217671	94219538	2.93	0.08	-5.19475
chr7	94219540	94220404	1.44	0.01	-7.16991
chr7	94220406	94223194	5.63	0.41	-3.77944
chr7	94223196	94223553	1.79	0.1	-4.16189
chr7	94223554	94224138	2.68	0.1	-4.74416
chr7	94224140	94224790	2.38	0.1	-4.57289
chr7	94224791	94225293	1.95	0	-24.217
chr7	94225294	94225624	1.95	0	-24.217
chr7	94225626	94226043	1.74	0	-24.0526
chr7	94226044	94226574	2.55	0	-24.604
chr7	94226575	94226870	2.52	0.07	-5.16992
chr7	94226871	94227099	1.92	0	-24.1946
chr7	94227100	94228137	2.15	0.03	-6.16323
chr7	94228138	94230463	4.54	0.16	-4.82655
chr7	94230464	94231144	1.3	0.08	-4.02237
chr7	94231146	94232106	1.3	0.08	-4.02237
chr7	94232108	94233641	1.28	0.23	-2.47643
chr7	94233642	94235252	1.9	0.69	-1.46133
chr7	94235253	94236982	1.92	0.69	-1.47644
chr7	94236984	94238405	1.34	0.74	-0.856635
chr7	94238406	94239680	1.87	0.66	-1.5025
chr7	94239681	94240634	2.52	0.66	-1.93288
chr7	94240636	94241078	2.54	0.51	-2.31626
chr7	94241079	94243076	8.06	2.79	-1.53051
chr7	94243077	94244176	2.12	0.97	-1.12801
chr7	94244177	94244964	2.43	0.97	-1.3249
chr7	94244965	94245696	2.07	0.38	-2.44556
chr7	94245698	94248408	4.43	1.45	-1.61125
chr7	94248410	94250314	1.61	0.32	-2.33092
chr7	94250316	94250573	1.61	0.32	-2.33092
chr7	94250574	94250902	1.63	0.34	-2.26127
chr7	94250904	94251289	2.11	0.675	-1.64428
chr7	94251290	94251870	0.82	0.48	-0.772589
chr7	94251871	94252620	4.7	2.24	-1.06916
chr7	94252622	94253360	6.15	2.24	-1.45709
chr7	94253362	94254401	6.91	2.57	-1.42692
chr7	94254402	94255586	7.2	2.51	-1.52031
chr7	94255588	94257620	15.39	3.84	-2.00281
chr7	94257622	94259090	6.56	0.62	-3.40336
chr7	94259091	94261415	14.03	2.34	-2.58394
chr7	94261416	94263204	5.61	1.59	-1.81898
chr7	94263206	94265820	12.38	7.44	-0.734638
chr7	94265821	94266914	2.73	0.82	-1.73521
chr7	94266916	94267888	0.96	2.01	1.06609
chr7	94267889	94268492	0.93	1.9	1.0307
chr7	94268493	94268686	0.93	1.9	1.0307
chr7	94268688	94270034	1.38	7.17	2.3773
chr7	94270036	94271316	1.57	7.17	2.19121
chr7	94271318	94271572	6.415	7.2	0.166548
chr7	94271574	94271805	6.69	6.28	-0.0912409
chr7	94271806	94273323	6.53	8.15	0.319722
chr7	94273324	94275240	3.19	2.11	-0.596313
chr7	94275241	94277394	3.31	2.61	-0.342781
chr7	94277396	94278803	3.31	0.82	-2.01314
chr7	94278804	94279973	12.46	1	-3.63923
chr7	94279974	94280548	6.27	4.38	-0.517534
chr7	94280550	94280995	6.57	5.13	-0.356934
chr7	94280996	94281269	11.485	6.23	-0.882446
chr7	94281270	94281506	6.73	1.59	-2.08158
chr7	94281508	94283535	15.58	10.26	-0.602664
chr7	94283536	94284455	8.34	5.34	-0.643207
chr7	94284456	94285494	8.34	5.34	-0.643207
chr7	94285495	94286660	11.31	5.35	-1.07999
chr7	94286661	94287586	13.23	5.35	-1.3062
chr7	94287588	94288252	12.5	2.8	-2.15843
chr7	94288253	94288828	11.31	2.78	-2.02444
chr7	94288829	94289490	12	1.44	-3.05889
chr7	94289491	94290010	16.71	2.79	-2.58237
chr7	94290012	94291117	27.53	6.59	-2.06266
chr7	94291118	94291892	11.55	3.76	-1.61909
chr7	94291893	94293002	11.13	3.26	-1.77151
chr7	94293004	94294500	12.97	3.66	-1.82526
chr7	94294502	94296891	25.02	4.82	-2.37598
chr7	94296892	94297820	12.49	2.46	-2.34404
chr7	94297822	94299214	12.34	2.42	-2.35026
chr7	94299216	94300831	13.19	2.8	-2.23595
chr7	94300832	94301561	11.11	1.59	-2.80476
chr7	94301562	94302248	11.16	1.43	-2.96425
chr7	94302249	94303244	9.97	1.43	-2.80158
chr7	94303246	94304287	9.97	1.42	-2.81171
chr7	94304288	94305293	14.22	1.6	-3.15177
chr7	94305294	94306483	9.95	1.21	-3.03969
chr7	94306484	94307504	7.93	1.1	-2.84981
chr7	94307506	94308044	6.35	1.1	-2.52926
chr7	94308046	94310043	17.92	3	-2.57853
chr7	94310044	94310608	3.91	0.49	-2.99631
chr7	94310609	94310878	3	0.18	-4.05889
chr7	94310879	94311293	4.07	0.49	-3.05418
chr7	94311294	94313087	1.89	1.08	-0.807354
chr7	94313088	94314043	0.44	0.21	-1.06711
chr7	94314044	94315925	6.095	1.34	-2.1854
chr7	94315926	94316851	1.84	0.12	-3.9386
chr7	94316852	94317824	1.84	0.12	-3.9386
chr7	94317825	94320619	4.89	0.46	-3.41013
chr7	94320620	94321202	3.31	0.22	-3.91125
chr7	94321203	94322550	9.06	1.42	-2.67362
chr7	94322552	94323061	4.52	0.71	-2.67043
chr7	94323062	94324209	4.29	0.71	-2.59509
chr7	94324210	94325578	4.84	0.89	-2.44313
chr7	94325580	94326212	8.27	1.45	-2.51183
chr7	94326213	94327866	33.13	6.02	-2.46031
chr7	94327868	94329139	10.6	1.95	-2.44252
chr7	94329140	94332644	30.32	4.12	-2.87955
chr7	94332645	94333982	16.41	2.47	-2.73199
chr7	94333984	94334831	20.65	3	-2.78311
chr7	94334832	94336044	42.21	5.62	-2.90894
chr7	94336046	94337058	19.96	2.04	-3.29048
chr7	94337059	94338584	18.57	2.68	-2.79267
chr7	94338585	94339980	16.01	2.68	-2.57867
chr7	94339982	94340884	18.57	2.68	-2.79267
chr7	94340886	94344555	28.19	5.4	-2.38415
chr7	94344556	94345830	12	1.22	-3.29808
chr7	94345832	94346188	16.21	1.15	-3.81718
chr7	94346190	94347078	16.85	3.79	-2.15248
chr7	94347080	94348158	15.9	3.75	-2.08406
chr7	94348159	94349986	29.68	7.05	-2.07379
chr7	94349987	94351238	27.59	1.28	-4.42993
chr7	94351239	94351708	14.2	0.71	-4.32193
chr7	94351710	94352960	18.08	0.91	-4.31238
chr7	94352962	94354314	18.15	0.91	-4.31796
chr7	94354316	94354955	14.94	0.74	-4.33551
chr7	94354956	94356939	17.47	1	-4.12681
chr7	94356940	94357916	7.69	0.73	-3.39701
chr7	94357918	94359728	10.06	0.78	-3.68901
chr7	94359729	94361377	9.39	0.45	-4.38313
chr7	94361378	94361714	26.77	4.26	-2.6517
chr7	94361716	94362140	11.31	2.49	-2.18338
chr7	94362141	94362882	18.83	4.67	-2.01154
chr7	94362884	94363189	8.71	2.23	-1.96563
chr7	94363190	94363870	19.33	5.63	-1.77964
chr7	94363872	94364410	17.9	5.63	-1.66875
chr7	94364412	94364930	19.64	5.63	-1.80259
chr7	94364932	94365492	19.5	5.53	-1.81812
chr7	94365493	94366538	16.22	2.13	-2.92885
chr7	94366539	94373252	64.87	22.57	-1.52314
chr7	94373253	94373808	27.24	20.08	-0.439968
chr7	94373810	94374648	41.28	30.83	-0.421108
chr7	94374650	94375777	41.28	37.43	-0.141249
chr7	94377551	94379180	81.43	44.82	-0.861419
chr7	94379181	94381651	87.84	45.77	-0.940476
chr7	94381652	94385140	174.06	92.61	-0.910345
chr7	94385142	94386093	83.13	41.84	-0.990487
chr7	94386094	94386910	56.55	29.74	-0.927123
chr7	94386911	94388096	68.01	33.36	-1.02763
chr7	94388097	94388886	48.39	62	0.357563
chr7	94388887	94389340	48.39	20.65	-1.22857
chr7	94389341	94390274	59.68	20.65	-1.53111
chr7	94390275	94391258	94.835	39.57	-1.26101
chr7	94391259	94391554	51.23	15.94	-1.68434
chr7	94391555	94391856	56.4	21.11	-1.41777
chr7	94391857	94393666	63.62	37.75	-0.753003
chr7	94393667	94395540	67.6	38.42	-0.815166
chr7	94395541	94396285	69.53	38.42	-0.855779
chr7	94396286	94397210	54.73	29.65	-0.884301
chr7	94397212	94398804	36.8	13.12	-1.48794
chr7	94398805	94400668	30.24	13.12	-1.20469
chr7	94400669	94402164	29.14	13.12	-1.15123
chr7	94402166	94403057	22.8	11.63	-0.971182
chr7	94403058	94405060	40.11	12.68	-1.66141
chr7	94405062	94406489	4.85	0.57	-3.08895
chr7	94406490	94407042	3.76	0.32	-3.55459
chr7	94407043	94408762	3.76	0.46	-3.03103
chr7	94408763	94410696	3.24	0.71	-2.1901
chr7	94410698	94412154	12.37	2.3	-2.42714
chr7	94412155	94412995	7.41	4.37	-0.761839
chr7	94412996	94413713	7.41	4.24	-0.805409
chr7	94413714	94414455	9.35	4.24	-1.1409
chr7	94414456	94415432	17.68	7.89	-1.16402
chr7	94415434	94416088	17.68	7.89	-1.16402
chr7	94416090	94417722	65.4	40.47	-0.692439
chr7	94417724	94419402	22.01	16.35	-0.428869
chr7	94419403	94423045	37.18	31.18	-0.253906
chr7	94423046	94424362	12.9	11.86	-0.121267
chr7	94424364	94425096	13.92	12.16	-0.195016
chr7	94425098	94425640	15.75	7.64	-1.04371
chr7	94425641	94426262	6.01	7.64	0.346202
chr7	94426263	94426942	6.67	7.64	0.195889
chr7	94426943	94427444	4.65	2.62	-0.827664
chr7	94427446	94429721	30.63	4.07	-2.91185
chr7	94429722	94429988	12.54	0.53	-4.5644
chr7	94429989	94430516	12.44	0.45	-4.78892
chr7	94430517	94431320	12.15	0.45	-4.75489
chr7	94431322	94433596	32.96	0.09	-8.51657
chr7	94433597	94435261	20.78	0.1	-7.69905
chr7	94435262	94435667	13.495	0.19	-6.15028
chr7	94435668	94437357	28.94	0.75	-5.27003
chr7	94437358	94437850	5.02	0.56	-3.16419
chr7	94437851	94438588	6.29	0.28	-4.48956
chr7	94438589	94438730	9.95	0.18	-5.78862
chr7	94438732	94438951	20.45	0.68	-4.91042
chr7	94438952	94439385	20.38	0.84	-4.60062
chr7	94439386	94440379	21.23	1.6	-3.72996
chr7	94440380	94442063	15.28	1.55	-3.3013
chr7	94442064	94443626	10.6	0.98	-3.43514
chr7	94443627	94444270	6.8	0.49	-3.79468
chr7	94444272	94444488	7.19	0.49	-3.87514
chr7	94444490	94445045	4.26	0.17	-4.64725
chr7	94445046	94446126	4.06	0.06	-6.08038
chr7	94446127	94447144	2.47	0.25	-3.3045
chr7	94447145	94447834	2.28	0.09	-4.66296
chr7	94447835	94451206	11.51	1.27	-3.17999
chr7	94451207	94451534	4.65	2.93	-0.666329
chr7	94451535	94452358	4.73	2.93	-0.69094
chr7	94452360	94453640	10.98	5.86	-0.905904
chr7	94453641	94454487	5.51	2.94	-0.906237
chr7	94454488	94455331	7.31	7.98	0.126524
chr7	94455332	94456183	7.31	7.98	0.126524
chr7	94456184	94457089	6.66	7.98	0.260869
chr7	94457090	94458642	7.62	13.32	0.80573
chr7	94458643	94459484	1.81	2.8	0.629436
chr7	94459485	94461131	3.84	5.81	0.597431
chr7	94461132	94462360	1.08	3.43	1.66718
chr7	94462362	94464142	1.42	3.43	1.27232
chr7	94464143	94467926	2.84	3.97	0.483251
chr7	94467928	94468926	1.62	1.01	-0.681638
chr7	94468927	94469984	1.62	0.92	-0.816289
chr7	94469985	94471642	1.74	0.88	-0.983512
chr7	94471643	94475117	3.48	1.78	-0.967211
chr7	94475118	94476256	1.81	0.89	-1.02411
chr7	94476257	94477576	3.04	1.21	-1.32907
chr7	94477578	94478433	6.79	1	-2.76342
chr7	94478434	94479277	3.4	0.46	-2.88583
chr7	94479278	94480652	2.9	0.04	-6.17991
chr7	94480653	94481578	3.02	0.04	-6.2384
chr7	94481580	94482413	2	0.04	-5.64386
chr7	94482414	94483578	1.2	0.04	-4.90689
chr7	94483580	94484138	1.91	0.43	-2.15116
chr7	94484140	94485848	2.06	0.43	-2.26023
chr7	94485849	94487824	2.87	0.53	-2.43699
chr7	94487826	94489919	17.52	1.77	-3.30719
chr7	94489920	94490973	6.07	0.53	-3.51763
chr7	94490974	94493712	18.57	4.32	-2.10387
chr7	94493714	94494976	4.85	1.08	-2.16696
chr7	94494978	94497418	9.7	2.92	-1.73202
chr7	94497420	94498298	8.23	2.49	-1.72474
chr7	94498299	94499182	5.81	1.59	-1.86951
chr7	94499184	94500450	5.82	1.61	-1.85396
chr7	94500452	94501841	5.82	1.61	-1.85396
chr7	94501842	94503398	5.19	1.92	-1.43463
chr7	94503400	94503800	2.58	0.91	-1.50343
chr7	94503802	94504586	4.45	0.79	-2.49388
chr7	94504588	94506525	11.3	3.12	-1.85671
chr7	94506526	94507492	5.66	0.86	-2.7184
chr7	94507494	94508357	2.43	0.86	-1.49855
chr7	94508358	94509221	1.17	0.86	-0.444099
chr7	94509222	94510288	1.13	0.86	-0.393914
chr7	94510289	94512182	0.85	0.6	-0.502501
chr7	94512184	94514100	0.79	0.82	0.0537647
chr7	94514102	94515133	0.36	0.82	1.18763
chr7	94515134	94515648	0.91	1.97	1.11426
chr7	94515649	94516820	0.68	0.82	0.270086
chr7	94516821	94518420	0.89	1.41	0.663818
chr7	94518422	94519650	0.68	0.77	0.17932
chr7	94519652	94520534	0.67	0.56	-0.258734
chr7	94520535	94521087	0.67	0.56	-0.258734
chr7	94521088	94522245	0.65	0.56	-0.215014
chr7	94522246	94523914	0.6	0.56	-0.0995362
chr7	94523915	94525346	0.55	0.54	-0.0264725
chr7	94525347	94527162	0.26	0.31	0.253759
chr7	94531728	94533530	1.78	0	-24.0854
chr7	94533531	94534061	1.33	0	-23.6649
chr7	94534062	94535137	4.13	0.27	-3.93511
chr7	94535138	94535611	1.47	0.1	-3.87774
chr7	94535612	94536089	1.61	0.41	-1.97337
chr7	94536090	94537250	3.36	1.02	-1.71989
chr7	94537252	94537809	2.51	0.51	-2.29912
chr7	94537810	94538392	3.7	0.54	-2.77649
chr7	94538394	94538643	3.5	0.44	-2.99178
chr7	94538644	94539301	2.4	0.56	-2.09954
chr7	94539302	94540224	2.85	0.26	-3.45438
chr7	94540225	94540738	2.96	0.21	-3.81713
chr7	94540740	94541152	3.37	0.29	-3.53862
chr7	94541153	94542190	3.87	0.63	-2.61891
chr7	94542191	94543370	3.28	0.67	-2.29146
chr7	94543372	94543971	3.27	0.57	-2.52026
chr7	94543972	94545288	1.87	0.57	-1.714
chr7	94545290	94546724	1.52	0.57	-1.41504
chr7	94546726	94547387	1.08	0.43	-1.32862
chr7	94547388	94548069	1.4	0.43	-1.70302
chr7	94548070	94549081	1.23	0.12	-3.35755
chr7	94549082	94550364	1.83	0.12	-3.93074
chr7	94550365	94551546	1.23	0.03	-5.35755
chr7	94551547	94552461	0.88	0	-23.0691
chr7	94552462	94553409	0.58	0	-22.4676
chr7	94553410	94555268	1.22	0	-23.5404
chr7	94555269	94556967	1.22	0	-23.5404
chr7	94556968	94557690	1.14	0	-23.4425
chr7	94557691	94558096	1.19	0	-23.5045
chr7	94558097	94559616	1.28	0	-23.6096
chr7	94559618	94560625	1.11	0.1	-3.47249
chr7	94569521	94570515	2.1	0	-24.3239
chr7	94570516	94571715	1.62	0	-23.9495
chr7	94571716	94572470	1.62	0	-23.9495
chr7	94572472	94573571	2.12	0	-24.3376
chr7	94573572	94574906	4.07	0	-25.2785
chr7	94574907	94575550	4.07	0	-25.2785
chr7	94575551	94576196	4.38	0	-25.3844
chr7	94576198	94577291	4.28	0.01	-8.74145
chr7	94577292	94578064	3.9	0.01	-8.60731
chr7	94578065	94578187	5.27	0.01	-9.04165
chr7	94578188	94582212	8.39	0.14	-5.90517
chr7	94582214	94584505	3.57	0	-25.0894
chr7	94584506	94586301	0.7	0	-22.7389
chr7	94586302	94587844	1.4	0	-23.7389
chr7	94587846	94588120	1.17	0	-23.48
chr7	94588121	94588356	1.17	0	-23.48
chr7	94588358	94588906	0.7	0	-22.7389
chr7	94588908	94589526	0.7	0	-22.7389
chr7	94589528	94589821	0.54	0	-22.3645
chr7	94589822	94590547	0.54	0	-22.3645
chr7	94590548	94591916	0.54	0	-22.3645
chr7	94591917	94594660	1.08	0.5	-1.11103
chr7	94594661	94596530	0.88	1.01	0.198783
chr7	94596531	94597330	0.52	0.51	-0.0280147
chr7	94597332	94598143	0.27	0.51	0.917539
chr7	94598144	94598886	0.12	0.51	2.08746
chr7	94598888	94600946	3.09	1.02	-1.59904
chr7	94600947	94601697	2.6	0.51	-2.34994
chr7	94601698	94602078	2.64	0.51	-2.37197
chr7	94602080	94602927	2.45	0.01	-7.93662
chr7	94602928	94604228	2.46	0.01	-7.9425
chr7	94604230	94605261	5.18	0.02	-8.0168
chr7	94605262	94605753	1.55	0.01	-7.27611
chr7	94605754	94606240	1.55	0.01	-7.27611
chr7	94606242	94606932	1.87	0	-24.1565
chr7	94606933	94607849	1.42	0	-23.7594
chr7	94607850	94609308	2.42	0.02	-6.91886
chr7	94609309	94611156	1.21	0.01	-6.91885
chr7	94611158	94614228	1.05	0.01	-6.71423
chr7	94614229	94615922	1.07	0.14	-2.93411
chr7	94615924	94618188	0.77	0.06	-3.68182
chr7	94621088	94621365	0.77	0.04	-4.26678
chr7	94621366	94623828	1.22	0.04	-4.93073
chr7	94624956	94626619	0.6	0.45	-0.415037
chr7	94626620	94627068	0.15	0.45	1.58496
chr7	94627070	94627898	1.25	0.45	-1.47393
chr7	94627899	94629949	1.26	0.9	-0.485426
chr7	94629950	94633248	1.3	1.14	-0.189478
chr7	94633249	94635368	1	2.88	1.52607
chr7	94635370	94636368	0.56	1.54	1.45943
chr7	94636369	94639627	0.69	1.99	1.5281
chr7	94639628	94641229	0.37	0.45	0.282404
chr7	94641230	94642800	0.18	0.45	1.32193
chr7	94642802	94645331	0.62	0.42	-0.56188
chr7	94647242	94648272	0.54	0.01	-5.75487
chr7	94652478	94653570	0.69	0.2	-1.7866
chr7	94654620	94659226	1.17	0.03	-5.2854
chr7	94671470	94674051	0.68	0	-22.6971
chr7	94674052	94675620	1.49	0	-23.8288
chr7	94675621	94676229	0.69	0	-22.7182
chr7	94676230	94677847	1.38	0	-23.7182
chr7	94677848	94679096	0.69	0	-22.7182
chr7	94692366	94693639	1.13	0.01	-6.82016
chr7	94693640	94694871	1.15	0	-23.4551
chr7	94694872	94695967	3.41	0.03	-6.82866
chr7	94695968	94696737	0.8	0.07	-3.51457
chr7	94696738	94697053	0.6	0.07	-3.09953
chr7	94697599	94698244	0.01	0.77	6.26677
chr7	94698245	94698809	0.01	0.76	6.24791
chr7	94698810	94699192	0.01	0.76	6.24791
chr7	94699193	94699610	0.02	0.77	5.26678
chr7	94699611	94700432	0.02	1.54	6.26678
chr7	94703516	94705688	0.81	0.06	-3.75489
chr7	94708768	94709022	1.32	0.32	-2.0444
chr7	94709452	94714514	9.5	18.9	0.992384
chr7	94714515	94715556	1.45	3.83	1.40129
chr7	94715558	94716757	1.43	3.83	1.42133
chr7	94716758	94717597	0.83	3.83	2.20616
chr7	94717598	94718635	0.69	3.83	2.47267
chr7	94718636	94719994	0.74	0.02	-5.20944
chr7	94719995	94720751	0.7	0.02	-5.12927
chr7	94720752	94720944	0.64	0.28	-1.19265
chr7	94720946	94721543	0.64	0.28	-1.19265
chr7	94729508	94731530	0.44	0.38	-0.211505
chr7	94731531	94732514	0.93	0.46	-1.0156
chr7	94732516	94733392	0.51	0.16	-1.67242
chr7	94733393	94734355	0.51	0.16	-1.67242
chr7	94734356	94735181	0.56	0.16	-1.80736
chr7	94735182	94735880	0.56	0.16	-1.80736
chr7	94735881	94737818	0.61	0.01	-5.93072
chr7	94737819	94741400	0.75	0.02	-5.22881
chr7	94741402	94742844	1.21	0.32	-1.91886
chr7	94742845	94743614	0.49	0.07	-2.80736
chr7	94746491	94749760	0	0.72	22.7796
chr7	94755952	94757516	1.02	0.08	-3.67242
chr7	94757518	94759262	0.68	0	-22.6971
chr7	94834359	94836007	0.72	0	-22.7796
chr7	94836008	94838162	0.72	0	-22.7796
chr7	94909596	94911048	1.5	0	-23.8385
chr7	94911049	94911944	1.5	0	-23.8385
chr7	94913322	94915817	0.65	0	-22.632
chr7	94915818	94916610	0.76	0	-22.8576
chr7	94916612	94918367	1.84	0	-24.1332
chr7	94918368	94919514	0.74	0	-22.8191
chr7	94919515	94920360	0.74	0	-22.8191
chr7	94920361	94921410	0.9	0	-23.1015
chr7	94963542	94964466	0.55	0	-22.391
chr7	94964468	94965902	0.55	0	-22.391
chr7	94969024	94970574	0.55	0	-22.391
chr7	94970576	94971661	0.51	0	-22.2821
chr7	94984696	94986751	0.8	0	-22.9316
chr7	94986752	94989189	2.06	0.03	-6.10153
chr7	95033588	95034306	1.14	0	-23.4425
chr7	95034308	95035074	1.14	0	-23.4425
chr7	95035076	95037100	2.28	0	-24.4425
chr7	95186716	95187135	0.56	0	-22.417
chr7	95187136	95187878	0.56	0	-22.417
chr7	95187879	95189080	0.53	0	-22.3376
chr7	95189082	95189762	0.53	0	-22.3376
chr7	95189763	95190988	0.53	0	-22.3376
chr7	95219046	95219647	0.81	0	-22.9495
chr7	95219648	95220952	0.81	0	-22.9495
chr7	95220953	95222246	0.81	0	-22.9495
chr7	95223070	95223705	0.56	0	-22.417
chr7	95223706	95225143	0.56	0	-22.417
chr7	95226578	95229265	0.52	0	-22.3101
chr7	95264012	95267756	1.02	0	-23.2821
chr7	95379040	95382232	0.19	1.49	2.97124
chr7	95382234	95383022	0.05	1.49	4.89724
chr7	95383024	95383646	0.05	1.49	4.89724
chr7	95383648	95384365	0.04	1.49	5.21916
chr7	95403182	95404710	0.4	0.2	-1
chr7	95431016	95434852	0.88	0	-23.0691
chr7	95443188	95446030	1.67	0	-23.9933
chr7	95446031	95446723	0.54	0	-22.3645
chr7	95447084	95447725	0.9	0.35	-1.36257
chr7	95447726	95448532	0.84	0.35	-1.26303
chr7	95448534	95449168	0.84	0.35	-1.26303
chr7	95449169	95450353	0.83	0.35	-1.24576
chr7	95450354	95452132	2.15	1.05	-1.03395
chr7	95452134	95454719	0.74	0.07	-3.4021
chr7	95458789	95461802	0.54	0	-22.3645
chr7	95482556	95485088	0.9	0	-23.1015
chr7	95525922	95527389	0.36	0.6	0.736968
chr7	95527390	95528282	0.26	0.3	0.206456
chr7	95550882	95552264	1.18	0	-23.4923
chr7	95624472	95625589	0.98	0	-23.2243
chr7	95627166	95628699	0.7	0	-22.7389
chr7	95637224	95639290	0	0.64	22.6096
chr7	95747672	95748752	0.52	0	-22.3101
chr7	95748753	95749398	0.52	0	-22.3101
chr7	95749399	95749998	0.58	0	-22.4676
chr7	95749999	95755094	0.72	0	-22.7796
chr7	95766375	95766921	1.08	0	-23.3645
chr7	95767338	95768433	0.62	0	-22.5638
chr7	95842965	95844363	0.6	0	-22.5165
chr7	95847561	95850726	0.82	0	-22.9672
chr7	95866295	95868532	0.64	0	-22.6096
chr7	95868533	95869888	0.96	0	-23.1946
chr7	95869889	95874732	0.64	0	-22.6096
chr7	95934206	95935435	0.72	0	-22.7796
chr7	95935436	95938692	0.96	0	-23.1946
chr7	96043072	96044386	0	1.805	24.1055
chr7	96072861	96074744	0.97	0	-23.2096
chr7	96075811	96078763	1.4	0	-23.7389
chr7	96263473	96266357	0.62	0	-22.5638
chr7	96267871	96268118	0.56	0	-22.417
chr7	96284580	96286892	0.05	0.65	3.70044
chr7	96319943	96322507	0.56	0	-22.417
chr7	96322508	96323812	0.63	0	-22.5869
chr7	96326314	96328065	0.51	0	-22.2821
chr7	96328066	96329052	0.51	0	-22.2821
chr7	96349950	96350846	1.26	0	-23.5869
chr7	96350847	96351388	0.63	0	-22.5869
chr7	96351390	96352313	0.63	0	-22.5869
chr7	96354160	96355578	1.85	0	-24.141
chr7	96469991	96471120	0.51	0	-22.2821
chr7	96471122	96472290	0.51	0	-22.2821
chr7	96472291	96473181	0.51	0	-22.2821
chr7	96473182	96473578	0.87	0	-23.0526
chr7	96473579	96475144	1.31	0	-23.6431
chr7	96677373	96678570	0.52	0	-22.3101
chr7	96703178	96704098	1.07	0.695	-0.622525
chr7	98090986	98092828	0.6	0	-22.5165
chr7	98650083	98652162	0.54	0	-22.3645
chr7	98652163	98654103	0.86	0	-23.0359
chr7	98906898	98909218	0.76	0	-22.8576
chr7	99207187	99208599	0.56	0	-22.417
chr7	99208600	99212359	1.26	0	-23.5869
chr7	110671478	110671816	0.84	0	-23.002
chrM	5079	7022	0	0.57	22.4425
chrM	7024	8549	0	0.6	22.5165
chrM	8550	9159	0	0.55	22.391
chrM	9160	12718	0	0.92	23.1332

## Sheet: Nox4 VP2
Table S4 - Nox4 VP2
chrom	start	stop	Male.BaseMean	Female.BaseMean	Log2 (F/M)
chr1	91606319	91610450	0.03	0.66	4.45943
chr1	91611192	91612528	0.03	0.66	4.45943
chr1	100708511	100708874	1.65	0	-23.976
chr1	134559180	134562312	0.565	0	-22.4298
chr1	150403456	150405541	0.83	0.055	-3.9156
chr1	189220886	189222444	0	0.57	22.4425
chr10	55564595	55564904	0.875	0	-23.0608
chr10	86932912	86933934	0	0.7	22.7389
chr11	21358258	21358774	0	6.255	25.8985
chr12	104699198	104699628	0.525	0	-22.3239
chr15	46809416	46810300	0	0.575	22.4551
chr15	70077650	70078652	0.29	0.26	-0.157541
chr16	77845860	77847050	0	1.21	23.5285
chr17	46287423	46290243	0	1.18	23.4923
chr17	46293382	46295663	0	0.54	22.3645
chr17	73987068	73991063	0.24	0.28	0.222397
chr17	89800013	89801838	1.3	0	-23.632
chr2	89289405	89290306	0.73	0	-22.7995
chr2	139928168	139928878	1.01	0	-23.2679
chr3	63892736	63894632	5.09	0	-25.6012
chr3	78147341	78148067	1.12	0	-23.417
chr3	124127410	124128130	0	1.145	23.4488
chr4	126367054	126367140	0	0.545	22.3778
chr5	43126490	43126850	0	0.64	22.6096
chr5	43126852	43127030	0	0.64	22.6096
chr5	53145944	53147729	3.75	0	-25.1604
chr5	57388716	57389184	0	0.86	23.0359
chr5	60144294	60144472	0	0.69	22.7182
chr5	112102550	112104053	0.555	0	-22.4041
chr5	148985000	148985674	1.345	0	-23.6811
chr6	11132585	11134770	1.5	0	-23.8385
chr6	66581580	66582559	0	0.94	23.1642
chr6	66582560	66582856	0	2.4	24.5165
chr6	66584202	66585546	0	0.51	22.2821
chr7	5909537	5912066	2.67	0	-24.6703
chr7	18126024	18126990	3.91	0	-25.2207
chr7	24318996	24319616	0	0.88	23.0691
chr7	55453988	55454838	0	1.15	23.4551
chr7	62561910	62564243	1.65	0	-23.976
chr7	67006896	67007644	0	2.73	24.7024
chr7	69186312	69186640	0	0.555	22.4041
chr7	69710974	69712390	0	5.31	25.6622
chr7	71118806	71120148	0	0.955	23.1871
chr7	75813234	75813785	0	1.895	24.1757
chr7	81107516	81107934	0.975	0	-23.217
chr7	89539008	89540722	0	1.79	24.0935
chr7	92980711	92981672	0	1.57	23.9043
chr7	93744879	93747284	0	1.97	24.2317
chr7	93747285	93748182	0	2.63	24.6486
chr7	93748183	93748860	0	1.27	23.5983
chr7	93748861	93749410	0	1.27	23.5983
chr7	93749412	93749852	0	1.27	23.5983
chr7	93749854	93751090	0	1.27	23.5983
chr7	93751092	93752986	0	2.53	24.5926
chr7	94003243	94004903	0.01	0.72	6.16991
chr7	94004904	94006250	0	0.72	22.7796
chr7	94006252	94008816	0	0.72	22.7796
chr7	94008818	94009580	0	3.44	25.0359
chr7	94009582	94010446	0	1.61	23.9406
chr7	94010447	94012447	0	1.61	23.9406
chr7	94012448	94012692	0	2.89	24.7846
chr7	94024063	94024867	0.01	1.685	7.39659
chr7	94024868	94026086	0.01	1.46	7.18981
chr7	94038007	94039550	0.03	1.68	5.80735
chr7	94077883	94078588	0	1.07	23.3511
chr7	94110404	94112188	0.18	3.1	4.1062
chr7	94112189	94115249	0.72	0.58	-0.311943
chr7	94115250	94115718	0.04	1.16	4.85798
chr7	94156079	94156661	1.78	0	-24.0854
chr7	94156662	94158996	9.7	0	-26.5315
chr7	94158998	94160818	5.28	4.28	-0.302927
chr7	94160819	94161581	1.27	5.37	2.08009
chr7	94161582	94162245	1.25	1.09	-0.1976
chr7	94162246	94163126	0.77	1.09	0.501393
chr7	94163128	94163466	0.01	2.18	7.76817
chr7	94163468	94164445	0.03	2.37	6.30378
chr7	94164446	94164987	0	8.17	26.2838
chr7	94164988	94165420	0	2	24.2535
chr7	94165421	94167119	0	2	24.2535
chr7	94167120	94169131	0	2.38	24.5045
chr7	94169132	94169802	0	1.22	23.5404
chr7	94169803	94170788	0	1.43	23.7695
chr7	94170789	94171849	0	1.43	23.7695
chr7	94171850	94172303	0	1.43	23.7695
chr7	94172624	94173812	0	1.56	23.895
chr7	94179577	94180228	0	0.57	22.4425
chr7	94180230	94180523	0.01	0.57	5.83287
chr7	94180524	94183192	2.875	0.37	-2.95796
chr7	94183193	94183270	0.58	1.66	1.51706
chr7	94183272	94185842	1.16	0.37	-1.64853
chr7	94185844	94186338	0.16	0.74	2.20945
chr7	94186340	94187248	0.66	0	-22.654
chr7	94187250	94189132	1.16	0.23	-2.33442
chr7	94190462	94191367	0.255	0.45	0.819431
chr7	94191368	94191500	0.01	5.56	9.11893
chr7	94191501	94193014	0.02	0.62	4.95419
chr7	94193016	94193687	0.01	1.24	6.95418
chr7	94193688	94194228	0.01	0.62	5.95418
chr7	94194230	94195350	0.02	0.92	5.52356
chr7	94195352	94196290	0.01	0.53	5.72791
chr7	94197057	94199008	0	0.53	22.3376
chr7	94199009	94201231	0.01	0.53	5.72791
chr7	94201232	94202003	0.01	2.53	7.98298
chr7	94202004	94203148	0.01	2.37	7.88873
chr7	94203149	94203936	0.01	6.28	9.29461
chr7	94203938	94205474	0.01	3.14	8.29461
chr7	94205476	94207152	0.03	2.37	6.30378
chr7	94207153	94207870	0.03	3	6.64385
chr7	94217145	94217670	0	1.73	24.0443
chr7	94217671	94219538	0	0.87	23.0526
chr7	94219540	94220404	0	1.74	24.0526
chr7	94220406	94223194	0.01	0.68	6.08745
chr7	94223196	94223553	0.01	1.76	7.45942
chr7	94226871	94227099	1.36	0.42	-1.69514
chr7	94227100	94228137	1.36	0.42	-1.69514
chr7	94228138	94230463	2.7	0.42	-2.68449
chr7	94230464	94231144	1.35	0.84	-0.684499
chr7	94231146	94232106	1.34	0.42	-1.67377
chr7	94232108	94233641	1.35	0.96	-0.491853
chr7	94233642	94235252	3.03	0.96	-1.65821
chr7	94235253	94236982	3.16	0.96	-1.71882
chr7	94236984	94238405	2.18	0.96	-1.18322
chr7	94238406	94239680	1.84	0.58	-1.66558
chr7	94239681	94240634	1.11	0.58	-0.936434
chr7	94240636	94241078	1.11	0.58	-0.936434
chr7	94241079	94243076	3.33	0.58	-2.5214
chr7	94243077	94244176	1.11	1.74	0.64853
chr7	94244177	94244964	1.1	0.58	-0.923378
chr7	94244965	94245696	0.21	0.58	1.46566
chr7	94245698	94248408	2.4	0.01	-7.90688
chr7	94248410	94250314	1.27	0.41	-1.63113
chr7	94250316	94250573	1.23	1.06	-0.214593
chr7	94250574	94250902	0.96	1.04	0.115473
chr7	94250904	94251289	1.095	1.04	-0.0743469
chr7	94251290	94251870	0.74	1.33	0.845831
chr7	94251871	94252620	0.99	1.52	0.618568
chr7	94252622	94253360	2.5	1.41	-0.826233
chr7	94253362	94254401	1.91	2.76	0.531099
chr7	94254402	94255586	1.7	3.21	0.917042
chr7	94255588	94257620	2.62	3.21	0.293005
chr7	94257622	94259090	2.07	6.42	1.63294
chr7	94259091	94261415	4.51	2.17	-1.05543
chr7	94261416	94263204	3.13	5.08	0.698663
chr7	94263206	94265820	6.88	2.91	-1.24139
chr7	94265821	94266914	0.92	5.71	2.63378
chr7	94266916	94267888	3.62	0.5	-2.85598
chr7	94267889	94268492	3.98	2.28	-0.803735
chr7	94268493	94268686	3.98	2.28	-0.803735
chr7	94268688	94270034	3.98	2.28	-0.803735
chr7	94270036	94271316	3.98	2.28	-0.803735
chr7	94271318	94271572	3.52	2.35	-0.582914
chr7	94271574	94271805	6.07	2.35	-1.36904
chr7	94271806	94273323	10.69	2.35	-2.18553
chr7	94273324	94275240	3.52	0.33	-3.41504
chr7	94275241	94277394	3.52	0.07	-5.65207
chr7	94279974	94280548	0	2.25	24.4234
chr7	94280550	94280995	0	1.46	23.7995
chr7	94280996	94281269	0.01	0.69	6.10851
chr7	94283536	94284455	0.01	1.66	7.37502
chr7	94284456	94285494	0.01	0.83	6.37503
chr7	94285495	94286660	0.01	0.83	6.37503
chr7	94286661	94287586	0.02	0.83	5.37503
chr7	94287588	94288252	0.02	1.04	5.70043
chr7	94288253	94288828	0.35	2.21	2.65862
chr7	94288829	94289490	0.34	2.21	2.70044
chr7	94289491	94290010	0.35	1.13	1.6909
chr7	94290012	94291117	0.69	3.9	2.4988
chr7	94291118	94291892	0.34	6.62	4.28323
chr7	94291893	94293002	0.34	2.86	3.07241
chr7	94293004	94294500	0.34	2.86	3.07241
chr7	94294502	94296891	0.35	2.86	3.03059
chr7	94296892	94297820	0.01	4.03	8.65462
chr7	94297822	94299214	0	2.35	24.4862
chr7	94299216	94300831	0	2.35	24.4862
chr7	94300832	94301561	0	0.81	22.9495
chr7	94301562	94302248	0	0.81	22.9495
chr7	94303246	94304287	0	0.59	22.4923
chr7	94304288	94305293	0	0.59	22.4923
chr7	94305294	94306483	0	0.59	22.4923
chr7	94320620	94321202	0.56	0.49	-0.192645
chr7	94321203	94322550	3.18	1.63	-0.964154
chr7	94322552	94323061	0	0.98	23.2244
chr7	94324210	94325578	1.7	0	-24.019
chr7	94325580	94326212	3.66	0.57	-2.68281
chr7	94326213	94327866	10.39	0.57	-4.18809
chr7	94327868	94329139	3.72	2.97	-0.32484
chr7	94329140	94332644	5.39	0.81	-2.73429
chr7	94332645	94333982	1.88	0.46	-2.03103
chr7	94333984	94334831	1.88	0.23	-3.03103
chr7	94334832	94336044	4.68	0.73	-2.68054
chr7	94336046	94337058	3.65	1.12	-1.7044
chr7	94337059	94338584	1.68	0.23	-2.86875
chr7	94338585	94339980	1.68	0.12	-3.80735
chr7	94339982	94340884	1.68	0.12	-3.80735
chr7	94340886	94344555	1.69	0.12	-3.81592
chr7	94344556	94345830	1.48	0.25	-2.5656
chr7	94345832	94346188	1.98	0.13	-3.92892
chr7	94346190	94347078	1.98	0.01	-7.62934
chr7	94347080	94348158	1.98	0	-24.239
chr7	94348159	94349986	1.06	0.01	-6.72791
chr7	94362141	94362882	0.74	0.07	-3.4021
chr7	94363190	94363870	1.29	0.05	-4.6893
chr7	94363872	94364410	1.33	0.07	-4.24792
chr7	94364412	94364930	1.7	0.07	-4.60203
chr7	94364932	94365492	1.59	0.07	-4.50553
chr7	94365493	94366538	1.59	0.02	-6.31287
chr7	94366539	94373252	5.7	0.02	-8.15481
chr7	94373253	94373808	1.44	0.96	-0.584962
chr7	94373810	94374648	2.24	0.57	-1.97447
chr7	94374650	94375777	0.58	0.44	-0.398549
chr7	94375778	94377550	1.16	0.44	-1.39855
chr7	94377551	94379180	0.58	2.44	2.07276
chr7	94379181	94381651	0.58	1.35	1.21884
chr7	94381652	94385140	0.59	1.76	1.57679
chr7	94385142	94386093	0.01	3.6	8.49184
chr7	94386094	94386910	0.01	1.8	7.49184
chr7	94386911	94388096	0.01	1.8	7.49184
chr7	94388097	94388886	0.01	1.8	7.49184
chr7	94388887	94389340	0.02	3.94	7.62204
chr7	94389341	94390274	0.02	3.94	7.62204
chr7	94390275	94391258	3.27	3.94	0.268901
chr7	94391259	94391554	2.79	3.56	0.351617
chr7	94391555	94391856	2.67	2.02	-0.402485
chr7	94391857	94393666	2.84	2.05	-0.470267
chr7	94393667	94395540	2.84	2.62	-0.116324
chr7	94395541	94396285	4.3	3.46	-0.313565
chr7	94396286	94397210	4.3	3.88	-0.148279
chr7	94397212	94398804	3.27	2.89	-0.178221
chr7	94398805	94400668	3.29	2.05	-0.682464
chr7	94400669	94402164	2.58	2.05	-0.331747
chr7	94402166	94403057	4.11	2.05	-1.00352
chr7	94403058	94405060	3.68	1.86	-0.984403
chr7	94405062	94406489	0	3.26	24.9584
chr7	94408763	94410696	0.815	0.01	-6.34871
chr7	94412155	94412995	0.2	1.1	2.45943
chr7	94412996	94413713	0.01	0.59	5.88263
chr7	94413714	94414455	0.71	0.59	-0.267104
chr7	94414456	94415432	0.71	0.59	-0.267104
chr7	94415434	94416088	0.71	0.59	-0.267104
chr7	94416090	94417722	5.77	0.59	-3.28978
chr7	94417724	94419402	0.71	2.94	2.04992
chr7	94419403	94423045	5.06	1.11	-2.18858
chr7	94423046	94424362	3.08	1.46	-1.07696
chr7	94424364	94425096	3.08	1.19	-1.37197
chr7	94425098	94425640	2.31	2.84	0.298001
chr7	94425641	94426262	2.31	3.61	0.644105
chr7	94426263	94426942	2.31	2	-0.207893
chr7	94426943	94427444	1.71	2.46	0.524666
chr7	94427446	94429721	6.14	1.49	-2.04293
chr7	94429722	94429988	1.73	3.33	0.944754
chr7	94429989	94430516	1.8	2.08	0.208592
chr7	94430517	94431320	1.49	1.11	-0.424754
chr7	94431322	94433596	2.24	0.75	-1.57854
chr7	94433597	94435261	1.64	3.03	0.885621
chr7	94435262	94435667	1.585	2.55	0.686012
chr7	94435668	94437357	3.27	1.16	-1.49517
chr7	94437358	94437850	1.64	4.18	1.34981
chr7	94437851	94438588	1.6	2.09	0.385431
chr7	94438589	94438730	0.01	0.62	5.95418
chr7	94438952	94439385	0.03	2.02	6.07324
chr7	94439386	94440379	0.05	2	5.32192
chr7	94440380	94442063	0.06	3.94	6.03709
chr7	94442064	94443626	0.04	4.44	6.79442
chr7	94443627	94444270	0.02	9.1	8.82972
chr7	94444272	94444488	0.02	5.69	8.15228
chr7	94444490	94445045	0.01	5.69	9.15227
chr7	94445046	94446126	0.01	5.69	9.15227
chr7	94446127	94447144	0.01	1.03	6.68649
chr7	94447145	94447834	0.01	1.03	6.68649
chr7	94447835	94451206	0.04	0.75	4.22882
chr7	94451207	94451534	0.17	6.37	5.22769
chr7	94451535	94452358	0.16	1.4	3.12928
chr7	94452360	94453640	4.35	0.62	-2.81067
chr7	94453641	94454487	3.19	2.78	-0.198472
chr7	94454488	94455331	5.75	2.16	-1.41253
chr7	94455332	94456183	7.48	3.64	-1.0391
chr7	94456184	94457089	8.23	5.46	-0.591993
chr7	94457090	94458642	16.7	7.66	-1.12443
chr7	94458643	94459484	8.34	16.88	1.0172
chr7	94459485	94461131	14.58	5.06	-1.52678
chr7	94461132	94462360	3.04	8.75	1.52521
chr7	94462362	94464142	2.66	3.26	0.293441
chr7	94464143	94467926	5.9	5.75	-0.0371534
chr7	94467928	94468926	1.87	4.7	1.32962
chr7	94468927	94469984	1.13	3.59	1.66766
chr7	94469985	94471642	1.03	3.59	1.80134
chr7	94471643	94475117	2.06	7.39	1.84293
chr7	94475118	94476256	1.03	25.56	4.63317
chr7	94476257	94477576	1.94	12.11	2.64207
chr7	94477578	94478433	1.62	22.24	3.77909
chr7	94478434	94479277	0.75	21.7	4.85466
chr7	94479278	94480652	0.04	9.95	7.95855
chr7	94480653	94481578	0.75	9.8	3.70782
chr7	94481580	94482413	4.04	9.22	1.19041
chr7	94482414	94483578	4.03	10.12	1.32836
chr7	94483580	94484138	4.04	7.3	0.853541
chr7	94484140	94485848	4.04	8.91	1.14107
chr7	94485849	94487824	4.25	8.91	1.06796
chr7	94487826	94489919	13.5	9.24	-0.546996
chr7	94489920	94490973	11.33	24.03	1.08469
chr7	94490974	94493712	62.15	16.56	-1.90805
chr7	94493714	94494976	13.58	67.71	2.31789
chr7	94494978	94497418	34.55	15.21	-1.18366
chr7	94497420	94498298	15.53	30.33	0.965685
chr7	94498299	94499182	13.47	15.29	0.182845
chr7	94499184	94500450	14.15	12.48	-0.181184
chr7	94500452	94501841	8.84	6.94	-0.34911
chr7	94501842	94503398	17.62	6.94	-1.3442
chr7	94503400	94503800	15.86	14.3	-0.149378
chr7	94503802	94504586	15.86	5.13	-1.62836
chr7	94504588	94506525	42.58	6.22	-2.77519
chr7	94506526	94507492	12.83	38.06	1.56875
chr7	94507494	94508357	12.82	27.16	1.08308
chr7	94508358	94509221	11.87	26.62	1.16519
chr7	94509222	94510288	12.01	24.02	1
chr7	94510289	94512182	14.37	26.91	0.905081
chr7	94512184	94514100	27.81	17.02	-0.708373
chr7	94514102	94515133	18.5	27.74	0.584443
chr7	94515134	94515648	34.07	37.92	0.154454
chr7	94515649	94516820	34.07	66.94	0.974368
chr7	94516821	94518420	38.83	59.5	0.615718
chr7	94521088	94522245	37.89	59.03	0.63963
chr7	94522246	94523914	37.89	48.94	0.369193
chr7	94523915	94525346	36.65	46.78	0.352081
chr7	94525347	94527162	17.74	43.98	1.30984
chr7	94527164	94528501	17.74	32.95	0.893269
chr7	94528502	94528878	0.07	8.82	6.97728
chr7	94528879	94529188	0.07	0.58	3.05062
chr7	94531020	94531371	4.93	0.44	-3.48601
chr7	94531372	94531726	5.15	2.68	-0.94234
chr7	94531728	94533530	24.74	3.79	-2.70658
chr7	94533531	94534061	22.22	34.24	0.62382
chr7	94534062	94535137	84.61	24.81	-1.76991
chr7	94535138	94535611	29.25	101.63	1.79682
chr7	94535612	94536089	24.33	39.2	0.688118
chr7	94536090	94537250	61.57	39.2	-0.651373
chr7	94537252	94537809	33.05	92.04	1.47761
chr7	94537810	94538392	30.97	50.72	0.71168
chr7	94538394	94538643	20.09	45.9	1.19202
chr7	94538644	94539301	19.6	46.63	1.2504
chr7	94539302	94540224	21.54	34.91	0.696626
chr7	94540225	94540738	20.31	34.95	0.783105
chr7	94540740	94541152	24.21	40.1	0.727999
chr7	94541153	94542190	24.58	44.88	0.868584
chr7	94542191	94543370	20.13	37.9	0.912849
chr7	94543372	94543971	19.71	25.73	0.384525
chr7	94543972	94545288	17.54	25.04	0.513582
chr7	94545290	94546724	15.74	24.4	0.632445
chr7	94546726	94547387	11.95	22.41	0.907129
chr7	94547388	94548069	14.69	11.53	-0.349441
chr7	94548070	94549081	11.9	12.12	0.0264318
chr7	94549082	94550364	9.21	11.41	0.309025
chr7	94550365	94551546	6.44	10.79	0.744566
chr7	94551547	94552461	4.8	3.32	-0.53185
chr7	94552462	94553409	2.18	2.19	0.00660682
chr7	94553410	94555268	5.54	1.58	-1.80996
chr7	94555269	94556967	5.54	1.58	-1.80996
chr7	94556968	94557690	7.48	1.58	-2.24311
chr7	94557691	94558096	10.17	4.68	-1.11974
chr7	94558097	94559616	15.8	7.88	-1.00366
chr7	94559618	94560625	5.62	14.81	1.39793
chr7	94560626	94561528	5.62	7.05	0.327055
chr7	94561529	94562035	8.73	6.95	-0.328969
chr7	94562036	94562583	7.86	6.95	-0.177516
chr7	94562584	94564614	7.81	6.95	-0.168309
chr7	94564615	94566290	5.04	7.6	0.592579
chr7	94566292	94566645	5.04	6.27	0.315044
chr7	94566646	94567024	0.02	0.86	5.42626
chr7	94567338	94569117	1.34	0.315	-2.08881
chr7	94569521	94570515	1.34	0	-23.6757
chr7	94570516	94571715	1.34	0.01	-7.06607
chr7	94571716	94572470	1.34	0.24	-2.48112
chr7	94572472	94573571	4.46	0.24	-4.21594
chr7	94573572	94574906	4.46	1.28	-1.8009
chr7	94574907	94575550	4.46	2.16	-1.04601
chr7	94575551	94576196	4.46	2.16	-1.04601
chr7	94576198	94577291	5.81	2.16	-1.42751
chr7	94577292	94578064	4.03	2.16	-0.899749
chr7	94578065	94578187	5.98	2.16	-1.46911
chr7	94578188	94582212	11.06	2.16	-2.35625
chr7	94582214	94584505	3.12	14.81	2.24695
chr7	94584506	94586301	0.01	9.09	9.82812
chr7	94586302	94587844	0.02	2.82	7.13954
chr7	94587846	94588120	0.01	3.77	8.55841
chr7	94588121	94588356	0.01	2.21	7.78789
chr7	94588358	94588906	0.04	3.23	6.33539
chr7	94588908	94589526	0.04	2.21	5.7879
chr7	94589528	94589821	0.04	2.21	5.7879
chr7	94589822	94590547	0.04	1.88	5.55459
chr7	94590548	94591916	0.04	1.94	5.59991
chr7	94591917	94594660	0.08	1.96	4.61471
chr7	94594661	94596530	0.08	2.73	5.09276
chr7	94596531	94597330	0.01	9.31	9.86262
chr7	94597332	94598143	0.01	5.13	9.0028
chr7	94598144	94598886	0	5.13	25.6125
chr7	94598888	94600946	0.02	4.95	7.95128
chr7	94600947	94601697	0.01	11.74	10.1972
chr7	94601698	94602078	0.02	6.06	8.24316
chr7	94602080	94602927	0.02	3.15	7.2992
chr7	94602928	94604228	0.02	2.69	7.07145
chr7	94604230	94605261	0.04	4.15	6.69697
chr7	94605262	94605753	0.01	7.47	9.54495
chr7	94605754	94606240	0.01	1.96	7.6147
chr7	94606242	94606932	0.1	1.96	4.29278
chr7	94606933	94607849	0.1	1.41	3.81762
chr7	94607850	94609308	2.41	0.66	-1.86849
chr7	94609309	94611156	1.11	2.48	1.15978
chr7	94611158	94614228	1.12	0.56	-1
chr7	94614229	94615922	1.12	1.73	0.627271
chr7	94615924	94618188	1.12	2.37	1.08139
chr7	94618190	94620550	1.12	1.73	0.627271
chr7	94620551	94621086	1.12	0.91	-0.29956
chr7	94621088	94621365	1.12	0.91	-0.29956
chr7	94621366	94623828	0.06	1.08	4.16993
chr7	94623829	94624954	0.01	6.31	9.30148
chr7	94624956	94626619	2.11	1.61	-0.390183
chr7	94626620	94627068	0.27	3.22	3.57603
chr7	94627070	94627898	0.27	1.65	2.61143
chr7	94627899	94629949	4.76	1.65	-1.52849
chr7	94629950	94633248	4.76	3.15	-0.595609
chr7	94633249	94635368	4.76	1.38	-1.78629
chr7	94635370	94636368	2.38	1.96	-0.280109
chr7	94636369	94639627	0.78	0.58	-0.427421
chr7	94639628	94641229	0.52	1.16	1.15754
chr7	94641230	94642800	0.66	0.75	0.18442
chr7	94642802	94645331	1.32	0.93	-0.505236
chr7	94645332	94646344	0.67	1.5	1.16273
chr7	94646346	94646727	0.67	0.58	-0.208108
chr7	94646728	94647240	0.29	0.72	1.31194
chr7	94648274	94648598	0.03	2.8	6.54432
chr7	94670274	94671468	0.62	0	-22.5638
chr7	94671470	94674051	1.87	0	-24.1565
chr7	94674052	94675620	1.89	0.86	-1.13598
chr7	94675621	94676229	0.62	3.67	2.56544
chr7	94676230	94677847	0.02	1.4	6.12928
chr7	94677848	94679096	0.01	2.8	8.12927
chr7	94679098	94680942	0.14	2.26	4.01282
chr7	94680944	94681210	0.14	4.52	5.01282
chr7	94681211	94681554	0.14	1.41	3.33219
chr7	94681555	94682718	0.14	1.24	3.14684
chr7	94682720	94683448	0.02	0.55	4.78135
chr7	94688274	94689062	1.93	0.12	-4.00749
chr7	94689064	94689616	2.35	0.07	-5.06916
chr7	94689617	94690554	2.34	0.07	-5.06301
chr7	94690556	94691694	1.47	0.06	-4.61471
chr7	94694872	94695967	1.5	1.48	-0.0193648
chr7	94695968	94696737	0.75	2.55	1.76553
chr7	94696738	94697053	0.75	1.07	0.512652
chr7	94697599	94698244	0.76	0.01	-6.24792
chr7	94698245	94698809	0.76	0	-22.8576
chr7	94698810	94699192	0.93	0	-23.1488
chr7	94701424	94702161	0.5	0.01	-5.64384
chr7	94702162	94703097	0.5	0.01	-5.64384
chr7	94709024	94709450	0	0.86	23.0359
chr7	94709452	94714514	0.04	0.86	4.42626
chr7	94714515	94715556	1.65	5.62	1.7681
chr7	94715558	94716757	1.66	5.08	1.61364
chr7	94716758	94717597	1.67	9.66	2.53217
chr7	94717598	94718635	0.03	9.66	8.33091
chr7	94718636	94719994	0.02	8.9	8.79766
chr7	94719995	94720751	0.04	9.23	7.85018
chr7	94720752	94720944	0.04	12.43	8.27961
chr7	94720946	94721543	1.06	5.39	2.34622
chr7	94721544	94722263	1.06	2.45	1.20872
chr7	94722264	94723032	1.06	0.33	-1.68353
chr7	94723034	94724115	0.04	0.77	4.26679
chr7	94731531	94732514	0	1.36	23.6971
chr7	94734356	94735181	0	0.57	22.4425
chr7	94735182	94735880	0	0.57	22.4425
chr7	94749761	94750518	0	2.21	24.3975
chr7	94754042	94755218	0	0.55	22.391
chr7	94755219	94755951	0	0.55	22.391
chr7	94755952	94757516	0	1.23	23.5522
chr7	94757518	94759262	0	4.99	25.5725
chr7	94759264	94760544	0	2	24.2535
chr7	94760546	94761287	0	0.65	22.632
chr7	94761288	94761927	0	0.63	22.5869
chr7	94761928	94762925	0	0.63	22.5869
chr7	94762926	94763908	0	0.63	22.5869
chr7	94779308	94783072	0	0.84	23.002
chr7	94808496	94808909	1.2	0.44	-1.44746
chr7	94808910	94809328	1.2	0.22	-2.44746
chr7	94809329	94809810	1.2	0.22	-2.44746
chr7	94809811	94813888	2.4	0.04	-5.90689
chr7	94813889	94815399	1.2	0.08	-3.90689
chr7	94815400	94816787	1.87	0.04	-5.54689
chr7	94816788	94817365	0.27	0.72	1.41504
chr7	94817366	94820973	2.4	0.04	-5.90689
chr7	94820974	94821864	3.685	0.47	-2.97093
chr7	94823017	94824780	2.29	0.47	-2.28462
chr7	94824782	94826015	2.29	0.47	-2.28462
chr7	94826016	94827211	2.29	0.47	-2.28462
chr7	94827212	94829798	0.76	0	-22.8576
chr7	94829799	94832438	1.16	0	-23.4676
chr7	94832439	94833766	1.15	0.07	-4.03813
chr7	94833768	94834358	1.3	0.06	-4.4374
chr7	94847545	94847949	0	0.815	22.9584
chr7	94948760	94949702	1.34	0	-23.6757
chr7	94949704	94952654	4.02	0	-25.2607
chr7	94952656	94954158	0.98	0	-23.2243
chr7	94954160	94955735	0.98	0	-23.2243
chr7	94955736	94957486	1.89	0	-24.1719
chr7	94957488	94958327	1.25	0	-23.5754
chr7	94958328	94958832	2.13	0	-24.3443
chr7	95005738	95006264	0	0.58	22.4676
chr7	95006266	95007105	0	0.58	22.4676
chr7	95007106	95007709	0	0.58	22.4676
chr7	95007710	95008714	0	1.25	23.5754
chr7	95008716	95010091	0	1.21	23.5285
chr7	95010092	95010586	0	2.42	24.5285
chr7	95010588	95011068	0	2.21	24.3975
chr7	95011069	95011582	0	3.8	25.1795
chr7	95011584	95013426	0	3.8	25.1795
chr7	95013428	95015920	0	3.26	24.9584
chr7	95015921	95017229	0	1.91	24.1871
chr7	95027706	95028336	0	0.7	22.7389
chr7	95072148	95072927	0	0.96	23.1946
chr7	95072928	95073589	0.01	0.83	6.37503
chr7	95073590	95074678	0.01	0.8	6.32191
chr7	95079188	95081124	0.03	2.885	6.58746
chr7	95161592	95162692	1.15	0	-23.4551
chr7	95162693	95164424	1.88	0	-24.1642
chr7	95164426	95164866	0.94	0	-23.1642
chr7	95164867	95165664	0.94	0	-23.1642
chr7	95165666	95166381	0.95	0	-23.1795
chr7	95167955	95170775	0.02	0.5	4.64385
chr7	95170776	95171112	0	1	23.2535
chr7	95171114	95171964	0	1.27	23.5983
chr7	95171966	95172808	0	1.29	23.6209
chr7	95172809	95173978	0	1.29	23.6209
chr7	95173979	95175220	0	0.77	22.8764
chr7	95175222	95176407	0	0.77	22.8764
chr7	95176408	95177458	0	0.77	22.8764
chr7	95177460	95178166	0	0.77	22.8764
chr7	95178168	95179388	0	0.77	22.8764
chr7	95186716	95187135	1.44	0	-23.7796
chr7	95187136	95187878	1.44	0	-23.7796
chr7	95187879	95189080	1.35	0	-23.6865
chr7	95189082	95189762	1.35	0	-23.6865
chr7	95189763	95190988	1.14	0	-23.4425
chr7	95190989	95193307	4.7	0	-25.4862
chr7	95193308	95194920	1.27	0	-23.5983
chr7	95194921	95196674	0.88	0	-23.0691
chr7	95204940	95206760	1.38	0	-23.7182
chr7	95206761	95207844	1.38	0	-23.7182
chr7	95207845	95208302	0.69	0	-22.7182
chr7	95208304	95208648	0.69	0	-22.7182
chr7	95943532	95945302	1.4	0	-23.7389
chr7	95945303	95946465	0.56	0	-22.417
chr7	95946466	95947983	0.56	0	-22.417
chr7	95960162	95960705	0.02	2.2	6.78135
chr7	95960706	95962866	0.01	2.18	7.76817
chr7	95962868	95963497	0.01	2.2	7.78135
chr7	96109876	96111312	0.81	0	-22.9495
chr7	96111314	96112314	0.81	0	-22.9495
chr7	96112316	96112672	0.81	0	-22.9495
chr7	96112674	96113808	1.62	0	-23.9495
chr7	96113810	96114990	1.63	0	-23.9584
chr7	96114991	96115840	0.81	0	-22.9495
chr7	96201820	96202174	0	0.805	22.9406
chr7	96452152	96454090	1.2	0	-23.5165
chr7	96626824	96627183	0	0.69	22.7182
chr7	98148944	98149556	0	1.685	24.0062
chr7	98576682	98577190	0.01	0.91	6.50778
chr7	98577192	98577717	0.01	0.91	6.50778
chr7	98577718	98578046	0.01	0.91	6.50778
chr7	98578047	98579960	0.02	2.425	6.92183
chr7	98579961	98582970	0.03	1.82	5.92283
chr7	98582971	98583779	0	2.73	24.7024
chr7	100915454	100917645	0.95	0	-23.1795
chr7	103231496	103232034	0	1.07	23.3511
chr7	103813936	103814377	0	2.53	24.5926
chr7	103858032	103862147	0	1.02	23.2821
chr7	103919236	103920041	4.815	0	-25.521
chr7	111983546	111983957	0	0.675	22.6865
chr7	113706418	113707244	3.595	0	-25.0995
chr7	115219044	115221393	0	0.655	22.6431
chr8	4086137	4086632	0	0.82	22.9672
chr8	19979772	19979970	0	1.37	23.7077
chr8	122047154	122048867	0.74	0	-22.8191
chr8	122048868	122049938	0.37	1.28	1.79055
chr8	122049939	122051267	1.975	0.67	-1.55962
chr8	122051268	122051767	0.37	1.34	1.85664
chr8	122051768	122052458	0.37	0.67	0.856635
chr8	122052459	122053084	0.37	0.67	0.856635
chr8	122053086	122054239	0.37	0.67	0.856635
chr8	122054240	122055333	0.37	0.67	0.856635
chr8	122055334	122056753	0	0.64	22.6096
chr9	21726787	21726860	0.725	0	-22.7895
chr9	27183818	27185044	0.04	28.14	9.4584
chr9	27185045	27185522	0.04	11.28	8.13955
chr9	27185524	27185654	0.04	11.28	8.13955
chr9	27185655	27188099	0.08	11.28	7.13955
chr9	27188100	27189060	0.04	22.56	9.13955
chr9	27189062	27191362	0.02	11.28	9.13954
chr9	27191363	27192284	0	5.69	25.7619
chr9	109293628	109294694	4.355	0	-25.3762

## Sheet: C9
Table S4 - C9
chrom	start	stop	Male.BaseMean	Female.BaseMean	Log2 (F/M)
chr1	32506476	32506962	0.75	0.395	-0.925037
chr1	45878531	45879450	0.5	0.235	-1.08927
chr1	83000360	83001687	0.51	0.245	-1.05772
chr1	162159429	162160570	0.14	0.64	2.19265
chr10	81102064	81102663	0.8	1.18	0.560715
chr10	81102664	81102805	0.76	0.78	0.0374806
chr10	81102806	81103082	0.76	0.78	0.0374806
chr10	81103083	81103364	0.76	0.78	0.0374806
chr10	81103366	81104330	0.76	0.78	0.0374806
chr10	81104331	81106944	1.52	1.53	0.00946184
chr10	81106945	81111975	1.48	1.14	-0.376564
chr10	89290812	89291607	0.44	0.28	-0.652076
chr10	89291608	89292575	0.44	0.28	-0.652076
chr10	89292576	89293544	0.45	0.28	-0.684499
chr10	89293546	89294740	0.45	0.28	-0.684499
chr10	89294741	89295943	0.45	0.28	-0.684499
chr10	89295944	89296714	0.45	0.28	-0.684499
chr10	89296716	89297664	0.45	0.28	-0.684499
chr11	113651725	113651780	0.865	0.02	-5.43462
chr12	3734385	3734592	2.3	1.09	-1.07731
chr12	30575288	30576744	1.075	0.525	-1.03395
chr12	53477422	53477750	0.06	0.45	2.90689
chr12	53477752	53478564	0.06	0.45	2.90689
chr12	53478566	53479456	0.06	0.45	2.90689
chr12	53479457	53481351	0.15	1.36	3.18057
chr12	73154177	73156481	0.425	0.24	-0.824428
chr14	10437160	10437948	0.16	0.36	1.16993
chr14	10437949	10438951	0.16	0.36	1.16993
chr14	10438952	10439694	0.16	0.36	1.16993
chr14	10439696	10440945	0.32	0.72	1.16993
chr14	10440946	10441517	0.16	0.36	1.16993
chr14	10441518	10442098	0.16	0.36	1.16993
chr14	10442099	10443830	0.16	0.36	1.16993
chr14	10443831	10447216	0.32	0.46	0.523562
chr14	19120656	19120784	1.145	0.495	-1.20985
chr14	39061221	39061940	0.365	0.155	-1.23563
chr14	116170327	116170670	0.52	0.7	0.428839
chr14	116170671	116171240	0.52	0.7	0.428839
chr14	116171242	116172091	0.52	0.7	0.428839
chr14	116172092	116173344	0.52	0.7	0.428839
chr14	116173346	116174253	0.52	0.7	0.428839
chr14	116174254	116175330	0.52	0.7	0.428839
chr14	116175332	116178874	1.04	1.4	0.428839
chr14	116178875	116180000	0.52	0.7	0.428839
chr15	3203542	3204326	0.63	0	-22.5869
chr15	3204327	3204884	0.63	0	-22.5869
chr15	3204886	3205653	0.63	0	-22.5869
chr15	3205654	3209668	1.17	0	-23.48
chr15	3272020	3274610	0.99	0	-23.239
chr15	3942922	3944275	1.84	0.81	-1.18371
chr15	3944276	3945495	0.95	0.42	-1.17754
chr15	3945496	3947068	1.9	0.84	-1.17754
chr15	3947070	3947600	0.95	0.42	-1.17754
chr15	3947601	3948250	0.37	0.22	-0.750021
chr15	5042876	5043746	2.46	1.16	-1.08453
chr15	5043747	5044176	0.41	0.14	-1.55019
chr15	5044177	5044778	0.56	0.1	-2.48542
chr15	5044780	5045497	0.68	0.1	-2.76553
chr15	5045498	5048505	0.89	0.2	-2.15381
chr15	5049660	5050788	0.55	0.1	-2.45943
chr15	5050790	5052060	0.78	0	-22.895
chr15	5052062	5053087	0.57	0	-22.4425
chr15	5053088	5054773	3.28	0	-24.9672
chr15	5054774	5055514	1.45	0	-23.7895
chr15	5055516	5056271	1.56	0	-23.895
chr15	5056272	5057072	1.56	0	-23.895
chr15	5057073	5058342	2.7	0	-24.6865
chr15	5058344	5058485	0.79	0	-22.9134
chr15	5058486	5058985	5.04	0	-25.5869
chr15	5058986	5060771	7.35	0	-26.1312
chr15	5060772	5061266	1.925	0.43	-2.16245
chr15	5061268	5061590	2.36	0.07	-5.07528
chr15	5061592	5063156	4.72	0.14	-5.07529
chr15	5063157	5064150	1.89	0.07	-4.75489
chr15	5064151	5065312	1.35	0.07	-4.26946
chr15	5065314	5067509	1.24	0.28	-2.14684
chr15	5073620	5076384	0.8	0	-22.9316
chr15	5077707	5079422	0.8	0	-22.9316
chr15	5086462	5086856	0.73	0.34	-1.10236
chr15	5086857	5087630	0.73	0.34	-1.10236
chr15	5087631	5089709	0.73	0.34	-1.10236
chr15	5097038	5097234	0.71	0.28	-1.34239
chr15	5097236	5099022	0.71	0	-22.7594
chr15	5099023	5102034	6.56	0	-25.9672
chr15	5102035	5103932	8.72	0	-26.3778
chr15	5103933	5104605	5.91	0	-25.8167
chr15	5104606	5106293	11.865	2.67	-2.1518
chr15	5106294	5107240	5.15	0.28	-4.20107
chr15	5107242	5109092	7.18	0.28	-4.68049
chr15	5109093	5110596	1.08	0.14	-2.94753
chr15	5110597	5113068	0.42	0.14	-1.58496
chr15	5113070	5115482	0.42	0.14	-1.58496
chr15	5115483	5116897	0.42	0.14	-1.58496
chr15	5118303	5118988	0.71	0	-22.7594
chr15	5119838	5121000	0.41	0.14	-1.55019
chr15	5121001	5123340	1.12	0.14	-3
chr15	5123341	5124158	0.96	0	-23.1946
chr15	5125612	5129497	1.2	0.01	-6.90688
chr15	5135644	5140824	1.7	0.42	-2.01707
chr15	5140825	5141766	2.36	0.67	-1.81656
chr15	5141768	5143884	7.62	0.74	-3.36419
chr15	5143886	5145808	3.81	0.07	-5.76629
chr15	5145809	5147435	3.81	0.07	-5.76629
chr15	5147436	5150055	7.52	0	-26.1642
chr15	5150056	5151454	3.71	0	-25.1449
chr15	5151455	5153962	5.93	0	-25.8215
chr15	5161782	5163554	2.46	0	-24.5522
chr15	5163556	5164939	1.77	0	-24.0772
chr15	5164940	5167248	4.72	1.08	-2.12775
chr15	5167250	5171819	4.12	0.84	-2.29418
chr15	5171820	5172815	1.03	0.42	-1.29418
chr15	5177349	5178820	0.62	0.04	-3.95419
chr15	5178821	5179818	0.31	0.58	0.903786
chr15	5179820	5180458	0.99	0.58	-0.771375
chr15	5180459	5180817	1.18	0.58	-1.02466
chr15	5180818	5181270	1.18	0.58	-1.02466
chr15	5181271	5181864	1.46	0.58	-1.33184
chr15	5181865	5182543	0.79	0.58	-0.4458
chr15	5182544	5184210	0.47	0.58	0.303389
chr15	5184212	5186625	0.47	0.58	0.303389
chr15	5186626	5188510	0.45	0.26	-0.791413
chr15	5188511	5190045	0.95	0.58	-0.711875
chr15	5190046	5192750	0.96	0	-23.1946
chr15	5192751	5193720	0.45	0.26	-0.791413
chr15	5193722	5194416	0.45	0.26	-0.791413
chr15	5194417	5197838	4.26	1.28	-1.73471
chr15	5197839	5199051	2.59	1.14	-1.18392
chr15	5199052	5200093	1.91	0.43	-2.15116
chr15	5200094	5200482	1.91	0	-24.1871
chr15	5200484	5201064	1.91	0	-24.1871
chr15	5201066	5201868	0.68	0	-22.6971
chr15	5201869	5202468	0.68	0	-22.6971
chr15	5244310	5244951	0.67	0	-22.6757
chr15	5244952	5246041	1.94	0	-24.2096
chr15	5246042	5247654	1.6	0	-23.9316
chr15	5247655	5248333	0.84	0	-23.002
chr15	5260864	5262092	0.62	0.04	-3.95419
chr15	5262730	5266203	0.93	0.06	-3.95419
chr15	5291015	5293066	1.26	0	-23.5869
chr15	5294458	5295269	0.6	0	-22.5165
chr15	5295270	5296461	0.6	0	-22.5165
chr15	5296462	5297577	0.6	0	-22.5165
chr15	5297578	5297976	0.6	0	-22.5165
chr15	5297978	5299039	1.33	0	-23.6649
chr15	5448855	5451781	0.84	0	-23.002
chr15	5471678	5473608	0.75	0.01	-6.2288
chr15	5473610	5475699	0.75	0.01	-6.2288
chr15	5475700	5479678	1.5	0.02	-6.22881
chr15	5584770	5587088	0.72	0	-22.7796
chr15	5587089	5587670	0.72	0	-22.7796
chr15	5587672	5588923	1.44	0	-23.7796
chr15	5588924	5589377	0.72	0	-22.7796
chr15	5589378	5589885	0.72	0	-22.7796
chr15	5589886	5590327	0.72	0	-22.7796
chr15	5590328	5590834	0.72	0	-22.7796
chr15	5590836	5592688	0.72	0	-22.7796
chr15	5603617	5605677	0.42	0.14	-1.58496
chr15	5605678	5607762	0.58	0.14	-2.05063
chr15	5607763	5610053	2.51	0.14	-4.16419
chr15	5610054	5611060	1.02	0.07	-3.86507
chr15	5611062	5611990	0.59	0	-22.4923
chr15	5611992	5615341	0.63	0	-22.5869
chr15	5620886	5622481	0.66	0.18	-1.87447
chr15	5623491	5625815	3.37	1.55	-1.12048
chr15	5625816	5630053	4.82	2.31	-1.06114
chr15	5673496	5674623	0.58	0	-22.4676
chr15	5674624	5674902	0.79	0	-22.9134
chr15	5674903	5675487	0.58	0	-22.4676
chr15	5713542	5715348	0.55	0	-22.391
chr15	5716888	5719698	1.06	0	-23.3376
chr15	5761156	5763100	0.89	0	-23.0854
chr15	5765248	5766368	1.06	0.62	-0.773723
chr15	5766370	5768918	2.67	1.26	-1.08342
chr15	5768919	5770917	0.89	0.42	-1.08342
chr15	5770918	5772487	0.89	0.42	-1.08342
chr15	5824153	5826848	1.88	0	-24.1642
chr15	5826850	5827282	1.34	0	-23.6757
chr15	5827284	5829169	2.69	0	-24.6811
chr15	5829170	5829809	0.65	0	-22.632
chr15	5829810	5831264	0.65	0	-22.632
chr15	5831265	5833025	0.65	0	-22.632
chr15	5839886	5842358	0.66	0	-22.654
chr15	5843936	5844554	1.46	0	-23.7995
chr15	5845426	5846533	0.82	0	-22.9672
chr15	5846534	5847542	0.74	0	-22.8191
chr15	5847544	5850383	1.48	0	-23.8191
chr15	5850384	5853006	1.74	0	-24.0526
chr15	5858352	5860338	0.54	0	-22.3645
chr15	5864282	5865142	0.51	0	-22.2821
chr15	5865143	5866046	0.64	0.33	-0.955606
chr15	5866047	5866723	0.64	0.33	-0.955606
chr15	5907034	5907944	0.58	0	-22.4676
chr15	5908629	5910529	0.58	0	-22.4676
chr15	5910530	5911416	0.54	0	-22.3645
chr15	5911418	5912184	0.54	0	-22.3645
chr15	5912185	5914728	1.51	0	-23.848
chr15	5915443	5916304	0.66	0	-22.654
chr15	5917581	5920396	1.38	0	-23.7182
chr15	5922592	5924756	0.71	0.03	-4.56478
chr15	5927058	5929632	0.71	0	-22.7594
chr15	5931650	5933066	0.56	0	-22.417
chr15	5940111	5942158	1.32	0	-23.654
chr15	5942160	5943840	1.04	0	-23.3101
chr15	5943842	5945023	1.04	0	-23.3101
chr15	5945024	5946049	1.04	0	-23.3101
chr15	5946050	5946491	0.76	0	-22.8576
chr15	5946492	5948452	1.52	0	-23.8576
chr15	5948453	5949509	0.57	0	-22.4425
chr15	5956142	5957481	1.475	0.63	-1.22729
chr15	5981582	5982408	1.05	0.06	-4.12928
chr15	5982409	5983515	1.05	0.06	-4.12928
chr15	5983516	5984846	0.83	0	-22.9847
chr15	5984847	5985872	1.06	0	-23.3376
chr15	5985873	5986590	1.06	0	-23.3376
chr15	5986592	5987335	1.06	0	-23.3376
chr15	5987336	5987949	1.06	0	-23.3376
chr15	5987950	5992864	1.06	0.33	-1.68353
chr15	5992865	5995207	1.47	0.33	-2.15528
chr15	5997512	6000554	0.98	0.04	-4.61471
chr15	6000555	6002634	1.21	0.48	-1.3339
chr15	6002635	6003899	0.83	0.24	-1.79008
chr15	6003900	6005259	0.59	0.02	-4.88263
chr15	6011661	6012630	0.92	0	-23.1332
chr15	6014852	6015782	0.92	0	-23.1332
chr15	6015783	6016480	0.92	0	-23.1332
chr15	6016482	6018176	2.45	0.56	-2.12929
chr15	6018178	6018864	1.53	0.56	-1.45003
chr15	6018865	6019338	2.76	0.87	-1.66558
chr15	6019339	6020116	2.59	0.87	-1.57387
chr15	6020117	6020960	1.82	0.87	-1.06485
chr15	6020962	6021524	2.57	1.26	-1.02835
chr15	6021526	6022048	2.57	1.26	-1.02835
chr15	6022050	6022580	2.57	1.26	-1.02835
chr15	6022581	6022847	2.32	1.02	-1.18556
chr15	6022848	6023502	2.32	1.02	-1.18556
chr15	6023504	6024401	1.9	0.71	-1.42011
chr15	6024402	6024807	1.38	0.48	-1.52356
chr15	6024808	6024995	0.6	0.48	-0.321928
chr15	6036773	6037236	1.51	0	-23.848
chr15	6038488	6039446	0.58	0	-22.4676
chr15	6040249	6041039	0.59	0	-22.4923
chr15	6046330	6048494	0.66	0	-22.654
chr15	6048496	6051526	0.66	0	-22.654
chr15	6053527	6055416	0.9	0	-23.1015
chr15	6058226	6059417	1.87	0.84	-1.15458
chr15	6059418	6060704	0.61	0.27	-1.17585
chr15	6060705	6061202	0.705	0.27	-1.38466
chr15	6061204	6061514	1.125	0.465	-1.27462
chr15	6061516	6062008	0.8	0.27	-1.56704
chr15	6062010	6062726	1.25	0.54	-1.2109
chr15	6062728	6063756	1.45	0	-23.7895
chr15	6075870	6076198	1.1	0.34	-1.6939
chr15	6076199	6076892	2.44	0.68	-1.84327
chr15	6076894	6079250	4.04	0	-25.2679
chr15	6079252	6079819	2.09	0	-24.317
chr15	6079820	6082092	3.46	1.34	-1.36854
chr15	6082093	6082876	1.54	1.08	-0.511898
chr15	6082878	6083530	1.34	0.62	-1.11189
chr15	6083532	6084144	1.34	0.62	-1.11189
chr15	6085449	6086298	0.53	0	-22.3376
chr15	6086299	6087144	0.56	0	-22.417
chr15	6087146	6088076	1.12	0	-23.417
chr15	6088077	6091744	2.24	0.34	-2.71989
chr15	6091745	6092496	0.79	0.01	-6.30376
chr15	6092497	6093546	2.83	1.19	-1.24984
chr15	6093547	6096892	3.45	0.01	-8.43044
chr15	6096893	6097182	1.13	0	-23.4298
chr15	6097526	6098310	0.39	0.2	-0.963473
chr15	6098311	6101122	0.89	0.4	-1.15381
chr15	6108328	6110150	0.84	0	-23.002
chr15	6110152	6112102	0.84	0	-23.002
chr15	6112103	6113325	0.84	0	-23.002
chr15	6113326	6114919	0.61	0	-22.5404
chr15	6117764	6118172	1.04	0	-23.3101
chr15	6118174	6118514	1.02	0	-23.2821
chr15	6129886	6130940	1.58	0	-23.9134
chr15	6130941	6132321	1.58	0	-23.9134
chr15	6132322	6133072	1.58	0.02	-6.30377
chr15	6133074	6133731	1.58	0.06	-4.71882
chr15	6133732	6134704	1.58	0.04	-5.30378
chr15	6134705	6135401	1.58	0.08	-4.30378
chr15	6135402	6136315	1.58	0.36	-2.13386
chr15	6136316	6137120	2.36	0	-24.4923
chr15	6137122	6137580	2.36	0	-24.4923
chr15	6137582	6137868	2.37	0.575	-2.04325
chr15	6137869	6138164	2.37	0	-24.4984
chr15	6138166	6139995	2.28	0	-24.4425
chr15	6139996	6143498	4.64	0	-25.4676
chr15	6150486	6150812	0.63	0.05	-3.65535
chr15	6150813	6151060	0.78	0.05	-3.96347
chr15	6151061	6151296	1.23	0	-23.5522
chr15	6151298	6151431	1.23	0	-23.5522
chr15	6151432	6151848	1.23	0	-23.5522
chr15	6151850	6153236	3.28	0	-24.9672
chr15	6153237	6154053	1.42	0	-23.7594
chr15	6154054	6155585	2.05	0.36	-2.50955
chr15	6155586	6156756	2.8	0.36	-2.95936
chr15	6156757	6157734	2.71	0.62	-2.12795
chr15	6157736	6158877	2.05	0.62	-1.72528
chr15	6158878	6159490	2.06	0.8	-1.36457
chr15	6159492	6160004	2.52	0.87	-1.53434
chr15	6160005	6160386	2.97	1.22	-1.28358
chr15	6160387	6160736	3.91	1.46	-1.4212
chr15	6160738	6162852	13.98	5.19	-1.42956
chr15	6162854	6164074	10.12	3.67	-1.46336
chr15	6164076	6165092	11.01	4.26	-1.36989
chr15	6165094	6165988	21.51	6.13	-1.81105
chr15	6165989	6166704	14.215	5.01	-1.50453
chr15	6166705	6167298	13.09	5.01	-1.38558
chr15	6167299	6167998	13.09	4.05	-1.69247
chr15	6168000	6168370	12.55	5.21	-1.26833
chr15	6168371	6168919	13.25	6.74	-0.975173
chr15	6168920	6171851	46.47	23.18	-1.00342
chr15	6171852	6172408	19.88	9.17	-1.11632
chr15	6172409	6172727	18.435	8.985	-1.03686
chr15	6172728	6173644	33.28	15.06	-1.14393
chr15	6173646	6173981	11.62	5.61	-1.05054
chr15	6173982	6175090	13.37	4.57	-1.54873
chr15	6175091	6176322	15.61	4.35	-1.84338
chr15	6176323	6180022	22.36	8.1	-1.46493
chr15	6180023	6180304	7.63	2.43	-1.65073
chr15	6180305	6181060	8.34	3.29	-1.34196
chr15	6181061	6182629	8.08	3.66	-1.14251
chr15	6182630	6185371	21.6	7.34	-1.55718
chr15	6185372	6186145	12.79	2.84	-2.17106
chr15	6186146	6187096	12.79	2.84	-2.17106
chr15	6187098	6188805	11.17	2.84	-1.97567
chr15	6188806	6190754	11.84	2.85	-2.05464
chr15	6190755	6191832	10.61	2.17	-2.28966
chr15	6191834	6192394	11.43	0.89	-3.68288
chr15	6192396	6193644	17.34	1.07	-4.01842
chr15	6193646	6194139	6.86	0.39	-4.13666
chr15	6194140	6194768	4.26	0.39	-3.44931
chr15	6194769	6195600	6.62	1.05	-2.65644
chr15	6195601	6195913	2.27	0.55	-2.04519
chr15	6195914	6196249	0.67	0.15	-2.1592
chr15	6196776	6199469	2.13	0.13	-4.03427
chr15	6200187	6201893	1.74	0	-24.0526
chr15	6201894	6202983	1.15	0	-23.4551
chr15	6202984	6205551	6.83	0	-26.0254
chr15	6205552	6206646	3.7	0	-25.141
chr15	6206647	6207441	3.96	0	-25.239
chr15	6207442	6208007	3.96	0	-25.239
chr15	6208008	6209666	9.22	0.34	-4.76116
chr15	6209668	6210541	4.13	0.81	-2.35015
chr15	6210542	6211036	5.52	0.81	-2.76868
chr15	6211038	6211547	5.34	0.81	-2.72085
chr15	6211548	6213936	14.86	6.89	-1.10886
chr15	6213937	6214130	4.48	1.8	-1.3155
chr15	6214131	6214420	5	1.8	-1.47393
chr15	6214422	6215186	4.33	1.8	-1.26637
chr15	6215187	6217124	5.05	1.35	-1.90332
chr15	6217126	6218728	2.34	0.01	-7.87035
chr15	6218729	6220646	4.68	2	-1.22651
chr15	6220647	6221211	0.79	0.01	-6.30376
chr15	6221212	6221934	0.79	0.19	-2.05586
chr15	6221936	6222480	0.82	0	-22.9672
chr15	6222482	6223130	0.82	0.04	-4.35755
chr15	6223132	6226448	1.16	0.29	-2
chr15	6226806	6227372	1.77	0	-24.0772
chr15	6227374	6228355	1.77	0	-24.0772
chr15	6228356	6230089	1.77	0	-24.0772
chr15	6230090	6231584	1.77	0.06	-4.88264
chr15	6231585	6232236	1.77	0.06	-4.88264
chr15	6232238	6233786	1.77	0.41	-2.11006
chr15	6233788	6235490	1.69	0.41	-2.04332
chr15	6235492	6236018	1.69	0.53	-1.67296
chr15	6236020	6238203	3.36	1.55	-1.11619
chr15	6238204	6240030	3.78	0.76	-2.31432
chr15	6240031	6241073	1.92	0	-24.1946
chr15	6241074	6242528	1.66	0	-23.9847
chr15	6242530	6243810	2.64	0	-24.654
chr15	6243811	6244336	2.64	0	-24.654
chr15	6244337	6245146	3.64	1.59	-1.19491
chr15	6245147	6246496	4.1	1.81	-1.17964
chr15	6246497	6248067	9.4	3.38	-1.47564
chr15	6248068	6249099	4.07	0.89	-2.19315
chr15	6249100	6250413	8.07	2.84	-1.50668
chr15	6250414	6251027	4.1	0.78	-2.39408
chr15	6251028	6252390	7.64	1.52	-2.3295
chr15	6252391	6253168	3.82	1.03	-1.89093
chr15	6253170	6256214	7.52	1.82	-2.0468
chr15	6256216	6257454	2.62	0.8	-1.71149
chr15	6257455	6259174	5.26	2.43	-1.11411
chr15	6259175	6260118	5.38	1.32	-2.02707
chr15	6260120	6262778	6.12	2.55	-1.26303
chr15	6262779	6264628	3.1	1.23	-1.33361
chr15	6264629	6267088	6.06	0.89	-2.76744
chr15	6267089	6267650	2.28	0.67	-1.7668
chr15	6267652	6268230	3.19	0.7	-2.18813
chr15	6268232	6268712	3.055	0.7	-2.12574
chr15	6268713	6268876	5.53	0.695	-2.9922
chr15	6268878	6269586	3.49	1.64	-1.08953
chr15	6269588	6271412	4.13	1.64	-1.33245
chr15	6271414	6273233	5.17	1.64	-1.65647
chr15	6273234	6274304	5.41	0.69	-2.97096
chr15	6274305	6276217	9.31	2.275	-2.03291
chr15	6276218	6277900	6.96	0.24	-4.85798
chr15	6277901	6278131	1.9	0.28	-2.7625
chr15	6278132	6279270	2.92	0.59	-2.30718
chr15	6279272	6280594	1.62	0.59	-1.45721
chr15	6280596	6281518	3.35	0.5	-2.74416
chr15	6281519	6283378	3.35	0	-24.9977
chr15	6283380	6284938	2.89	0	-24.7846
chr15	6284939	6286216	1.32	0	-23.654
chr15	6286217	6287252	1.32	0	-23.654
chr15	6287253	6288449	2.3	0	-24.4551
chr15	6288450	6288722	1.15	0	-23.4551
chr15	6288724	6289054	1.01	0	-23.2679
chr15	6289056	6290401	0.67	0	-22.6757
chr15	6290402	6292176	0.67	0	-22.6757
chr15	6292177	6293054	1.01	0.29	-1.80023
chr15	6293056	6293310	1.47	0.29	-2.34169
chr15	6293311	6294019	2	0.96	-1.05889
chr15	6294020	6294906	2	0.96	-1.05889
chr15	6294907	6296110	5.06	1.98	-1.35364
chr15	6296112	6297011	3.69	0.66	-2.48308
chr15	6297012	6298179	3.69	0.66	-2.48308
chr15	6298180	6299782	10.9	1.02	-3.41769
chr15	6299783	6300482	6.62	0.37	-4.16123
chr15	6300484	6302440	6.15	0.37	-4.05499
chr15	6302442	6304662	12.52	1.43	-3.13015
chr15	6304663	6305608	6.93	1.06	-2.70879
chr15	6305609	6307165	6.91	1.32	-2.38814
chr15	6307166	6308855	17.53	2.79	-2.65149
chr15	6308856	6311622	17.43	3.23	-2.43196
chr15	6311624	6312536	7.62	1.61	-2.24273
chr15	6312538	6312916	7.67	0.92	-3.05952
chr15	6312918	6315110	18.04	1.35	-3.74017
chr15	6315112	6316162	4.95	0.14	-5.14393
chr15	6316163	6320190	16.02	0.8	-4.32373
chr15	6320191	6322171	3.6	0.33	-3.44746
chr15	6322172	6323821	5.14	0.33	-3.96123
chr15	6323822	6325208	10.28	2.84	-1.85588
chr15	6325209	6326220	4.23	2.04	-1.05209
chr15	6326222	6327957	4.43	2.05	-1.11168
chr15	6327958	6329412	6.71	2.11	-1.66907
chr15	6329414	6330126	8.575	3.43	-1.32193
chr15	6330128	6330784	3.34	1.32	-1.33931
chr15	6330785	6331666	3.16	1.33	-1.2485
chr15	6331667	6332516	1.95	0.9	-1.11548
chr15	6332518	6333336	1.95	0.9	-1.11548
chr15	6333338	6334910	5.13	0.36	-3.83289
chr15	6334911	6336248	7.79	0.36	-4.43555
chr15	6336250	6337913	9.84	0.93	-3.40336
chr15	6337914	6340681	9.63	1.79	-2.42758
chr15	6340682	6345748	26.79	10.96	-1.28945
chr15	6345749	6346790	9.85	4.32	-1.18909
chr15	6346792	6347775	11.09	5.32	-1.05976
chr15	6347776	6348933	14.65	6.82	-1.10306
chr15	6348934	6350739	14.96	7	-1.09568
chr15	6350740	6351808	13.8	6.49	-1.08838
chr15	6351810	6353934	19.53	8.88	-1.13706
chr15	6353936	6355282	9.95	3.82	-1.38112
chr15	6355284	6356904	8.75	2.44	-1.8424
chr15	6356906	6358250	9.03	4.02	-1.16753
chr15	6358251	6359116	9.33	4.41	-1.0811
chr15	6359118	6359965	10.76	4.41	-1.28683
chr15	6359966	6360562	11.87	2.83	-2.06845
chr15	6360563	6360886	7.48	3.53	-1.08337
chr15	6360887	6361349	7.18	2.82	-1.34829
chr15	6361350	6362269	5.16	2.03	-1.34589
chr15	6362270	6363014	6.44	2.35	-1.4544
chr15	6363015	6363996	6.44	2.35	-1.4544
chr15	6363997	6365358	8.06	2.45	-1.718
chr15	6365360	6367130	20.95	6.27	-1.74041
chr15	6367131	6368746	21.33	6.62	-1.68798
chr15	6368747	6369728	12.97	4.64	-1.48298
chr15	6369729	6370774	11.65	4.41	-1.40148
chr15	6370776	6371790	12.05	5.56	-1.11588
chr15	6371792	6372408	12.72	5.94	-1.09856
chr15	6372409	6372878	11.33	5.15	-1.1375
chr15	6372880	6375625	53.17	26.28	-1.01665
chr15	6375626	6377860	28.37	12.34	-1.20102
chr15	6377861	6380306	48.55	23.52	-1.04558
chr15	6380307	6381566	19.72	9.94	-0.988341
chr15	6381568	6382425	20.04	9.67	-1.05129
chr15	6382426	6382805	29.96	14.41	-1.05597
chr15	6382806	6383413	36.12	17.27	-1.06453
chr15	6383414	6384371	38.52	18.29	-1.07455
chr15	6384372	6387961	110.77	44.87	-1.30374
chr15	6387962	6388580	75.35	37.28	-1.01521
chr15	6388582	6389252	78.94	36.89	-1.09753
chr15	6389254	6390220	85.73	39.89	-1.10377
chr15	6396652	6398238	72.17	44.71	-0.690803
chr15	6398239	6399188	72.7	19.33	-1.91111
chr15	6399190	6400312	58.74	22.29	-1.39795
chr15	6400313	6401421	45.26	14.85	-1.60777
chr15	6401422	6401849	42.54	13.32	-1.67523
chr15	6401850	6402506	30.84	9.06	-1.76722
chr15	6402507	6403240	28.61	12.58	-1.18539
chr15	6403241	6405492	34.93	14.29	-1.28946
chr15	6405494	6406203	15.63	4.24	-1.88218
chr15	6406204	6407164	16.75	4.21	-1.99227
chr15	6407165	6407715	15.32	6.31	-1.2797
chr15	6407716	6407781	13	5.33	-1.2863
chr15	6407782	6408307	14.1	5.33	-1.40349
chr15	6408308	6409588	12.84	5.39	-1.25229
chr15	6409589	6411113	12.84	5.37	-1.25765
chr15	6411114	6411908	12.6	11.83	-0.0909735
chr15	6411910	6412841	23.66	2.86	-3.04836
chr15	6412842	6413595	8.72	10.79	0.3073
chr15	6413596	6414513	20.59	4.65	-2.14664
chr15	6414514	6415028	9.1	8.87	-0.0369328
chr15	6415030	6416876	17.78	10.615	-0.744151
chr15	6416877	6418648	25.415	7.2	-1.81961
chr15	6418650	6419032	14.22	14.57	0.0350749
chr15	6419034	6420335	28.93	6.52	-2.14962
chr15	6420336	6420807	13.35	4.71	-1.50304
chr15	6420808	6421122	11.5	6.34	-0.85908
chr15	6421123	6422832	14.78	2.865	-2.36704
chr15	6422833	6423111	7.195	4.32	-0.735963
chr15	6423112	6423855	9.02	1.22	-2.88625
chr15	6423856	6424260	2.39	0.88	-1.44143
chr15	6424262	6424925	2.26	0.35	-2.6909
chr15	6424926	6425560	0.95	0.57	-0.736966
chr15	6425561	6425819	1.81	0.62	-1.54565
chr15	6425820	6426276	2.505	0.56	-2.16131
chr15	6426277	6427000	3.24	0.75	-2.11103
chr15	6427001	6427579	3.24	1.19	-1.44503
chr15	6427580	6428639	5.77	2.93	-0.977671
chr15	6428640	6430166	14.12	2.11	-2.74243
chr15	6430168	6430656	7.6	3.22	-1.23894
chr15	6430658	6431378	9.52	6.01	-0.663595
chr15	6431379	6436292	18.11	3.84	-2.23761
chr15	6436294	6437830	11.96	4.84	-1.30514
chr15	6437831	6439772	10.91	11.77	0.109468
chr15	6439773	6442285	24.42	4.74	-2.36511
chr15	6442286	6443999	9.72	6.34	-0.616474
chr15	6444000	6444749	13.08	5.11	-1.35597
chr15	6444750	6445329	10.47	5.06	-1.04905
chr15	6445330	6445777	10.67	4	-1.41549
chr15	6445778	6446558	8.75	4	-1.12928
chr15	6446559	6447395	8.75	6.35	-0.462527
chr15	6447396	6448566	13.81	1.79	-2.94768
chr15	6448567	6449978	4.01	5.11	0.349716
chr15	6449979	6451422	11.16	0.72	-3.9542
chr15	6451423	6451825	3.44	0.72	-2.25634
chr15	6451826	6452148	3.27	0.16	-4.35315
chr15	6452150	6452711	2.91	0.16	-4.18487
chr15	6452712	6453345	2.39	0.29	-3.04288
chr15	6453346	6457162	4.72	0.01	-8.88263
chr15	6457163	6457316	0.72	0	-22.7796
chr15	6457317	6458095	1.44	0	-23.7796
chr15	6458096	6458727	0.67	0	-22.6757
chr15	6458728	6459408	0.67	0	-22.6757
chr15	6461120	6462580	1.34	0.28	-2.25874
chr15	6462582	6462985	1.28	0	-23.6096
chr15	6462986	6463416	0.93	0	-23.1488
chr15	6463418	6464406	1.61	0.73	-1.14109
chr15	6464408	6465388	1.61	1.945	0.272704
chr15	6465389	6465758	1.66	0.73	-1.18521
chr15	6465760	6466020	1.64	0.73	-1.16773
chr15	6466022	6466839	1.87	1.06	-0.818974
chr15	6466840	6467783	2.8	1.06	-1.40136
chr15	6467784	6468448	2.8	0.33	-3.08489
chr15	6468450	6468800	2.155	1.5	-0.522725
chr15	6468802	6469769	3.32	1.53	-1.11765
chr15	6469770	6471347	3.32	1.17	-1.50467
chr15	6471348	6472462	3.32	1.17	-1.50467
chr15	6472464	6473019	3.32	0.33	-3.33065
chr15	6473020	6473861	2.43	1.95	-0.317482
chr15	6473862	6476278	10.14	2.05	-2.30636
chr15	6476279	6477219	5.55	0.12	-5.53138
chr15	6477220	6481222	2.35	0.24	-3.29155
chr15	6481223	6486154	3.2	0.46	-2.79837
chr15	6486156	6486366	1.07	0.46	-1.2179
chr15	6486368	6487578	1.07	0.46	-1.2179
chr15	6487579	6489004	1.36	1.58	0.216312
chr15	6489005	6491632	3.64	0.49	-2.89309
chr15	6491634	6492722	1.17	0.49	-1.25566
chr15	6492724	6493498	1.17	0.49	-1.25566
chr15	6493499	6494012	1.34	4.14	1.6274
chr15	6494013	6498876	8.16	0.78	-3.38702
chr15	6498878	6499837	1.84	0.25	-2.8797
chr15	6499838	6500754	1.46	0.08	-4.18982
chr15	6500756	6504120	3.16	0.72	-2.13386
chr15	6504122	6505780	3.05	0	-24.8623
chr15	6505781	6507582	3.3	0	-24.976
chr15	6507583	6509266	2.08	0	-24.3101
chr15	6509267	6510205	2	0	-24.2535
chr15	6510206	6511324	1.94	0	-24.2096
chr15	6511326	6512834	1.94	0.59	-1.71727
chr15	6512836	6513938	2.51	0.59	-2.0889
chr15	6513939	6514654	3.65	0.59	-2.62911
chr15	6514656	6515110	2.38	0.59	-2.01218
chr15	6515111	6515512	1.48	0.51	-1.53703
chr15	6515514	6516663	1.48	0.59	-1.32681
chr15	6516664	6517696	2	0.59	-1.76121
chr15	6517698	6518100	1.62	0	-23.9495
chr15	6518101	6518591	2.75	0.59	-2.22065
chr15	6518592	6519047	3.89	1.18	-1.72098
chr15	6519048	6523596	8.07	0	-26.2661
chr15	6523598	6525412	2.27	0	-24.4362
chr15	6525413	6526584	2.27	0	-24.4362
chr15	6526586	6527610	2.27	1.76	-0.367118
chr15	6527611	6528460	3.57	0.56	-2.67242
chr15	6528462	6528990	5.98	1.43	-2.06413
chr15	6528992	6530220	9.23	0.93	-3.31103
chr15	6530221	6531565	3.03	1.36	-1.15571
chr15	6531566	6532598	3.83	0.93	-2.04204
chr15	6532600	6533084	3.83	1.86	-1.04204
chr15	6533086	6534362	11.53	0.93	-3.63202
chr15	6534364	6534832	4.49	1.6	-1.48865
chr15	6534833	6535000	5.94	1.01	-2.5561
chr15	6535002	6535540	4.73	0.94	-2.3311
chr15	6535542	6536494	4.73	0.94	-2.3311
chr15	6536495	6537860	2.19	0.94	-1.2202
chr15	6537861	6538958	2.19	0.16	-3.77479
chr15	6538959	6539528	1.16	0.16	-2.85798
chr15	6539529	6540674	0.68	0.16	-2.08746
chr15	6540676	6541894	0.68	0.16	-2.08746
chr15	6541896	6542422	0.68	0.04	-4.08746
chr15	6543016	6546007	0.75	0	-22.8385
chr15	6548406	6549706	0.96	0.22	-2.12553
chr15	6549707	6552579	1.06	0	-23.3376
chr15	6557839	6558854	0.67	0	-22.6757
chr15	6567347	6570250	0.54	0.11	-2.29545
chr15	6570251	6572529	1.07	1.6	0.580464
chr15	6572530	6576743	2.78	0.69	-2.01042
chr15	6576744	6577978	1.25	0.69	-0.85726
chr15	6577980	6578956	1.69	1.3	-0.378511
chr15	6578958	6582644	6.88	1.22	-2.49552
chr15	6582645	6584872	6.28	2.08	-1.59418
chr15	6584873	6586749	6.55	1.22	-2.42461
chr15	6586750	6590393	7.38	0.69	-3.41895
chr15	6590394	6591895	2.98	0.69	-2.11064
chr15	6591896	6592715	2.98	0.69	-2.11064
chr15	6592716	6593338	2.98	0.69	-2.11064
chr15	6593340	6594201	2.98	0.69	-2.11064
chr15	6594202	6594994	1.74	0.69	-1.33442
chr15	6594996	6596122	1.74	0.69	-1.33442
chr15	6596123	6597477	1.74	0.01	-7.44293
chr15	6597478	6598155	1.66	0.01	-7.37502
chr15	6615876	6617122	0.86	0	-23.0359
chr15	6617123	6618030	0.86	0	-23.0359
chr15	6618031	6619816	1.72	0	-24.0359
chr15	6630691	6632527	0.62	0	-22.5638
chr15	6634696	6636106	0.74	0	-22.8191
chr15	6642116	6642918	0.96	0.07	-3.7776
chr15	6642920	6643488	0.48	0.07	-2.7776
chr15	6643490	6643773	0.48	0.07	-2.7776
chr15	6643774	6643958	0.48	0.05	-3.26303
chr15	6648131	6649426	0.78	0	-22.895
chr15	6668059	6669000	1.33	0	-23.6649
chr15	6669822	6671762	1.28	0	-23.6096
chr15	6671763	6672503	0.64	0	-22.6096
chr15	6674158	6676258	4.15	0.24	-4.11201
chr15	6676260	6678966	5.79	0.12	-5.59246
chr15	6678968	6679414	1.72	0.12	-3.8413
chr15	6679416	6680092	1.81	0.12	-3.91488
chr15	6680094	6680556	1.85	0.12	-3.94642
chr15	6680557	6681352	2.58	0.12	-4.42626
chr15	6681354	6683381	2.62	0.12	-4.44846
chr15	6683382	6684950	2.62	0.12	-4.44846
chr15	6684951	6686862	4.53	0.31	-3.86917
chr15	6686863	6687657	1.19	0.61	-0.964081
chr15	6687658	6688852	1.42	0.92	-0.626186
chr15	6688854	6691282	2.28	0.11	-4.37346
chr15	6691284	6691561	0.7	0.11	-2.66985
chr15	6694267	6695656	0.52	0	-22.3101
chr15	6695658	6698172	1.14	0	-23.4425
chr15	6708381	6709623	0.76	0	-22.8576
chr15	6709624	6710638	0.84	0	-23.002
chr15	6710639	6712930	1.68	0.4	-2.07039
chr15	6712931	6715110	1.68	0	-24.002
chr15	6715111	6717192	1.3	0	-23.632
chr15	6717193	6718402	1.57	0.96	-0.709658
chr15	6718404	6720034	2.76	1.87	-0.56163
chr15	6720035	6721158	4.46	1.53	-1.54351
chr15	6721160	6722140	3.57	0.41	-3.12223
chr15	6722141	6722848	1.59	0.46	-1.78932
chr15	6722850	6723690	2.36	0.13	-4.1822
chr15	6723692	6724806	2.09	0.16	-3.70736
chr15	6724807	6725704	2.36	0.08	-4.88264
chr15	6725706	6727474	0.69	0	-22.7182
chr15	6729513	6730415	0.91	0.08	-3.50779
chr15	6730416	6731242	0.91	1.13	0.312386
chr15	6731243	6734085	2.73	0.71	-1.94301
chr15	6734086	6734803	1.42	0.73	-0.959921
chr15	6734804	6735099	1.37	0.71	-0.948285
chr15	6735100	6735460	1.32	0.62	-1.0902
chr15	6735462	6736177	1.1	1.24	0.172833
chr15	6736178	6737266	2.2	0	-24.391
chr15	6737268	6738016	0.54	0	-22.3645
chr15	6773326	6775644	1.05	0	-23.3239
chr15	6775645	6776468	1.05	0	-23.3239
chr15	6776470	6777486	1.05	0	-23.3239
chr15	6777487	6780067	3.43	0	-25.0317
chr15	6793737	6796646	1.47	0	-23.8093
chr15	6852752	6853884	0.74	0	-22.8191
chr15	6853886	6854746	0.74	0	-22.8191
chr15	6854747	6857612	3.45	0.2	-4.10852
chr15	6857614	6860282	1.48	0.2	-2.88753
chr15	6860283	6864386	1.49	0	-23.8288
chr15	6864388	6865588	0.72	0	-22.7796
chr15	6876769	6879503	0.96	0	-23.1946
chr15	6879504	6880876	0.54	0	-22.3645
chr15	6880878	6881558	0.54	0	-22.3645
chr15	6892474	6893690	0.68	0	-22.6971
chr15	7015773	7016921	0.53	0	-22.3376
chr15	7016922	7017851	0.53	0.23	-1.20436
chr15	7017852	7018864	0.62	0	-22.5638
chr15	7018866	7020615	1.24	0	-23.5638
chr15	7020616	7021800	1.14	0	-23.4425
chr15	7021802	7022894	1.14	0	-23.4425
chr15	7022896	7024085	1.14	0	-23.4425
chr15	7024086	7024721	1.14	0	-23.4425
chr15	7024722	7025518	0.52	0	-22.3101
chr15	7025519	7026450	0.52	0	-22.3101
chr15	7026452	7029238	1.46	0	-23.7995
chr15	7066973	7072392	0.57	0	-22.4425
chr15	7087518	7088250	1.17	0	-23.48
chr15	7088252	7089300	1.17	0	-23.48
chr15	7089302	7090512	1.94	0	-24.2096
chr15	7090514	7091961	1.93	0	-24.2021
chr15	7091962	7092274	1.02	0	-23.2821
chr15	7093026	7094712	0.68	0	-22.6971
chr15	7094713	7098178	1.04	0.46	-1.17688
chr15	7098179	7099262	1.44	0.23	-2.64637
chr15	7099263	7099912	1.5	0.23	-2.70526
chr15	7099914	7100185	1.27	0.23	-2.46513
chr15	7100186	7100440	1.24	1.15	-0.108707
chr15	7100441	7105089	2.8	0.23	-3.60572
chr15	7105090	7106032	0.56	0	-22.417
chr15	7106034	7108721	0.69	0.34	-1.02106
chr15	7108722	7116734	4.43	0	-25.4008
chr15	7128619	7130990	0.75	0	-22.8385
chr15	7130992	7132761	0.69	0	-22.7182
chr15	7197937	7198494	0.7	0	-22.7389
chr15	7198495	7199110	0.7	0	-22.7389
chr15	7199112	7199610	0.7	0	-22.7389
chr15	7199611	7200430	0.65	0	-22.632
chr15	7200432	7201209	0.65	0	-22.632
chr15	7201210	7202122	0.65	0	-22.632
chr15	7215502	7215826	0.7	0	-22.7389
chr15	7395540	7396542	0.59	0.29	-1.02466
chr15	7396544	7397754	0.59	0.76	0.365289
chr15	7397755	7401300	1.46	0.48	-1.60486
chr15	7401302	7402085	1	0.2	-2.32193
chr15	7931775	7932944	0.61	0	-22.5404
chr15	8358085	8358868	0.64	0.06	-3.41504
chr15	9059758	9064152	0.54	0	-22.3645
chr15	12098544	12104800	0.78	0	-22.895
chr15	12433460	12434552	0	1.1	23.391
chr15	12434553	12437895	0.14	0.55	1.974
chr15	12437896	12438906	0.07	0.55	2.974
chr15	12438908	12439544	0.07	1.1	3.97401
chr15	12439545	12440562	0.14	0.55	1.974
chr15	12440563	12441699	0.03	0.55	4.19639
chr15	12441700	12443156	0.03	0.55	4.19639
chr15	15965580	15966097	0.55	0	-22.391
chr15	57790254	57791064	0.83	0	-22.9847
chr15	57791066	57791664	0.83	0	-22.9847
chr15	57791665	57793173	1.66	0	-23.9847
chr15	57793174	57793980	0.83	0	-22.9847
chr15	57793981	57794399	0.83	0	-22.9847
chr15	57794400	57795336	0.83	0	-22.9847
chr15	57795337	57796276	0.83	0	-22.9847
chr15	57796277	57797654	0.83	0	-22.9847
chr15	57797655	57799614	0.83	0	-22.9847
chr15	73711299	73711866	0	0.67	22.6757
chr15	73711868	73713796	0.07	0.63	3.16992
chr15	73713797	73714835	0.05	0.63	3.65535
chr15	73714836	73716199	0.05	1.26	4.65535
chr15	73716200	73716912	0.1	0.63	2.65535
chr15	73716913	73717115	0.05	0.63	3.65535
chr15	73717116	73717523	0.05	0.63	3.65535
chr15	73717524	73718462	0.05	0.62	3.63227
chr15	101646052	101646404	0.905	0	-23.1095
chr16	10267034	10267631	0.04	0.49	3.61471
chr16	10267632	10269607	0.29	0.31	0.0962214
chr17	17110996	17112679	0.85	0	-23.019
chr2	132575868	132578674	0.01	0.87	6.44293
chr2	132578676	132578888	0.02	0.87	5.44294
chr2	132578890	132579657	0.02	0.87	5.44294
chr2	132579658	132580483	0.02	3.48	7.44294
chr2	132580484	132581918	0.08	0.87	3.44294
chr2	132581919	132582840	0.02	1.28	5.99999
chr5	36518590	36520221	0.7	0.38	-0.881356
chr5	36520222	36521679	0.7	1.14	0.703606
chr5	36521680	36524500	2.1	0.38	-2.46632
chr5	36524501	36525074	0.7	1.14	0.703606
chr5	36525076	36527798	2.1	0.37	-2.50479
chr5	36527799	36529368	0.7	0	-22.7389
chr5	56362362	56362906	0	1.64	23.9672
chr5	100294564	100296678	0.32	0.21	-0.607683
chr5	100299002	100299555	0.16	0.42	1.39232
chr5	145877334	145878294	0.09	0.91	3.33787
chr5	145878295	145878891	0.22	0.91	2.04836
chr5	145878892	145879154	0.22	0.91	2.04836
chr5	145879156	145879293	0.22	1.6	2.8625
chr5	145879294	145879400	0.22	0.91	2.04836
chr5	145879402	145879896	0.21	0.91	2.11548
chr5	145879898	145881104	0.21	0.91	2.11548
chr5	145881106	145882351	0.21	1.82	3.11548
chr6	52414478	52416542	0	0.99	23.239
chr6	52416544	52420610	0	0.74	22.8191
chr6	102644251	102645193	1.205	0	-23.5225
chr7	68063650	68064270	0	0.765	22.867
chr7	68064271	68064839	1.74	0	-24.0526
chr8	9642942	9643718	0.12	0.72	2.58496
chr8	9643720	9647000	0.36	0.16	-1.16992
chr8	42076494	42077190	0.13	0.59	2.1822
chr8	42077192	42078844	0.17	0.59	1.79518
chr8	42078846	42080826	0.17	0.59	1.79518
chr8	42080827	42081617	0.17	0.59	1.79518
chr8	42081618	42082179	0.17	0.59	1.79518
chr8	42082180	42082926	0.17	0.69	2.02106
chr8	49262250	49262890	0	0.52	22.3101
chr8	49270874	49271444	0.05	0.52	3.37851
chr9	48235388	48237266	0.72	0	-22.7796
chr9	68189530	68190420	0.13	0.64	2.29956
chr9	68190422	68193857	0.52	0.16	-1.70044
chrM	8550	9159	0	1.02	23.2821

## Sheet: Gm4794
Table S4 - Gm4794
chrom	start	stop	Male.BaseMean	Female.BaseMean	Log2 (F/M)
chr1	189210654	189215766	0.64	1.72	1.42626
chr1	189215768	189216140	0.43	1.03	1.26024
chr1	189216141	189219954	1.8	5.94	1.72247
chr1	189219956	189220309	0.6	1.98	1.72247
chr1	189220310	189220884	0.6	1.98	1.72247
chr1	189220886	189222444	1.8	5.11	1.50533
chr1	189222446	189222776	0.18	0.42	1.22239
chr10	12386805	12391127	0	0.88	23.0691
chr10	13544385	13546093	0	0.87	23.0526
chr10	17876870	17877569	0	1.86	24.1
chr10	26014136	26016893	0	0.7	22.7
chr10	29045352	29050886	0	1	23.3
chr10	29050887	29053476	0	0.9	23.1015
chr10	29719774	29720462	0	0.66	22.654
chr10	31031949	31033838	0	0.6	22.5
chr10	31160474	31161218	0	0.61	22.5404
chr10	31161220	31163280	0	1.22	23.5404
chr10	31163282	31166148	0	1.34	23.7
chr10	31185185	31189114	0	1.42	23.7594
chr10	31189982	31193803	0	0.57	22.4
chr10	31211786	31212240	0	0.71	22.8
chr10	31212242	31212935	0	0.71	22.8
chr10	31212936	31213879	0	0.71	22.8
chr10	31213880	31214575	0	0.71	22.8
chr10	31214576	31215982	0	1.42	23.7594
chr10	31215984	31216669	0	1.09	23.4
chr10	31216670	31216866	0	1.09	23.4
chr10	31216868	31218359	0	1.78	24.0854
chr10	31218360	31222806	0	0.72	22.8
chr10	31232248	31233533	0	0.71	22.8
chr10	31233534	31237296	0	1.3	23.6
chr10	31238652	31238931	0	0.53	22.3376
chr10	31238932	31240141	0	0.51	22.2821
chr10	31246900	31249834	0.43	0.21	-1.03395
chr10	31261503	31262684	0.52	0.2	-1.37851
chr10	31268472	31268959	0	0.58	22.5
chr10	31270246	31270802	0	0.53	22.3376
chr10	31270803	31271218	0	0.53	22.3376
chr10	31271220	31272056	0	1.18	23.4923
chr10	31272058	31272552	0	0.59	22.5
chr10	31272553	31274522	0	1.3	23.6
chr10	31289416	31291622	0	0.84	23.002
chr10	31315705	31316705	0	0.73	22.7995
chr10	31316706	31324639	0	0.73	22.7995
chr10	31362142	31364384	0	0.84	23.002
chr10	31364386	31367404	0.01	0.97	6.5999
chr10	31367406	31369236	0.05	0.49	3.29278
chr10	31369237	31371096	0.1	0.48	2.26303
chr10	31415768	31418843	0	0.56	22.417
chr10	31421104	31423482	0	0.64	22.6096
chr10	31450524	31451750	0	0.64	22.6096
chr10	31914015	31915254	0	0.63	22.5869
chr10	32079848	32081576	0	0.9	23.1015
chr10	32130473	32132603	0	0.6	22.5
chr10	32366195	32368136	0	0.93	23.1488
chr10	32475585	32476912	0	0.54	22.3645
chr10	32477337	32479325	0	0.54	22.3645
chr10	32479326	32481359	0	0.54	22.3645
chr10	32547416	32550370	0.04	0.66	4.04439
chr10	32741260	32742974	0	1.66	23.9847
chr10	32742976	32743484	0	0.96	23.1946
chr10	32743485	32744314	0	0.94	23.1642
chr10	32744315	32745088	0	0.84	23.002
chr10	32748975	32751391	0	0.63	22.5869
chr10	32789254	32789973	0	0.62	22.5638
chr10	32790499	32793352	0	0.8	22.9316
chr10	32844877	32845499	0	0.6	22.5
chr10	32857057	32858541	0	0.63	22.5869
chr10	32858542	32860748	0	1.26	23.6
chr10	32860750	32861988	0	0.63	22.5869
chr10	32861990	32863079	0	0.53	22.3376
chr10	32863080	32863890	0	0.53	22.3376
chr10	32873272	32875352	0	1.1	23.4
chr10	32878106	32882539	0	0.66	22.654
chr10	32900954	32902684	0	0.68	22.6971
chr10	32926114	32929336	0	1.2	23.5165
chr10	32932516	32933258	0.09	0.52	2.53051
chr10	32933260	32933947	0.09	0.52	2.53051
chr10	32940388	32944448	0	2.23	24.4105
chr10	32944449	32946493	0	2.7	24.6865
chr10	32946494	32947599	0	1.12	23.4
chr10	32947600	32949342	0	1.12	23.4
chr10	32949344	32950690	0	0.7	22.7
chr10	32950691	32953104	0	0.87	23.0526
chr10	32954052	32956159	0	1.03	23.3
chr10	32956160	32957936	0	0.65	22.632
chr10	32974222	32975382	0.36	0.54	0.584963
chr10	33012644	33014198	0	0.53	22.3376
chr10	33014676	33017163	0	0.78	22.895
chr10	33017164	33019172	0	0.53	22.3376
chr10	33020688	33022142	0.04	0.47	3.55459
chr10	33022143	33023217	0.23	0.47	1.03103
chr10	33023218	33026372	0.57	1.31	1.20054
chr10	33052301	33055621	0.04	0.48	3.58496
chr10	33057189	33058763	0	0.53	22.3376
chr10	33070828	33072352	0	0.54	22.3645
chr10	33072353	33075372	0	0.54	22.3645
chr10	33075374	33075983	0	0.58	22.5
chr10	33075984	33078166	0	0.6	22.5
chr10	33093786	33097550	0	0.73	22.7995
chr10	33097551	33100238	0	1	23.3
chr10	33101418	33102031	0	1.16	23.4676
chr10	33102032	33102734	0	0.62	22.5638
chr10	33102735	33104593	0	2.03	24.3
chr10	33104594	33106271	0	2.03	24.3
chr10	33106272	33108774	0	6.08	25.9
chr10	33108775	33109792	0.04	3.47	6.43879
chr10	33111110	33113101	0	1.48	23.8
chr10	33114266	33115223	0.02	0.74	5.20945
chr10	33115224	33116524	0.04	0.6	3.90689
chr10	33117482	33118530	0.05	0.62	3.63227
chr10	33118531	33119534	0.05	1.16	4.53605
chr10	33119536	33120530	0.05	1.16	4.53605
chr10	33121193	33122208	0.31	0.44	0.50523
chr10	33122210	33123392	0.41	0.44	0.101879
chr10	33123393	33127313	0.78	1.5	0.943419
chr10	33127314	33128183	0.26	0.67	1.36565
chr10	33128184	33130820	0.36	1.19	1.72489
chr10	33132180	33134871	0.3	1.11	1.88753
chr10	33136548	33137428	0	0.86	23.0359
chr10	33137429	33138498	0	2.02	24.2679
chr10	33138500	33144244	0	1.98	24.239
chr10	33170160	33172202	0.2	0.54	1.43296
chr10	33172204	33173380	0	0.85	23.019
chr10	33179564	33180716	0.1	0.73	2.86789
chr10	33180717	33182162	0	2.46	24.5522
chr10	33182163	33183111	0	1.23	23.6
chr10	33183112	33184448	0	0.8	22.9316
chr10	33184450	33186644	0	2.4	24.5165
chr10	33188537	33191105	0	1.19	23.5045
chr10	33191878	33196868	0.51	2.7	2.40439
chr10	33196869	33199514	0.67	2.43	1.85873
chr10	33199515	33201412	2.59	5.38	1.05465
chr10	33201414	33202098	0.66	1.28	0.955603
chr10	33202099	33202352	0.58	1.28	1.14202
chr10	33202354	33202656	0.58	1.27	1.1307
chr10	33202658	33203726	0.48	0.63	0.392317
chr10	33203728	33204922	1.16	1.46	0.331843
chr10	33204923	33206120	0.67	1.03	0.620408
chr10	33231602	33233875	0.24	1.05	2.12928
chr10	33233876	33234783	0.12	0.98	3.02975
chr10	33234784	33235986	0.12	0.98	3.02975
chr10	33235988	33236594	0.12	0.94	2.96963
chr10	33236595	33236942	0	0.81	22.9495
chr10	33244378	33244880	0	0.77	22.8764
chr10	33244881	33246106	0	4.08	25.3
chr10	33246107	33246645	0.02	1.98	6.62935
chr10	33246646	33248930	0.04	4.78	6.90087
chr10	33248932	33249881	0.02	2	6.64385
chr10	33249882	33252122	0.06	7.04	6.87447
chr10	33252123	33253004	0.02	1.94	6.59991
chr10	33253006	33253429	0.02	1.47	6.19966
chr10	33253430	33254774	0.02	0.91	5.50779
chr10	33254775	33257765	0	1.42	23.7594
chr10	33257766	33258232	0	0.57	22.4
chr10	33258234	33258564	0	0.57	22.4
chr10	33258565	33258770	0	0.57	22.4
chr10	33258772	33260476	0.04	0.5	3.64386
chr10	33263376	33265953	0.31	2.58	3.05703
chr10	33265954	33267740	0.12	0.5	2.05889
chr10	33270810	33273196	0.07	0.99	3.822
chr10	33273198	33274146	0.06	0.99	4.04439
chr10	33274147	33274775	0.06	1.19	4.30985
chr10	33274776	33275378	0.03	1.02	5.08746
chr10	33275379	33276103	0.03	1.55	5.69116
chr10	33276104	33276800	0.03	1.55	5.69116
chr10	33276801	33277122	0	1.72	24.0359
chr10	33277124	33278044	0	0.85	23.019
chr10	33278046	33278872	0	0.97	23.2096
chr10	33278873	33279251	0	0.97	23.2096
chr10	33279252	33279645	0	0.97	23.2096
chr10	33279972	33280351	0.07	0.45	2.6845
chr10	33306326	33307737	1.08	1.49	0.464281
chr10	33307738	33308698	0.54	1.07	0.986578
chr10	33308700	33310362	0.54	1.07	0.986578
chr10	33310363	33311826	0.26	0.59	1.1822
chr10	33311827	33312752	0.26	0.7	1.42884
chr10	33312753	33313659	0.26	0.78	1.58496
chr10	33313660	33316370	0.23	2.63	3.51536
chr10	33316372	33317470	0	0.93	23.1488
chr10	33317472	33319932	0	1.86	24.1
chr10	33319934	33320944	0	0.75	22.8385
chr10	33320945	33322309	0	0.75	22.8385
chr10	33322310	33323168	0	0.75	22.8385
chr10	33323170	33323478	0	0.71	22.8
chr10	33323480	33324026	0	0.55	22.391
chr10	33333404	33335291	0.06	1.19	4.30985
chr10	33335292	33336016	0.03	0.79	4.71881
chr10	33336017	33336905	0.03	0.79	4.71881
chr10	33336906	33338291	0.12	1	3.05889
chr10	33338292	33339803	0.32	3.48	3.44294
chr10	33339804	33340552	0.72	1.55	1.1062
chr10	33340554	33341686	0.56	1.55	1.46877
chr10	33341687	33342977	0.56	2.02	1.85086
chr10	33342978	33350366	0.04	7.86	7.61839
chr10	33350368	33350904	0	1.34	23.7
chr10	33350906	33351410	0	1.31	23.6
chr10	33351412	33352095	0	1.56	23.9
chr10	33352096	33352730	0	1.51	23.8
chr10	33352732	33353442	0	1.09	23.4
chr10	33353444	33354400	0	1.67	23.9933
chr10	33354401	33356170	0.01	6.22	9.28076
chr10	33356172	33358346	0	1.59	23.9
chr10	33367838	33368826	0.16	0.55	1.78136
chr10	33368828	33369383	0.16	1.36	3.08746
chr10	33369384	33370474	0.16	1.38	3.10852
chr10	33370476	33371577	0.16	1.38	3.10852
chr10	33371578	33372135	0.01	1.32	7.04438
chr10	33372136	33372960	0.01	1.32	7.04438
chr10	33372961	33373771	0.01	1.26	6.97727
chr10	33373772	33374558	0	0.93	23.1488
chr10	33374560	33375334	0	0.93	23.1488
chr10	33375335	33375993	0	1.6	23.9
chr10	33378752	33382100	0.26	0.49	0.914274
chr10	33382101	33382775	0.13	1.06	3.02748
chr10	33382776	33383776	0.13	1.82	3.80735
chr10	33383777	33384680	0.13	2.31	4.15131
chr10	33384682	33384999	0.33	2.42	2.87447
chr10	33385000	33385415	0.27	2.42	3.16398
chr10	33385416	33385984	0.27	4.44	4.03952
chr10	33385985	33386792	0.47	9	4.25919
chr10	33386794	33387606	0.2	4.41	4.46271
chr10	33387607	33389062	0.2	4.42	4.46597
chr10	33389064	33390034	0.2	3.75	4.22882
chr10	33390035	33390306	0.46	3.71	3.01171
chr10	33390308	33390724	0.13	1.85	3.83094
chr10	33390726	33391024	0.48	1.22	1.34578
chr10	33391026	33391423	0.75	2.21	1.55909
chr10	33391424	33391928	0.75	2.21	1.55909
chr10	33391930	33392282	0.75	1.68	1.1635
chr10	33392283	33392769	0.62	1.68	1.43812
chr10	33392770	33396395	2.48	10.4	2.06817
chr10	33396396	33398873	1.96	6.19	1.65908
chr10	33398874	33402305	0.47	6.69	3.83127
chr10	33402306	33403393	0.06	2.91	5.59991
chr10	33403394	33404104	0.06	2.77	5.52878
chr10	33404106	33405186	0.83	6.53	2.9759
chr10	33405187	33405872	0.52	3.27	2.65271
chr10	33405873	33409366	1.37	4.71	1.78155
chr10	33409367	33411198	0.88	4.1	2.22005
chr10	33411199	33411685	0.44	2.11	2.26167
chr10	33411686	33411912	0.44	3.39	2.94571
chr10	33411914	33412415	0.45	2.69	2.57961
chr10	33412416	33413097	0.19	2.75	3.85536
chr10	33413098	33415636	0.3	5.34	4.15381
chr10	33415637	33416658	0.33	3.52	3.41504
chr10	33416659	33417219	0.33	3.52	3.41504
chr10	33417220	33417745	0.07	3.26	5.54137
chr10	33417746	33418160	0.07	3.26	5.54137
chr10	33418162	33418654	0.31	3.53	3.50933
chr10	33418656	33419008	1	3.53	1.81967
chr10	33419010	33422472	1	2.72	1.44361
chr10	33422474	33423865	0.23	1.2	2.38333
chr10	33423866	33424827	0.5	1.45	1.53605
chr10	33424828	33426056	0.29	1.34	2.20811
chr10	33426058	33428348	0.55	2.02	1.87685
chr10	33428349	33428906	0.31	1.45	2.22571
chr10	33428907	33430003	2.42	5.03	1.05555
chr10	33430004	33430881	0.49	1.78	1.86102
chr10	33430882	33431931	1.09	3.66	1.74752
chr10	33431932	33433648	1.09	3.66	1.74752
chr10	33433650	33435130	1.44	4.12	1.51657
chr10	33435132	33435848	2.88	6.83	1.24582
chr10	33435850	33436647	6.55	14.86	1.18187
chr10	33436648	33437216	3.58	6.04	0.754588
chr10	33437218	33438626	3.58	6.15	0.780629
chr10	33438628	33440023	3.17	8.62	1.4432
chr10	33440024	33441030	3.17	8.27	1.3834
chr10	33441031	33441797	3.96	10.05	1.34362
chr10	33441798	33442608	5.28	13.32	1.33499
chr10	33442609	33444448	3.53	13.46	1.93094
chr10	33444450	33446560	2.58	10.52	2.02769
chr10	33446561	33447568	1.29	4.89	1.92246
chr10	33447569	33448526	1.29	4.37	1.76026
chr10	33448528	33449480	1.29	2.26	0.808953
chr10	33449481	33450464	2.26	4.18	0.887182
chr10	33450465	33451460	1.69	5.7	1.75394
chr10	33451462	33451867	1.77	6.32	1.83617
chr10	33451868	33452826	2.37	8.82	1.89589
chr10	33452828	33453929	2.37	7.27	1.61707
chr10	33453930	33454503	3.66	9.36	1.35467
chr10	33454504	33455716	5.11	14.44	1.49867
chr10	33455717	33456162	1.77	5.51	1.6383
chr10	33456163	33457355	4.18	10.98	1.3933
chr10	33457356	33457696	0.93	3.26	1.80957
chr10	33457697	33458445	0.93	2.58	1.47207
chr10	33458446	33459162	0.74	0.94	0.345135
chr10	33459163	33459782	0.57	0.48	-0.247928
chr10	33459783	33460317	0.57	0.48	-0.247928
chr10	33460318	33460734	0.13	0.48	1.88452
chr10	33460736	33461377	0.12	2.3	4.26053
chr10	33461378	33462356	0.24	2.64	3.45943
chr10	33462358	33462897	0.1	1.24	3.63227
chr10	33462898	33466284	0.2	3.76	4.23266
chr10	33466285	33467268	0.1	2.59	4.69488
chr10	33467269	33468501	0.54	3.87	2.8413
chr10	33468502	33471119	1.49	7.87	2.40105
chr10	33471120	33472920	0.78	3.82	2.29203
chr10	33472922	33474213	1.26	4.52	1.8429
chr10	33474214	33475094	2.24	5.2	1.21501
chr10	33475096	33475578	2.26	5.1	1.17418
chr10	33475580	33476024	2.86	6.47	1.17775
chr10	33476025	33476833	3.71	7.14	0.944506
chr10	33476834	33477830	3.71	6.11	0.719753
chr10	33477832	33478531	3.99	6.53	0.710693
chr10	33478532	33478988	3.86	6.07	0.653097
chr10	33478990	33482102	16.1	19.02	0.240461
chr10	33482104	33483360	13.11	15.66	0.256419
chr10	33483362	33484332	5.22	6.73	0.366554
chr10	33484333	33485726	7.54	7.51	-0.0057519
chr10	33485728	33487330	16.39	17.54	0.0978265
chr10	33487332	33488164	10.12	12.65	0.321928
chr10	33488165	33489080	9.96	11.82	0.247016
chr10	33489081	33489970	9.89	11.44	0.21004
chr10	33489972	33491032	8.26	10.85	0.393482
chr10	33491034	33492114	4.39	8.63	0.975139
chr10	33492116	33492749	3.03	7	1.20804
chr10	33492750	33494920	6.74	16.29	1.27316
chr10	33494922	33495264	1.56	5	1.68038
chr10	33495265	33496123	1.87	2.77	0.566844
chr10	33496124	33496478	0.41	0.68	0.729914
chr10	33496480	33497100	1.52	2.94	0.951744
chr10	33497102	33498046	1.52	2.94	0.951744
chr10	33498047	33499008	1.86	3.21	0.787274
chr10	33499010	33501482	5.6	10.32	0.881946
chr10	33501483	33505162	28.69	56.74	0.983816
chr10	33505163	33506670	15.68	27.74	0.82304
chr10	33506671	33507583	15.68	27.74	0.82304
chr10	33507584	33508301	22.37	44.09	0.978884
chr10	33508302	33509618	16.74	36.13	1.1099
chr10	33509619	33512069	34	80.34	1.24058
chr10	33512070	33512854	16.17	43.66	1.43299
chr10	33512855	33514696	17.93	40.69	1.1823
chr10	33514698	33516246	13.235	30.29	1.19448
chr10	33516247	33516388	11.45	25.92	1.17872
chr10	33516389	33517204	4.38	16.12	1.87985
chr10	33517206	33518075	9.64	29.43	1.61018
chr10	33518076	33518788	9.04	32.67	1.85357
chr10	33518789	33520462	4.64	23.29	2.32751
chr10	33520463	33521494	0.35	7.01	4.32399
chr10	33521496	33523222	0.54	7.65	3.82443
chr10	33523224	33523840	0.2	2.5	3.64386
chr10	33523842	33524129	0.21	2.51	3.57923
chr10	33524130	33525686	5.3	16.83	1.66697
chr10	33525688	33527018	0.19	4.2	4.46632
chr10	33527019	33528084	0.6	4.87	3.02089
chr10	33528085	33529234	1.76	6.66	1.91995
chr10	33529236	33530180	4.11	13.59	1.72534
chr10	33530181	33530904	7.08	22.92	1.69479
chr10	33530906	33532674	10.19	29.04	1.51089
chr10	33532676	33534238	14.17	40.83	1.52679
chr10	33534239	33536379	49.45	142.94	1.53137
chr10	33536380	33537696	14.39	45.14	1.64934
chr10	33537697	33538859	14.39	45.14	1.64934
chr10	33538860	33539817	13.88	44.13	1.66875
chr10	33539818	33540821	12.07	42.34	1.8106
chr10	33540822	33541960	11.58	35.41	1.61252
chr10	33541961	33543864	12.16	41.04	1.75489
chr10	33543866	33544219	0.91	2.96	1.70166
chr10	33546356	33546686	0	0.86	23.0359
chr10	33546687	33547089	0	0.86	23.0359
chr10	33547090	33547444	0.66	1.69	1.35649
chr10	33547446	33548972	4.64	14.95	1.68795
chr10	33548974	33550448	3.58	10.34	1.53021
chr10	33550449	33550978	1.79	5.17	1.53021
chr10	33550980	33552809	1.79	5.17	1.53021
chr10	33552810	33554482	1.06	4.31	2.02362
chr10	33554483	33554836	0.72	1.39	0.949019
chr10	33554838	33555214	0.72	1.39	0.949019
chr10	33555216	33555590	0.4	0.56	0.485427
chr10	33562507	33563220	0.03	1.01	5.07325
chr10	33563222	33563860	1.53	16.65	3.44392
chr10	33563862	33564059	1.35	9.19	2.76711
chr10	33564060	33564384	1.35	9.19	2.76711
chr10	33564386	33565044	1.35	9.2	2.76867
chr10	33565046	33566252	1.34	9.15	2.77154
chr10	33566254	33567184	2.89	15.96	2.46532
chr10	33567186	33567782	2.89	15.96	2.46532
chr10	33567784	33568458	2.95	16.23	2.45987
chr10	33568460	33568803	3.56	17.96	2.33484
chr10	33568804	33569136	1.3	11.5	3.14505
chr10	33569137	33569661	0.7	5.94	3.08504
chr10	33569662	33570419	0.48	3.29	2.77698
chr10	33570420	33571097	0.48	3.29	2.77698
chr10	33571098	33571826	0.48	3.29	2.77698
chr10	33571827	33574664	3.21	14.79	2.20398
chr10	33574666	33575682	3.4	16.22	2.25417
chr10	33575683	33576106	1.68	10.15	2.59495
chr10	33576107	33576809	1.08	7.67	2.82819
chr10	33576810	33577474	1.17	8.36	2.83699
chr10	33577476	33578832	1.17	9.13	2.96411
chr10	33578834	33580087	1.17	9.39	3.00462
chr10	33580088	33580819	1.5	10.7	2.83458
chr10	33580820	33581488	1.53	10.75	2.81273
chr10	33581490	33581884	0.5	8.73	4.12598
chr10	33581886	33582542	0.17	10.99	6.01451
chr10	33582543	33584932	0.46	22.09	5.58561
chr10	33584934	33586597	1.23	18.37	3.90063
chr10	33586598	33587090	3.23	9.03	1.48319
chr10	33587091	33588031	9.42	15.57	0.724973
chr10	33588032	33588759	3.34	7.2	1.10815
chr10	33588760	33589212	2.16	11.3	2.38722
chr10	33589214	33590026	0.3	6.63	4.46597
chr10	33590028	33591408	4.47	7.78	0.799494
chr10	33591409	33593708	8.64	12.615	0.546038
chr10	33593710	33595120	0.31	5.4	4.12261
chr10	33595122	33596227	4.43	10.69	1.27088
chr10	33596228	33596420	4.43	20.61	2.21797
chr10	33596422	33597000	3.52	20.67	2.55389
chr10	33597002	33598212	3.08	22.6	2.87532
chr10	33598213	33598977	2.29	14.19	2.63146
chr10	33598978	33599783	2.29	14.19	2.63146
chr10	33599784	33602961	4.57	25.22	2.4643
chr10	33602962	33604334	2.28	11.6	2.34702
chr10	33604336	33606043	2.89	12.23	2.08128
chr10	33606044	33609025	4.68	16.51	1.81876
chr10	33609026	33609600	1.03	2.06	1
chr10	33609602	33611358	0.9	1.68	0.900467
chr10	33611360	33613260	0.39	1.09	1.48278
chr10	33613262	33613841	0.35	0.47	0.425309
chr10	33613842	33614104	0.69	0.59	-0.225882
chr10	33614105	33615282	2.02	2.32	0.199763
chr10	33615283	33616202	1.01	1.16	0.199763
chr10	33616203	33617280	0.4	0.67	0.744161
chr10	33617281	33618853	0.7	1.39	0.989655
chr10	33618854	33619350	0.14	0.4	1.51457
chr10	33619352	33619659	0.14	0.4	1.51457
chr10	33620979	33621827	0.55	4	2.8625
chr10	33621828	33622404	3.86	5.61	0.539402
chr10	33622406	33622928	4.48	6.75	0.591392
chr10	33622930	33623601	4.48	6.75	0.591392
chr10	33623602	33624445	4.6	6.81	0.566016
chr10	33624446	33625109	4.6	7.14	0.634287
chr10	33625110	33626176	6.08	8.06	0.406711
chr10	33626178	33627173	6.19	8.09	0.386204
chr10	33627174	33628147	6.18	8.47	0.454755
chr10	33628148	33630951	10.4	20.62	0.987459
chr10	33630952	33632483	0.78	3.84	2.29956
chr10	33632484	33633873	0.46	2.69	2.5479
chr10	33633874	33634119	0.46	2.69	2.5479
chr10	33634120	33634669	0.45	2.58	2.51937
chr10	33634670	33635259	0.77	2.83	1.87787
chr10	33635260	33635816	0.81	3.34	2.04386
chr10	33635817	33636496	0.87	3.98	2.19368
chr10	33636498	33637413	0.86	3.59	2.06158
chr10	33637414	33638206	0.19	3.26	4.1008
chr10	33638208	33638910	0.03	1.95	6.02236
chr10	33638912	33641195	0.22	3.5	3.99178
chr10	33641196	33642892	2.96	6.72	1.18286
chr10	33642894	33643326	1.56	3.52	1.17403
chr10	33643327	33644326	3.62	9.26	1.35502
chr10	33644328	33644959	1.63	4.82	1.56416
chr10	33644960	33646144	0.87	4.82	2.46995
chr10	33646146	33647122	2.03	4.39	1.11274
chr10	33647124	33647581	2.47	5.28	1.09603
chr10	33647582	33647830	3.32	9.19	1.46888
chr10	33647832	33648241	2.92	8.14	1.47906
chr10	33648242	33649174	2.92	5.76	0.980098
chr10	33649175	33649895	2.92	5.76	0.980098
chr10	33649896	33651175	2.88	5.66	0.974735
chr10	33651176	33652630	1.43	5.49	1.94079
chr10	33652631	33653144	1.43	3.75	1.39088
chr10	33653145	33655426	2.86	8.4	1.55437
chr10	33655428	33657581	0.93	12.34	3.72997
chr10	33657582	33658171	0.1	1.52	3.926
chr10	33658172	33659392	0.29	2.27	2.96857
chr10	33659393	33660520	0.44	2.48	2.49476
chr10	33660522	33662103	0.34	2.07	2.60602
chr10	33662104	33663796	0.34	2.07	2.60602
chr10	33663798	33664920	0.34	2.31	2.76429
chr10	33664922	33666370	1.09	5.38	2.30328
chr10	33666371	33666898	0.75	3.4	2.18057
chr10	33666899	33667360	0.75	2.65	1.82103
chr10	33667361	33668443	5.33	9.57	0.844386
chr10	33668444	33670674	7.26	8.88	0.29059
chr10	33670675	33671793	6.72	8.1	0.269464
chr10	33671794	33676316	9.53	10.85	0.187147
chr10	33676318	33676682	1.95	1.98	0.0220198
chr10	33676683	33680030	2.41	1.22	-0.982152
chr10	33680868	33684567	3.3	1.33	-1.31104
chr10	33684568	33685456	1.1	0.58	-0.923378
chr10	33685458	33686288	0.74	0.5	-0.565596
chr10	33686813	33687996	0.88	4.22	2.26167
chr10	33687998	33689132	0.52	2.8	2.42884
chr10	33689134	33690924	0.54	7.79	3.85059
chr10	33690925	33691276	0.09	1.98	4.45943
chr10	33691277	33691815	0.28	3.15	3.49185
chr10	33691816	33692458	0.27	2.51	3.21666
chr10	33692460	33694163	0.35	4.4	3.65207
chr10	33694164	33695400	0.27	1.1	2.02647
chr10	33695401	33696427	0.27	0.8	1.56704
chr10	33696428	33697535	0.19	0.78	2.03747
chr10	33697536	33698789	0.19	1.11	2.54649
chr10	33698790	33699594	0.19	0.88	2.2115
chr10	33699596	33700064	0.81	0.95	0.230006
chr10	33700065	33700542	0.81	0.91	0.167949
chr10	33700543	33702652	1.24	1.22	-0.0234589
chr10	33702654	33703360	0.62	1.34	1.11189
chr10	33703361	33703642	0.62	1.89	1.60805
chr10	33703643	33703957	0.28	4.55	4.02237
chr10	33703958	33704446	0.28	4.59	4.035
chr10	33704448	33705548	0.62	4.59	2.88815
chr10	33705550	33707006	0.62	4.26	2.78051
chr10	33707007	33707857	0.65	4.27	2.71572
chr10	33707858	33711872	0.6	8.4	3.80735
chr10	33711873	33714240	1.91	9.65	2.33696
chr10	33714242	33715080	0.81	1.59	0.973031
chr10	33715081	33717765	1.93	4.74	1.29629
chr10	33717766	33718480	0.31	2.14	2.78727
chr10	33718482	33719234	0.28	2.14	2.93411
chr10	33719236	33721866	0.26	3.41	3.71319
chr10	33721867	33723479	0	2.35	24.4862
chr10	33723480	33724298	0	3.92	25.2244
chr10	33724299	33724950	0	1.67	23.9933
chr10	33724951	33725640	0	2.4	24.5165
chr10	33725642	33727404	0	7.8	26.217
chr10	33727405	33727913	0	1.75	24.0609
chr10	33727914	33729028	0	0.65	22.632
chr10	33729030	33730124	0	0.67	22.6757
chr10	33730126	33732014	0.02	2.65	7.04984
chr10	33732016	33732686	0.02	1.86	6.53915
chr10	33732688	33734046	0	3.28	25
chr10	33734047	33735460	0	1.64	23.9672
chr10	33735462	33736125	0	0.75	22.8385
chr10	33736126	33736699	0	1.2	23.5165
chr10	33736700	33738491	0	1.2	23.5165
chr10	33738492	33740486	0	1.27	23.6
chr10	33740487	33742230	0	1.15	23.4551
chr10	33742231	33744050	0	0.7	22.7
chr10	33746851	33747704	0.26	0.28	0.106911
chr10	33748897	33750098	0.25	0.28	0.163499
chr10	33750099	33750760	0.26	0.28	0.106911
chr10	33750761	33751574	0.26	0.28	0.106911
chr10	33751576	33753152	0.29	0.28	-0.0506264
chr10	33753153	33754676	0.29	0.28	-0.0506264
chr10	33754678	33755330	0.29	0.28	-0.0506264
chr10	33755331	33757992	0.79	0.57	-0.470891
chr10	33763271	33765403	0.36	0.16	-1.16992
chr10	33767608	33769236	0.36	0.34	-0.0824628
chr10	33774257	33775024	0	1.41	23.7492
chr10	33779752	33781743	0	1.57	23.9
chr10	33781744	33782503	0	0.76	22.8576
chr10	33782504	33784589	0.8	0	-22.9
chr10	33806978	33810778	0.06	1.11	4.20945
chr10	33842755	33846808	0.02	3.1	7.27612
chr10	33846810	33847790	0.01	0.73	6.18981
chr10	33847791	33848332	0.01	0.86	6.42625
chr10	33848334	33848872	0.01	0.86	6.42625
chr10	33852021	33854822	0.22	0.93	2.07973
chr10	33855761	33856288	0.29	0.38	0.389941
chr10	33856804	33859552	0.14	0.76	2.44057
chr10	33860224	33863408	0.08	0.71	3.14975
chr10	33869835	33872128	0.16	1.12	2.80735
chr10	33872130	33872966	0.04	0.74	4.20945
chr10	33872967	33873379	0.04	0.74	4.20945
chr10	33873380	33875420	0.08	1.16	3.85798
chr10	33875422	33876778	0.01	0.53	5.72791
chr10	33876779	33877476	0	0.53	22.3376
chr10	33885904	33887022	0	1.73	24.0443
chr10	33887023	33888648	0	1.73	24.0443
chr10	33888649	33890334	0	1.83	24.1
chr10	33890336	33891209	0	2.01	24.3
chr10	33891210	33891828	0.02	2.01	6.65105
chr10	33891829	33892656	0.02	4.64	7.85797
chr10	33892657	33892857	0	2.41	24.5225
chr10	33892858	33893586	0.13	1.95	3.90689
chr10	33893588	33894790	0.13	1.08	3.05445
chr10	33894791	33896994	0.26	1.08	2.05445
chr10	33896996	33898014	0.13	0.68	2.38702
chr10	33904111	33905602	0	0.92	23.1332
chr10	33905604	33908403	0	1.85	24.1
chr10	33939267	33940266	0	0.65	22.632
chr10	33940267	33941318	0	0.65	22.632
chr10	33941319	33944254	0	1.3	23.6
chr10	33944255	33945779	0	0.88	23.0691
chr10	33945780	33946687	0	0.88	23.0691
chr10	33946688	33947765	0	0.96	23.1946
chr10	33947766	33948743	0.08	1.4	4.12928
chr10	33948744	33949701	0.08	1.4	4.12928
chr10	33949702	33950484	0.08	0.94	3.55459
chr10	33950485	33952750	0.08	0.74	3.20945
chr10	33954066	33957411	0.01	1.44	7.16991
chr10	33958899	33963541	0.02	0.84	5.39231
chr10	33967460	33969611	0	1.19	23.5045
chr10	33972455	33974003	0	2.97	24.824
chr10	33975422	33977082	0	0.87	23.0526
chr10	33985669	33987798	0	1.24	23.6
chr10	33987799	33990733	0	1.46	23.7995
chr10	33990734	33992596	0	1.68	24.002
chr10	33993131	33993926	0	0.8	22.9316
chr10	33993928	33996302	0	2.29	24.4488
chr10	34000758	34003764	0.02	0.8	5.32192
chr10	34007124	34008970	0	0.67	22.6757
chr10	34018547	34019127	0.08	0.87	3.44294
chr10	34019128	34019288	0.04	0.61	3.93074
chr10	34019290	34020094	0	0.61	22.5404
chr10	34020096	34021148	0.04	0.47	3.55459
chr10	34023721	34024145	0.16	0.61	1.93074
chr10	34024146	34025038	0.16	0.5	1.64386
chr10	34025040	34025718	0.16	0.65	2.02237
chr10	34025720	34025998	0.16	0.65	2.02237
chr10	34026000	34027493	0.32	0.93	1.53916
chr10	34027494	34030524	0.16	1.1	2.78136
chr10	34061446	34062817	0	1.54	23.9
chr10	34062818	34063434	0	0.77	22.8764
chr10	34063435	34064671	0	0.77	22.8764
chr10	34064672	34067551	0	0.77	22.8764
chr10	34114373	34115148	0.32	0.28	-0.192645
chr10	34115149	34115420	0.32	0.28	-0.192645
chr10	34115422	34115675	0.32	0.28	-0.192645
chr10	34115903	34117353	0.32	0.31	-0.0458037
chr10	34147879	34148552	0	0.7	22.7
chr10	34148554	34150010	0	0.54	22.3645
chr10	34163668	34164148	0	0.77	22.8764
chr10	34164149	34165093	0	0.77	22.8764
chr10	34165094	34166002	0	0.77	22.8764
chr10	34166003	34166476	0	0.77	22.8764
chr10	34166478	34168486	0	1.04	23.3
chr10	34168488	34170682	0	1.96	24.2244
chr10	34170683	34171330	0	0.63	22.5869
chr10	34171331	34171880	0	0.7	22.7
chr10	34291530	34293294	0	0.56	22.417
chr10	34294108	34294976	0	1.36	23.7
chr10	34294978	34295677	0	0.67	22.6757
chr10	34295678	34296494	0	0.67	22.6757
chr10	34296496	34300043	0	1.41	23.7492
chr10	34301070	34303484	0	0.99	23.239
chr10	34308672	34311225	0	0.6	22.5
chr10	34394818	34395402	0	0.54	22.3645
chr10	34395403	34395966	0	0.72	22.8
chr10	34395967	34396692	0	0.53	22.3376
chr10	34396694	34397970	0	0.53	22.3376
chr10	34397972	34399872	0	2.44	24.5404
chr10	34399874	34400832	0	3.29	24.9716
chr10	34400833	34401613	0	0.53	22.3376
chr10	34427657	34429340	0	1.26	23.6
chr10	34429341	34429888	0	1.29	23.6
chr10	34432246	34434952	0	0.54	22.3645
chr10	34564221	34565334	0	0.58	22.5
chr10	34762374	34763656	0	0.78	22.895
chr10	34763658	34764411	0	0.51	22.2821
chr10	34764412	34765040	0	0.51	22.2821
chr10	34765041	34766636	0	0.8	22.9316
chr10	34766637	34768436	0	0.93	23.1488
chr10	34929618	34931133	0	0.58	22.5
chr10	34935362	34935644	0	0.65	22.632
chr10	34935645	34936701	0	1.59	23.9
chr10	35146054	35149370	0	0.75	22.8385
chr10	36404988	36408224	0	0.51	22.2821
chr10	51445861	51448138	0	0.64	22.6096
chr10	56234884	56235312	0.44	0.115	-1.93587
chr10	109665216	109667305	0.04	0.81	4.33985
chr11	69026683	69027734	0	0.68	22.6971
chr11	69027735	69029334	0.65	0.66	0.0220198
chr11	69029335	69030446	0.65	0.01	-6.02235
chr16	62427736	62428426	0	0.74	22.8191
chr16	62428427	62428924	0	0.74	22.8191
chr16	62428925	62429192	0.67	2.22	1.72833
chr16	62429194	62429985	0.67	0.74	0.143367
chr16	62429986	62431654	2.01	1.48	-0.441599
chr16	62431656	62432282	0.67	0.74	0.143367
chr16	62432283	62434762	1.34	0.74	-0.856635
chr16	62434764	62435140	0.67	0	-22.7
chr16	62435141	62438887	0.67	0	-22.7
chr17	55436510	55437608	0	0.85	23.019
chr17	55437610	55438680	0	0.85	23.019
chr17	55438682	55439094	0.25	0.85	1.76553
chr17	55439095	55440346	0.25	0.85	1.76553
chr17	55440348	55441768	0.25	1.7	2.76553
chr17	55441769	55442145	0.25	0.85	1.76553
chr17	55442146	55442939	0.5	0.85	0.765535
chr17	55442940	55443382	0.25	0.85	1.76553
chr17	55443384	55443850	0.25	0.85	1.76553
chr17	74359449	74360316	1.28	0.05	-4.67807
chr17	74360317	74360878	0.64	0.05	-3.67807
chr17	74360879	74361577	0.64	0.05	-3.67807
chr17	74361578	74361994	0.64	0.05	-3.67807
chr17	74361996	74362266	0.64	0.05	-3.67807
chr17	74362268	74362624	0.64	0.1	-2.67807
chr17	74362625	74362800	0.64	0	-22.6
chr17	74362802	74366491	1.28	0	-23.6
chr18	56378908	56379136	0	0.86	23.0359
chr18	56379138	56383578	0.16	0.43	1.42626
chr18	56383580	56385988	0.32	0.43	0.426265
chr18	56385990	56386343	0.16	1.29	3.01123
chr18	56386344	56386918	0.16	0.43	1.42626
chr19	49044522	49049992	0	1.37	23.7
chr19	49049994	49050940	0	1.37	23.7
chr19	49050941	49051704	0.79	1.37	0.794254
chr19	49051706	49051904	0.79	1.37	0.794254
chr19	49051906	49053060	0.79	1.37	0.794254
chr19	49053061	49054381	0.79	1.37	0.794254
chr19	49054382	49054758	0.79	1.37	0.794254
chr19	49054759	49055068	0.79	1.37	0.794254
chr19	49055070	49055553	0.79	1.37	0.794254
chr19	49055554	49056307	0.79	0.03	-4.71881
chr19	49056308	49056849	0.79	0	-22.9
chr2	100607361	100609560	0	1.2	23.5165
chr3	41054396	41056380	0	2.13	24.3444
chr3	41056381	41057341	0	4.26	25.3444
chr3	41057342	41057838	1.46	2.13	0.544881
chr3	41057839	41058638	2.92	4.26	0.544881
chr3	41058640	41059134	1.46	4.26	1.54489
chr3	41059136	41059932	2.92	2.13	-0.455115
chr3	41059933	41061134	2.92	0	-24.8
chr3	41061136	41062202	1.46	0	-23.8
chr3	79432635	79435012	0.02	0.87	5.44294
chr3	79435014	79436589	0.02	0.81	5.33984
chr3	79436590	79440147	0.06	0.81	3.75489
chr3	79440148	79440824	0	0.81	22.9495
chr3	79440826	79441179	0	2.43	24.5345
chr3	105875363	105876255	0	0.8	22.9316
chr3	105876256	105877594	0	0.79	22.9134
chr3	105877595	105879693	0.01	0.79	6.30377
chr3	105879694	105881615	0.01	1.58	7.30376
chr3	105881616	105884341	0.01	0.79	6.30377
chr3	105884342	105886924	0.02	0.79	5.30377
chr3	105886926	105887234	0.01	0.79	6.30377
chr3	105887236	105887589	0.01	0.79	6.30377
chr4	10654752	10657716	0	0.68	22.6971
chr5	8543390	8544382	0	0.71	22.8
chr5	8544384	8545178	0	0.8	22.9316
chr5	8545180	8546392	0.02	0.8	5.32192
chr5	8546394	8548155	0.26	3.18	3.61245
chr5	8548156	8550216	0.26	3.18	3.61245
chr5	8550218	8553248	0.86	3.18	1.88662
chr5	8553250	8554280	0.86	1.59	0.88662
chr5	8554281	8555438	0.86	0.92	0.0973007
chr5	51602806	51604997	0.27	0.33	0.289504
chr5	51604998	51607118	0.27	0.33	0.289504
chr5	51607119	51609084	0.27	0.66	1.2895
chr5	51609086	51609993	0.27	0.33	0.289504
chr5	51609994	51610616	0.54	0.33	-0.710494
chr5	51610617	51611162	0.27	0.33	0.289504
chr6	18823837	18826253	0	1.46	23.7995
chr6	18826254	18826798	0	1.47	23.8
chr6	18826799	18831664	0.37	3.38	3.19143
chr6	18831666	18832660	0.37	6.93	4.22726
chr6	18832661	18833699	1.88	2.31	0.297156
chr6	18833700	18834869	5.94	2.31	-1.36257
chr6	18834870	18835364	1.98	2.31	0.222397
chr6	18835366	18835832	1.695	1.05	-0.690896
chr6	18835833	18836163	1.98	0.79	-1.32558
chr6	18836164	18836566	1.61	0.39	-2.04551
chr6	18836567	18837412	0.94	0	-23.2
chr7	32768348	32771882	0	1.2	23.5165
chr7	32771883	32772710	0	2.4	24.5165
chr7	32772712	32773190	0.83	1.2	0.531848
chr7	32773191	32775099	1.66	1.2	-0.468148
chr7	32775100	32775948	0.83	1.2	0.531848
chr7	32775949	32776325	0.83	1.2	0.531848
chr7	32776326	32776635	0.83	1.2	0.531848
chr7	32776636	32777118	0.83	1.2	0.531848
chr7	32777120	32777614	0.83	0	-23
chr7	32777616	32778107	0.83	0	-23
chr7	149724412	149725468	0	0.57	22.4
chr8	59660564	59662097	0.01	0.88	6.45942
chr8	59662098	59663730	0.01	0.88	6.45942
chr8	80983014	80984548	0.56	0	-22.4
chr8	80985262	80985827	0.56	0	-22.4
chr8	80986410	80988688	0.56	0	-22.4
chr9	89104384	89104894	0	0.64	22.6096
chr9	89104895	89105864	0	1.04	23.3
chr9	89105865	89108540	0.18	1.04	2.53052
chr9	89108541	89109737	0.89	1.04	0.224707
chr9	89109738	89110204	0.89	1.04	0.224707
chr9	89110205	89111354	0.89	3.12	1.80967
chr9	89111355	89112097	1.13	1.04	-0.119739
chr9	89112098	89113516	2.67	1.03	-1.37419
chr9	89113517	89114050	0.89	0	-23.1
chr9	89114052	89114960	0.89	0	-23.1
chrX	150930316	150930631	0	0.51	22.2821
chrX	150930632	150930794	0	0.51	22.2821
chrX	150930796	150931289	0.15	0.51	1.76553
chrX	150931290	150931805	0.15	1.53	3.3505
chrX	150931806	150932641	0.15	1.02	2.76553
chrX	150932642	150934866	0.45	0.51	0.180568
chrX	150934868	150935528	0.3	0.51	0.765535
