# Supplementary material for: Impact of 3D genome organization, guided by cohesin and CTCF looping, on sex-biased chromatin interactions and gene expression in mouse liver
Source: Epigenetics Chromatin. 2020 Jul 17;13:30. doi: 10.1186/s13072-020-00350-y (PMC7368777; doi:10.1186/s13072-020-00350-y)
Supplement: Supplementary file 5 — Additional file 5: Table S2. A. PCG Coh Depl Expr. B. lncRNA Coh Depl Expr. C. M-biased Genes CohDepl. D. H3K27ac trackline. E. DHS trackline. [file 13072_2020_350_MOESM5_ESM.xlsx]

## Sheet: Legend
Table S2 legend
Sheets	Description
Table S2A. PCG Cohesin Depletion Experiment	List of 23,284 protein coding genes (PCG) and their relative expression after loss of chromatin-bound cohesin in male mouse liver. Values per gene and sample were calculated by taking the average expression in the WT (n=4), adding a pseudocount (1e-6), then dividing the expression value for each of the 8 samples by this normalization factor. The resulting value is the expression in a given sample…
Table S2B. lncRNA Cohesin Depletion Experiment	List of 15,558 long noncoding genes and their relative expression after loss of chromatin-bound cohesin in male mouse liver. Values per gene and sample were calculated by taking the average expression in the WT (n=4), adding a pseudocount (1e-6), then dividing the expression value for each of the 8 samples by this normalization factor. The resulting value is the expression in a given sample expre…
Table S2C. Male-biased Genes Cohesin Depletion Experiment	A subset of Table S2A, containing male biased genes (as identified in G118 total RNA polyA). Of the 71 male-biased genes with M/F > 3-fold and M FPKM > 1 in G118, 10 were filtered out because they were not expressed in the Nipbl Depl datasets (0 counts for all samples). These 10 genes are: Mettl20, Nuggc, Obp2a, Gm12718, Gm2083, Mir6397, Mir292, Mir293, Mir294, and Mir292b. The remaining 61 male-…
Table S2D. H3K27ac trackline	Sex-differential H3K27ac peaks were identified previously (Lau-Corona et al 2019; bioRxiv 577056; doi: https://doi.org/10.1101/577056) in a manner similar to the definition of lenient peaks in this study. Merged male and female samples were downsampled to match reads in peaks (identified by MACS2), and differential peaks were identified using MAnorm (|M value| > 0.5849625, adj p < 0.05, minimum 1…
Table S2E. DHS trackline	Sex-biased DHS were Identified previously (Ling et al, 2010). These 4,180 sex-biased DHS are listed in Bedgraph format, with the 4th column indicating one of 6 categories taken from Table S5 of Ling et al 2010. These categories are: 2 = High stringency female-biased DHS; 1 = standard stringency female-biased DHS; 0.5 = low stringency female-biased DHS; -0.5 = low stringency male-biased DHS; -1 = …

## Sheet: Table S2A_PCG Coh Depl Expr
Table S2A. PCG Cohesin Depletion Experiment
Gene Name	Coh Depl 1	Coh Depl 2	Coh Depl 3	Coh Depl 4	WT 1	WT 2	WT 3	WT 4
0610005C13Rik	0.732716	0.715081	0.558438	0.607234	0.939952	0.845436	1.09754	1.11708
0610007C21Rik	1.15234	1.1722	0.953902	1.25447	1.0391	1.00025	0.98519	0.975456
0610007L01Rik	1.13768	1.31639	1.09342	1.20689	1.29108	1.0629	0.866818	0.779208
0610007N19Rik	9.80452	0.991972	0.3443	1.14009	0.279946	2.60094	0.202931	0.916157
0610007P08Rik	0.881364	0.91116	0.844915	1.01874	1.31328	0.996041	0.85999	0.830684
0610007P14Rik	1.55608	1.82664	1.79358	2.08872	0.990267	0.990391	0.928294	1.09105
0610007P22Rik	0.915722	1.05753	0.820236	0.891211	0.98788	0.824327	1.0092	1.1786
0610008F07Rik	0.471016	0.176791	0.328214	0.185076	1.45036	0.858555	0.756977	0.934109
0610009B14Rik	0	0	0	0	0	0	0	0
0610009B22Rik	0.96837	1.26124	1.14356	0.950808	0.709093	1.07956	1.1011	1.11025
0610009D07Rik	1.24569	1.68049	1.47445	1.27218	0.790426	1.09471	1.03863	1.07623
0610009L18Rik	3.1333	4.70764	3.93359	4.17481	0.492054	1.63271	1.07006	0.805153
0610009O20Rik	1.4097	1.07892	0.897444	0.918914	1.03538	0.899571	1.0073	1.05776
0610010B08Rik	1.68707	1.22043	1.46629	1.61845	0.794814	0.879105	1.63243	0.693634
0610010F05Rik	0.520863	1.04538	0.897789	0.845396	0.936192	1.02544	1.0045	1.03386
0610010K14Rik	1.46674	1.41084	1.02186	0.94922	1.03651	0.829805	1.01374	1.11994
0610010O12Rik	1.34741	1.10369	1.26998	0.781312	1.2188	0.561693	1.178	1.0415
0610011F06Rik	1.2652	1.25723	1.1778	1.11278	0.840424	0.913388	1.17473	1.07146
0610011L14Rik	1.22005	1.13172	1.08374	0.993405	1.00778	0.85812	1.07561	1.05849
0610012G03Rik	1.2681	0.938215	0.888269	0.95951	1.07705	1.00886	0.900706	1.01338
0610012H03Rik	3.71585	3.24116	3.57904	2.58458	0.935015	1.56251	0.653229	0.849247
0610030E20Rik	1.0215	0.665918	0.714212	0.79063	1.10049	0.97076	1.03337	0.895381
0610031J06Rik	1.74827	1.36396	1.4225	1.62104	1.25192	0.878968	0.912858	0.956251
0610031O16Rik	0.615835	0.766696	0.443515	0.769916	0.904819	1.18788	1.03613	0.871174
0610037L13Rik	1.40239	1.68203	1.26856	1.15071	0.833398	1.08511	0.973945	1.10755
0610037P05Rik	1.25041	1.71826	1.56022	1.4626	0.877344	0.997274	0.930338	1.19504
0610038B21Rik	0	4.27095	3.70595	0	0	3.9994	0	0
0610038L08Rik	1.60654	0	0	0	2.01833	0	0	1.98157
0610039K10Rik	1.13806	0.506635	0	0.970474	1.07234	1.42327	1.03644	0.467914
0610040B10Rik	0.983984	0.554853	0.836209	1.17471	0.49448	0.90242	1.25456	1.34854
0610040F04Rik	0	0	0.564003	1.55633	0.917168	1.21733	0.664847	1.20061
0610040J01Rik	0.524416	0.452499	0.42265	0.487215	0.980117	0.940573	1.01855	1.06076
0610043K17Rik	0.510818	0.400661	0.554374	0.383739	1.06959	1.52103	0.919329	0.49005
0910001L09Rik	1.89624	1.5088	1.23932	1.06498	0.777667	1.03671	1.14432	1.0413
100043387	0	0	0	0	0	0	0	0
1100001G20Rik	2.09816	2.09524	2.00733	1.71026	1.06878	1.17215	0.896003	0.863066
1110001A16Rik	1.329	1.954	1.43743	1.3967	0.861905	0.943329	1.03695	1.15782
1110001J03Rik	1.56609	1.5776	1.46211	1.11355	0.811376	1.05324	1.0966	1.03878
1110002B05Rik	0.772729	1.40924	1.25889	1.02523	0.904806	1.03547	1.00775	1.05198
1110002L01Rik	0.553968	0.529184	0.494845	0.846363	1.19619	0.890048	0.993229	0.920538
1110002N22Rik	0.829457	1.22997	0.936396	0.729724	0.898965	0.88635	1.19159	1.02309
1110003E01Rik	1.49293	1.76006	1.41696	1.29586	0.854377	1.08498	0.893893	1.16675
1110004E09Rik	1.16437	1.31776	1.13077	0.884521	0.880785	1.10409	0.858766	1.15636
1110004F10Rik	1.15798	1.91331	1.64663	1.33596	0.79365	1.08727	1.02956	1.08952
1110005A03Rik	0.648004	0.847757	0.835225	1.01776	0.510891	0.862768	1.34587	1.28047
1110006O24Rik	0.613104	1.09174	0.710493	1.30704	1.92565	0.255584	0.558353	1.26038
1110007C09Rik	2.05058	1.79127	1.62903	1.44342	1.14227	1.06449	0.775171	1.01807
1110008F13Rik	0.694218	0.773427	0.713381	0.723134	0.940132	0.992874	0.99927	1.06772
1110008J03Rik	1.86444	1.20726	0.963382	1.01174	1.36889	0.595536	1.27897	0.756602
1110008L16Rik	1.00328	1.15654	1.13001	1.08968	1.05147	0.986147	0.959368	1.00301
1110008P14Rik	2.64728	1.38973	1.64483	1.1926	0.886365	0.96822	0.892704	1.25271
1110012J17Rik	2.09878	2.80295	0.810719	2.68456	1.31837	0	0.955679	1.72582
1110012L19Rik	1.61123	1.64145	1.28966	1.26826	0.739619	0.975211	1.13225	1.15292
1110014N23Rik	1.56283	1.12903	1.09971	1.28787	1.06495	0.98105	0.948839	1.00516
1110015O18Rik	0	0	0	0	0	0	0	0
1110017D15Rik	0	1.02748	0	1.96817	0	0	2.10195	1.89791
1110017F19Rik	0.925341	0.617905	2.5021	1.57815	0.290632	0.964366	0.842712	1.90226
1110018G07Rik	1.00914	1.07061	0.956553	1.19374	1.17945	0.966005	0.89984	0.954704
1110018J18Rik	0.730291	0.917599	0.777196	0.797676	0.962842	0.953668	1.02078	1.06271
1110019D14Rik	0.92902	0.89467	0.849556	0.953888	1.14333	0.845691	1.12232	0.888653
1110020A21Rik	0.588472	0.404864	0.475296	0.593049	0.705705	0.981255	1.16928	1.14376
1110020G09Rik	0.707489	1.09411	0.918329	0.798773	0.8518	1.04888	0.990907	1.10841
1110021J02Rik	1.84165	1.63151	1.24851	1.2171	0.937057	1.10553	1.01471	0.942706
1110021L09Rik	1.29392	0.527612	0.806429	1.14046	1.33189	1.01533	0.8615	0.791282
1110028C15Rik	1.01719	1.28001	1.66962	1.367	1.09536	1.07877	0.895379	0.930495
1110028F11Rik	0.60659	0.480065	0.364489	0.560366	2.06747	0.426129	0.864436	0.641969
1110028F18Rik	0	0	0	0	0	0	0	0
1110031I02Rik	1.2149	1.30009	1.54776	1.67352	1.18876	0.915509	0.92555	0.970185
1110032A03Rik	1.51262	1.41686	1.32158	1.15356	0.719375	1.11592	1.03859	1.12611
1110032A04Rik	2.73605	0	0	1.16657	1.71868	2.28115	0	0
1110032F04Rik	0	0	0	0	0	0	0	0
1110034A24Rik	1.19735	1.44678	1.02414	1.0429	0.977763	0.884181	1.16052	0.977538
1110034B05Rik	0.774089	1.1653	1.24721	1.2811	0.863739	0.942602	1.07136	1.1223
1110034G24Rik	5.22754	4.69731	4.57025	3.70105	0.781121	1.40415	0.951044	0.863688
1110035M17Rik	0	28431.9	0	54462	0	0	0	0
1110036E04Rik	0	1.95516	0	1.87258	0	0	3.99972	0
1110037F02Rik	1.02557	1.14139	1.03873	1.1103	1.02746	1.04371	0.990251	0.938578
1110038B12Rik	0.931203	0.776328	0.608231	0.67135	1.18053	0.677564	1.12559	1.01632
1110038D17Rik	1.31477	0.977926	0.738814	0.769066	0.868421	0.978286	1.07726	1.07603
1110038F14Rik	2.16549	2.14515	2.04977	2.05454	1.04165	0.935253	1.09265	0.930439
1110046J04Rik	0.518615	0.808054	0.851409	0.939765	1.54743	0.702629	1.00364	0.746295
1110049F12Rik	0.672693	0.805941	0.770829	0.700676	0.842282	0.907146	1.13684	1.11373
1110050K14Rik	1.63183	0.792485	1.08878	2.08729	1.3978	0.37105	1.62121	0.60993
1110051M20Rik	7.96836	7.34795	7.51185	6.18822	1.31094	0.949072	0.647925	1.09205
1110054M08Rik	1.74694	1.67059	1.75784	1.6552	1.12446	0.881084	0.81511	1.17935
1110054O05Rik	1.42223	1.95036	1.39556	1.3731	1.06796	0.858659	1.07191	1.00147
1110057K04Rik	0.794203	0.739193	0.781773	0.675286	0.967919	1.10508	0.902005	1.02499
1110058L19Rik	1.73779	2.10288	1.95257	1.60831	0.727744	1.08664	0.98913	1.19648
1110059E24Rik	0.931691	1.37633	0.980064	0.937441	0.846491	1.15711	0.971801	1.0246
1110059G10Rik	0.509391	1.03609	1.08562	0.891221	0.662027	0.937263	1.4077	0.99301
1110059M19Rik	0	0	0	0	0	0	0	0
1110065P20Rik	2.09902	1.48161	1.2564	1.2215	0.93841	0.934138	1.01176	1.11569
1110067D22Rik	2.23676	2.1959	1.63176	1.24734	1.34325	1.33987	0.675024	0.64186
1190002F15Rik	0	0.744007	0	1.24702	0.52492	0.174177	0.38051	2.92037
1190002H23Rik	0	10.6781	0	2.04543	0	3.9997	0	0
1190002N15Rik	0.196961	0.331338	0.268391	0.34224	1.22044	1.0484	1.01088	0.720271
1190003J15Rik	1.50002	1.169	1.20055	0.870567	0.738182	1.02564	1.06973	1.16646
1190003K10Rik	0	0	0	0	0	0	0	0
1190005F20Rik	1.2769	0.977568	1.03989	1.00043	1.21847	0.954404	0.840674	0.986451
1190005I06Rik	0.529284	0.553198	0.444463	0.402281	0.823961	1.16076	0.974515	1.04076
1190007F08Rik	2.38205	2.33965	1.75265	1.43478	0.902535	0.61471	1.39456	1.08819
1190007I07Rik	1.5207	1.12829	1.09177	0.988944	1.10963	1.08857	0.930262	0.871537
1200009I06Rik	27.5777	11.6961	14.5396	17.3196	1.75574	0.621421	0.933327	0.689505
1200011I18Rik	1.02621	1.63558	1.51083	1.50251	0.860516	1.02509	1.08446	1.02993
1200011M11Rik	1.02475	0.95406	0.884113	0.944816	1.21226	0.897739	0.91903	0.970968
1200014J11Rik	0.850612	1.06184	0.888224	0.952421	0.976683	0.985915	1.15738	0.880024
1200016B10Rik	0.863407	1.01572	0.966168	0.93993	1.05489	1.04886	0.998413	0.897836
1300001I01Rik	0.937647	0.690346	0.70953	0.859359	1.04292	1.09217	0.961855	0.903053
1300002E11Rik	1.20155	1.19193	1.16948	1.36345	1.26587	1.00177	0.775451	0.956907
1300002K09Rik	0.906974	0.911209	1.18911	1.83369	0.997279	0.711492	1.13778	1.15344
1300010F03Rik	1.7117	1.08209	0.871349	1.23996	0.943301	1.24113	0.897568	0.917996
1300014I06Rik	1.68018	1.50299	1.50402	1.74226	0.926087	0.98927	0.852813	1.23183
1300015D01Rik	0.768189	0.448418	0.620986	0.728812	0.885198	2.00198	0.410024	0.702793
1300017J02Rik	0.658766	0.720316	0.660904	0.752362	0.99188	0.869612	1.05404	1.08447
1300018I17Rik	1.40171	0.772462	0.706508	0.753166	1.23073	1.09914	0.806732	0.863392
1300018J18Rik	1.8868	1.67041	1.67145	1.43017	0.841481	1.01947	1.05978	1.07926
1500001M20Rik	1.75085	2.24835	1.63877	1.55044	1.05752	1.03866	1.07322	0.830603
1500002O10Rik	0	0	0	0	0	0	0	0
1500002O20Rik	1.43686	0.771007	0.812728	0.727502	1.21687	0.978694	0.928836	0.875595
1500003O03Rik	1.22015	1.39564	0.941419	0.752464	0.843558	0.732951	1.22753	1.19596
1500004A13Rik	1.09752	0.488585	0.847904	2.33974	0.689419	0.457521	1.49926	1.35373
1500009C09Rik	0	0	0	0	0	0	0	0
1500009L16Rik	0	0	0	0	0	0	0	0
1500010J02Rik	2.40063	1.52484	1.66805	2.40285	1.14938	0.890908	0.906495	1.05322
1500011B03Rik	1.99703	3.68945	3.77994	3.61875	1.19174	1.08225	0.86388	0.862129
1500011H22Rik	2.91785	3.17519	2.96388	2.64174	0.882497	1.00612	1.00058	1.1108
1500011K16Rik	1.51486	1.9478	1.76172	1.65595	0.825041	1.26971	0.924617	0.980631
1500012F01Rik	0.890069	1.07844	0.899905	0.824994	0.918881	0.967934	1.01852	1.09467
1500012K07Rik	2.03134	0	0.784667	0.577398	0.850671	1.97586	0.616644	0.556785
1500015A07Rik	1.91135	1.65359	1.85277	0.845691	0.996754	1.38309	0.804646	0.815504
1500015L24Rik	0	0	0	0	0	0	0	0
1500015O10Rik	0	0	0	4.09055	0	3.9994	0	0
1500016L03Rik	0	0	0	0	0	0	0	0
1500017E21Rik	0.0142164	0.0496807	0.0735868	0.0421271	0.690753	0.932515	1.24776	1.12897
1500031L02Rik	2.3631	2.38224	1.90809	1.9046	0.842763	0.97239	1.06909	1.11575
1500032L24Rik	2.14964	1.77081	1.78238	1.42003	0.793982	0.988188	1.06248	1.15535
1520402A15Rik	0.694241	0.927169	1.87721	1.48001	0.436095	1.15763	1.26449	1.14174
1600002D24Rik	0	0	0	0	0	0	0	0
1600002H07Rik	0.480072	0.468863	0.184092	0.163212	0.774568	0.663393	1.24023	1.32181
1600002K03Rik	1.73536	1.12542	1.13378	1.25144	0.942051	1.0628	1.04384	0.951316
1600010M07Rik	0.626962	1.39553	0.484368	0.267317	2.36301	0.522721	0.856461	0.257773
1600012F09Rik	0.871734	1.08422	0.828239	0.880022	0.921293	1.0001	1.01834	1.06026
1600012H06Rik	0.885832	1.10599	0.969751	1.31081	1.14095	1.13575	0.853334	0.869966
1600014C10Rik	1.64052	1.39105	1.38672	1.07469	1.00063	0.985966	0.988515	1.02489
1600014C23Rik	63867.2	0	0	0	0	0	0	0
1600014K23Rik	0	0	0	0	0	0	0	0
1600015I10Rik	0	0	0	0	0	0	0	0
1600016N20Rik	2.40784	1.31394	1.26014	1.65585	1.02461	0.874235	0.919568	1.18159
1600019K03Rik	0	0	0	0	0	0	0	0
1600020E01Rik	0.77786	0.814064	0.880333	0.645855	1.24299	1.10933	0.963169	0.684517
1600021P15Rik	1.79412	1.1561	1.31329	1.28017	0.993198	1.17139	0.951247	0.884168
1600025M17Rik	0	0	0	0	0	0	0	0
1600027N09Rik	1.36224	1.12075	0.865915	1.08076	1.18066	0.819466	1.02859	0.971281
1600029D21Rik	0.636335	0.318688	0.0614511	0.169571	1.19916	0.663169	0.796825	1.34084
1600029I14Rik	4.25796	0	0.822388	0	1.33735	2.66252	0	0
1600029O15Rik	1.02542	0.342365	0.7922	1.09302	1.44929	0.961794	1.16731	0.421596
1700001C02Rik	0	0	0	0	0	0	3.99945	0
1700001C19Rik	0.961359	0.887255	0.787998	0.844781	0.883739	1.0019	1.02498	1.08938
1700001D01Rik	0	0	0	0	0	0	0	0
1700001F09Rik	0	0	0	0	0	0	0	0
1700001G11Rik	0	0	6.78562	0	0	0	3.99945	0
1700001G17Rik	0	1.4015	1.62147	0.447435	1.3184	0	0.955696	1.72584
1700001J03Rik	0	0	0	0	3.99987	0	0	0
1700001J11Rik	0	0.394758	0.770713	0.756172	1.25331	1.10898	0.908516	0.729178
1700001K19Rik	0	0	0	0	0	0	0	0
1700001K23Rik	0	0	0	0	0	0	0	0
1700001L05Rik	1.3841	1.12917	1.206	1.11085	1.16844	0.926839	1.15926	0.745459
1700001L19Rik	0	28431.9	0	0	0	0	0	0
1700001O22Rik	0	0	0	0	0	0	0	0
1700001P01Rik	0	0	1.71247	1.89018	0.928255	2.46409	0	0.607566
1700003C15Rik	0	0	0	0	0	0	0	0
1700003D09Rik	0	0	24670.7	0	0	0	0	0
1700003E16Rik	0.308414	0	0.476539	0	1.7436	0.385704	0.983051	0.887625
1700003F12Rik	3.76845	2.51642	0.727843	0.803377	2.3672	0	0.857983	0.774695
1700003F17Rik	63867.2	0	0	27231	0	0	0	0
1700003G13Rik	0	0	0	0	0	0	0	0
1700003G18Rik	0	0.240008	0	0.229871	2.37065	0.449497	0.736486	0.443329
1700003H04Rik	0	0	0	0	0	0	0	0
1700003L19Rik	0	0	0	0	0	0	0	0
1700003M02Rik	0	0	0	0	0	0	0	0
1700003M07Rik	0	1.00719	0.749104	1.37808	1.62424	1.21263	1.03022	0.132888
1700003P14Rik	0	0	0	0	0	0	0	0
1700006A11Rik	0	0	0	0	0	0	0	0
1700006E09Rik	0	0	0	0	0	0	0	0
1700006F04Rik	0	0	0	0	0	0	0	0
1700006H21Rik	0	0	0	0	0	0	0	0
1700007B14Rik	0	0	0	27231	0	0	0	0
1700007F19Rik	0.933977	0.415779	1.64927	2.38931	1.341	0.723068	0.729061	1.20686
1700007G11Rik	0	0	3.75751	0	0	0	0	3.99939
1700007I08Rik	0	0	0	0.619937	2.74003	0	0.662074	0.597804
1700007J10Rik	0.409118	0.682979	0.355579	0.959394	1.15647	1.10856	0.978031	0.756935
1700007K09Rik	0	0	0	0	1.72543	1.14505	0	1.12934
1700007K13Rik	0	0	0.911806	2.01287	0	0.984006	1.07484	1.94101
1700007L15Rik	2.82564	2.24134	1.40902	1.29239	1.03271	0.985166	1.05272	0.929404
1700007P06Rik	3.02593	0	1.16886	0	0	0	2.75571	1.2441
1700008A04Rik	0	0	0	0	0	0	0	0
1700008F21Rik	0	0	0	0	0	0	0	0
1700008I05Rik	0	28431.9	0	0	0	0	0	0
1700008J07Rik	0.383333	1.09215	1.12537	0.882583	1.34845	0.990756	0.872753	0.788033
1700008K24Rik	0	0	0	0	0	0	0	0
1700008O03Rik	4.58583	0	3.54286	0.977632	0	1.91169	2.08816	0
1700008P02Rik	0	0	0	0	0	0	0	0
1700008P20Rik	0	0	0	27231	0	0	0	0
1700009C05Rik	0	0	0	0	0	3.9994	0	0
1700009J07Rik	0	0	0	0	0	0	0	3.99939
1700009N14Rik	0	0	0	0	0	0	0	0
1700009P17Rik	2.95742	1.07718	1.76552	0.802423	0.844427	0.336233	1.71393	1.10539
1700010B08Rik	0	0	0	0	0	0	0	0
1700010D01Rik	0	0	0	0	0	0	0	0
1700010I02Rik	0	0.411942	0.357447	0	0	2.3145	1.68544	0
1700010I14Rik	2.15533	2.30278	2.99723	2.02172	0.541558	1.07818	0.785145	1.59509
1700010J16Rik	0	0	0	0	0	0	0	0
1700010K23Rik	0	0	0	0	0	0	0	0
1700010M22Rik	0	0	0	0	0	0	0	0
1700011A15Rik	0	0	0	0	0	0	0	0
1700011B04Rik	0	0	0	0	0	0	0	0
1700011E24Rik	0	28431.9	24670.7	27231	0	0	0	0
1700011F03Rik	0	0	0	0	0	0	0	0
1700011F14Rik	0	0	0	0	0	0	0	0
1700011H14Rik	0	1.34706	0	0	0	0	2.75571	1.2441
1700011I03Rik	0	0	0	0	0	0	0	0
1700011J10Rik	2.8486	3.51171	2.42644	2.86511	1.2388	1.03525	0.764963	0.960982
1700011L22Rik	0	0	0	2.67653	1.31443	0.872297	0.952819	0.860325
1700011M02Rik	0	0	0	0	0	0	0	0
1700012A03Rik	0	0	0	0	0	0	0	0
1700012A16Rik	0	0	0	0	0	0.958992	2.09503	0.94583
1700012B07Rik	0	0	0	0	0	0	0	0
1700012B09Rik	0	0	0	0	0	0	0	0
1700012B15Rik	1.00274	1.07878	0.855375	0.783817	1.16791	1.0189	0.894168	0.919027
1700012D01Rik	0.833617	1.41986	1.21804	1.11264	1.00175	0.815888	0.990222	1.19214
1700012D14Rik	0.488192	0.651987	0.754318	0.555066	1.53332	1.08539	0.444594	0.936687
1700012I11Rik	0	0	0	0	0	0	0	0
1700012L04Rik	0	0	0	0	0	0	2.10187	1.89784
1700012P22Rik	0	0	0	0	0	0	0	0
1700013D24Rik	0	0	0	0	0	0	0	0
1700013F07Rik	0	0	0	0	0	0	0	0
1700013G23Rik	63867.2	85295.6	49341.5	54462	0	0	0	0
1700013G24Rik	0	0	0	0	0	0	0	0
1700013H16Rik	0	0	0	54462	0	0	0	0
1700013N18Rik	0	0	0	0	0	0	0	0
1700014N06Rik	0	0	0	0	0	0	0	0
1700015E13Rik	0	0	0	0	0	0	0	0
1700015F17Rik	0	0	0	0	0	0	0	0
1700015G11Rik	0	0	0	0	0	0	0	0
1700016C15Rik	0	4.33037	0	0	0	0	0	3.99939
1700016D06Rik	0.558365	0.745706	1.29412	1.54746	1.05224	2.09488	0.508506	0.344357
1700016G22Rik	0	0	0	0	0	0	0	0
1700016H13Rik	0	0	0	0	0	0	0	0
1700016K19Rik	0	0	0	0	0	0	0	0
1700016L04Rik	0	0	7.51504	0	0	0	0	3.99939
1700016L21Rik	0	0	0	0	0	0	0	0
1700016M24Rik	0	0	0	0	0	0	0	0
1700016P04Rik	0	0	0	0	0	0	0	0
1700017B05Rik	1.29757	0.795732	0.664896	0.711314	1.38065	0.772739	1.13347	0.71314
1700017D01Rik	0	0	0	0	0	0	0	0
1700017G19Rik	0	0	0	0	0	0	0	0
1700017J07Rik	0	0	0	0	0	0	0	0
1700017N19Rik	0	0	0	0	0	0	0	0
1700018A04Rik	0	0	0	0	0	0	0	0
1700018A14Rik	0	0	0	0	0	0	0	0
1700018B08Rik	0	0	0	0	0	0	0	0
1700018B24Rik	0	0	0	0	0	0	0	0
1700018C11Rik	0	0	0	0	0	0	0	0
1700018F24Rik	0	0	0	0	0	0	0	0
1700018G05Rik	0	0	0	0	0	0	0	0
1700018L02Rik	2.48955	0.918288	1.09905	0.758191	0.7149	0.889557	1.78139	0.614145
1700018L24Rik	0	0	0	0	2.93579	0	1.06406	0
1700019A02Rik	0.6618	0.441923	0.255642	0.705429	1.0393	0.413826	2.41081	0.136049
1700019B03Rik	2.08626	0	1.61177	3.55806	1.31051	1.73939	0.949976	0
1700019B21Rik	0	0	0	0	0	0	0	0
1700019D03Rik	127734	0	0	0	0	0	0	0
1700019E08Rik	0	0	0	0	0	0	0	0
1700019E19Rik	1.79352	1.96279	1.83304	1.91175	1.10315	0.887847	1.07189	0.937113
1700019G17Rik	1.01772	0.825112	0.906018	1.00579	1.105	0.927183	0.745769	1.22205
1700019G24Rik	0	0	0	0	0	0	0	0
1700019L03Rik	0	0	0	0	0	0	0	0
1700019M22Rik	0	0	0	0	0	0	0	0
1700019N12Rik	0	0	0	0	0	3.9994	0	0
1700019N19Rik	0	0	0	0	0	0	0	0
1700019O17Rik	0	0	0	0	0	0	0	0
1700020A23Rik	0	0	0	0	0	0	0	0
1700020C07Rik	2.84837	0.84534	0	2.02409	2.38565	0.791594	0.432334	0.390365
1700020D05Rik	2.30151	0.512282	0.711225	1.96258	2.45772	0.575655	0.209598	0.757009
1700020G17Rik	0	0	24670.7	0	0	0	0	0
1700020I14Rik	0.726861	1.02928	0.96443	1.06353	1.03783	1.16777	0.922527	0.871874
1700020L24Rik	0	0	24670.7	0	0	0	0	0
1700020M21Rik	0	0	0	0	0	0	0	0
1700020N01Rik	0	0	0	0	0	0	0	0
1700020N15Rik	0	0	0	0	0	0	0	0
1700020N18Rik	6.36716	0	0	0	3.9996	0	0	0
1700020O03Rik	1.43165	1.40212	1.26405	1.24262	1.12413	1.08704	0.908	0.880829
1700021C14Rik	0.826425	0.965737	0.758175	0.792811	0.811132	0.882802	1.22301	1.08305
1700021F05Rik	1.16517	1.13144	0.871217	0.993586	0.838922	0.920317	1.09215	1.14862
1700021F07Rik	0	0	0	0	0	0	0	0
1700021K19Rik	1.85148	1.10643	1.13158	1.26687	1.11041	0.940622	0.892664	1.05631
1700021N21Rik	63867.2	0	0	27231	0	0	0	0
1700022A21Rik	0	0	0	0	0	0	0	0
1700022A22Rik	0	0	0	0	0	0	0	0
1700022E09Rik	0	0	0	27231	0	0	0	0
1700022H16Rik	0	0	0	0	0	0	0	0
1700022I11Rik	0	0	0	0	0	0	0	0
1700022P22Rik	0	0	0	0	0	0	0	0
1700023A16Rik	0	28431.9	24670.7	54462	0	0	0	0
1700023C21Rik	0	0	0	0	0	0	0	0
1700023E05Rik	0	0	0	0	0	0	0	0
1700023F02Rik	0	0	0	0	0	0	0	0
1700023F06Rik	0	0	0	0	0	0	0	0
1700023L04Rik	0	0	3.75751	0	0	0	0	3.99939
1700024B18Rik	0	0	0	0	0	0	0	0
1700024F13Rik	0	2.83461	2.45964	1.35745	3.9998	0	0	0
1700024G13Rik	0	0	0	0	0	0	0	0
1700024P03Rik	0	0	0	0	0	0	0	0
1700024P04Rik	0	0	0	0	0	0	0	0
1700024P16Rik	0.565089	0.494644	0.448831	0.698444	1.17658	1.35518	0.630272	0.837972
1700025B11Rik	0.682881	1.21599	0.791354	0.291159	1.71584	0.569343	0.31095	1.40382
1700025C18Rik	0	0	0	0	0	0	0	0
1700025E21Rik	4.18499	5.58913	5.65806	1.78436	1.31443	0.872297	0.952819	0.860325
1700025F22Rik	0	0	0	0	0	0	0	0
1700025F24Rik	0	0	0	0	0	0	0	0
1700025G04Rik	1.13403	2.08731	1.89543	2.02704	1.5069	0.581834	1.40018	0.511083
1700025K23Rik	5.36946	4.92129	5.24632	4.57875	1.19044	0.921677	0.719111	1.16876
1700025K24Rik	0	0	0	0	0	0	0	0
1700025M24Rik	0	0	0	0	0	0	0	0
1700025N23Rik	1.00417	0.830199	0.783704	0.873773	1.36455	1.16185	0.858509	0.615084
1700026D08Rik	0	0	0	0	0	0	0	0
1700026D11Rik	0	0	0	0	0	0	0	0
1700026F02Rik	0	0	0	0	0	0	0	0
1700026J04Rik	0.992878	0.884001	2.30118	0.846665	0.623687	1.6556	0.904213	0.816439
1700026L06Rik	0	0	0	0	0	0	0	0
1700027A15Rik	0	0	0	0	0	0	0	0
1700027A23Rik	0	0	0	27231	0	0	0	0
1700027D21Rik	1.74024	0	0.336112	0.370993	2.18631	1.81363	0	0
1700027F09Rik	0	0	0	0	0	0	0	0
1700027H10Rik	0	0	0	0	0	0	0	0
1700027I24Rik	0	0	0	0	0	0	0	0
1700027J07Rik	0	0	0	0	1.0945	2.90539	0	0
1700028B04Rik	0	0	0	0	0	0	0	0
1700028D13Rik	0	0	0	0	0	0	0	0
1700028E10Rik	0.162801	0.398609	0.471651	0.613149	1.02265	0.904888	0.778379	1.29408
1700028I16Rik	0	56863.7	0	0	0	0	0	0
1700028J19Rik	0.679083	0.302309	1.31159	1.15816	0.853148	1.13235	0.61844	1.39601
1700028K03Rik	0.552429	0.245926	1.06697	2.35538	1.38806	1.15145	1.0062	0.454259
1700028M03Rik	0	0	0	0	0	0	0	0
1700028P14Rik	0	0	0	0	0	0	0	0
1700028P15Rik	0	0	0	0	0	0	0	0
1700029B22Rik	0	0	0	0	0	0	0	0
1700029F09Rik	0.383003	1.24808	0.769326	0.581351	0.952729	0.957971	1.0185	1.0708
1700029F12Rik	0	0	0	0	0	0	0	0
1700029G01Rik	8.11918	4.76447	4.56187	6.34657	0.9273	1.02564	1.28837	0.758678
1700029H14Rik	0	0	0	0	0	0	0	0
1700029I01Rik	1.36605	1.28642	1.23802	1.83693	1.61719	0.854192	0.837352	0.69126
1700029I15Rik	0.441874	0.284136	0.60689	0.60707	1.29532	0.961951	0.693046	1.04968
1700029J03Rik	0	0	74012.2	0	0	0	0	0
1700029J07Rik	0.992519	0.690374	0.718856	0.740559	1.20796	1.06023	0.76265	0.969165
1700029J11Rik	0	0.235344	0.102105	0.338105	0.99625	1.65286	0.48145	0.869427
1700029M20Rik	0	0	0	0	0	0	0	0
1700029N11Rik	0	0	0	0	0	0	0	0
1700029P11Rik	0	0	0	0	0	0	0	0
1700030A11Rik	0	0	0	0	0	0	0	0
1700030C10Rik	0.688883	0.68149	0.620907	0.358989	0.528891	0.733886	1.28958	1.44764
1700030F04Rik	0	0	0	0	0	0	0	0
1700030F18Rik	0	0	0	0	0	0	0	0
1700030J22Rik	0.508936	0.792976	0.196593	0.43399	0.639391	1.16688	1.04285	1.15087
1700030K09Rik	1.56688	0.952724	1.01122	1.01025	0.960248	0.828426	1.00931	1.20202
1700030L20Rik	0	0	0	0	0	0	0	0
1700030M09Rik	0	0	0	0	0	0	3.99945	0
1700030N03Rik	0	0	0	0	0	0	0	0
1700030O20Rik	0	0	0	0	0	0	0	0
1700031A10Rik	0	0	24670.7	0	0	0	0	0
1700031F05Rik	0	0	0	0	0	0	0	0
1700031M16Rik	0	0	0	0	0	0	0	0
1700031P21Rik	0	0	49341.5	0	0	0	0	0
1700034E13Rik	0	0	0	0	0	0	0	0
1700034F02Rik	0.934914	0.416198	0.722281	0.398619	1.17456	0.779472	1.27714	0.768776
1700034G24Rik	0	0	0	0	0	0	0	0
1700034H14Rik	0.705728	1.06492	0.842614	0.939174	0.946115	0.992113	1.00162	1.06015
1700034H15Rik	0.982707	0.328105	0.601036	0.628493	1.13171	1.22898	0.932239	0.707066
1700034I23Rik	0	0	0	0	0	0	0	0
1700034J05Rik	0	53.8551	22.1357	16.2886	3.9996	0	0	0
1700034K08Rik	0	0	0	0	0	0	0	0
1700034O15Rik	0	0	0	0	0	0	0	0
1700034P13Rik	1.65406	0.946722	1.03446	1.10823	0.6432	1.01787	1.07596	1.26296
1700036G14Rik	0	0	0	0	0	0	0	0
1700037C18Rik	12.6294	4.41748	5.92389	7.3079	0.566663	1.12817	0.821539	1.48358
1700037H04Rik	1.61138	1.52907	1.47422	1.39217	0.852391	1.02528	0.849596	1.27273
1700039E15Rik	0	0	0	0	0	2.63213	0.718774	0.649
1700039E22Rik	0	0	0	0	0	0	0	0
1700040I03Rik	1.1101	0.883967	0.869704	0.766632	1.07054	1.04285	1.02521	0.861403
1700040L02Rik	3.74889	3.16751	2.92581	2.96848	0.865071	1.24385	1.0103	0.880771
1700040N02Rik	0	0	0	0	0	0	0	0
1700041C23Rik	0	0	0	0	0	0	0	0
1700041M19Rik	0	0	0	0	0	0	0	0
1700042B14Rik	0	0	0	0	0	0	0	3.99939
1700042G07Rik	0	0	0	0	0	0	0	0
1700042G15Rik	0	0	0	0	0	0	0	0
1700042O10Rik	0	8.54188	0	4.09055	0	3.9994	0	0
1700044C05Rik	0	0	0	0	0	0	0	0
1700044K03Rik	0	0	0	0	0	0	0	0
1700045H11Rik	0.582405	0	0.449945	0	0.731689	1.94229	1.32598	0
1700045I19Rik	0	0	0	0	0	0	0	0
1700046C09Rik	0	0	0	0	0	0	0	0
1700047G03Rik	0	0	0	0	0	0	0	0
1700047I17Rik2	0	0	0	0	0	0	0	0
1700047L14Rik	0	0	0	0	0	0	0	0
1700047M11Rik	0.985828	1.31659	1.14242	1.99655	1.23852	0.5137	1.23446	1.0133
1700048M11Rik	0	0	0	0	0	0	0	0
1700048O20Rik	0.985835	1.82861	1.33284	1.26098	1.61697	0.93608	0.523716	0.923234
1700049E15Rik	0	0	0	0	0	0	0	0
1700049E22Rik	0	0	0	0	0	0	0	0
1700049G17Rik	0.950326	1.11331	1.04976	1.37907	1.12061	0.952174	0.857868	1.06935
1700049L16Rik	0	0	0	0	0	0	0	0
1700051A21Rik	0	0	0	0	0	0	0	0
1700052I22Rik	0	0	0	0	0	0	0	0
1700052K11Rik	2.8685	2.59304	2.27263	2.20896	1.3606	1.07377	0.879663	0.685962
1700052N19Rik	0.809789	1.22722	0.903481	1.00275	1.07418	1.17613	0.85712	0.892575
1700054A03Rik	0	0	0	0	0	0	0	0
1700054K19Rik	0	0	0	0	0	0	0	0
1700054M17Rik	3.92833	3.74738	1.51744	1.19637	1.05755	0	1.78876	1.15365
1700054N08Rik	1.94584	2.16558	1.31537	2.07411	1.2223	0.405579	1.77207	0.600019
1700054O13Rik	0	0	0	0	0	3.9997	0	0
1700055C04Rik	0	0	0	0	0	0	0	0
1700055N04Rik	58.5807	23.0981	31.3568	34.9678	1.57706	1.04659	0	1.3763
1700056E22Rik	1.92872	1.71722	1.49006	3.28939	0.908663	0.804024	1.0978	1.18948
1700057G04Rik	0	1.02075	0	0.977632	0	1.91169	2.08816	0
1700057H15Rik	0	0	0	0	0	0	0	0
1700057K13Rik	3.13061	0	2.41859	0	0	0	1.42552	2.57428
1700058G18Rik	0	0	0	0	0	0	0	0
1700060C16Rik	25.4686	14.1724	2.45951	5.42952	3.9996	0	0	0
1700060C20Rik	0	0	0	0	0	0	0	0
1700061F12Rik	0	0	0	0	0	0	0	0
1700061G19Rik	0	0	0	0	0	0	0	0
1700061I17Rik	1.60614	2.02586	1.34425	1.25548	0.840765	1.3391	0.609461	1.21066
1700061J05Rik	0	0	0	0	0	0	0	0
1700063A18Rik	0	0	0	0	0	0	0	0
1700063D05Rik	0.302538	0.942773	0.584326	1.61242	1.14026	0.693654	1.17097	0.995105
1700063O14Rik	0	0	0	0	0	0	0	0
1700064J06Rik	0	0	0	0	0	0	0	0
1700064M15Rik	0	0	0	0	0	0	0	0
1700065D16Rik	3.32243	5.42318	2.56678	0.944385	0.695672	1.38501	1.00858	0.910671
1700065I16Rik	0	0	0	0	0	0	0	0
1700065I17Rik	0	0	1.69652	0	0	0	3.99972	0
1700065J11Rik	0	0	0	0	0	0	0	0
1700065J18Rik	0	0	0	0	0	0	0	0
1700065O20Rik	0	0	0	0	0	0	0	0
1700066B17Rik	0	0	0	0	0	0	0	0
1700066B19Rik	63867.2	28431.9	24670.7	54462	0	0	0	0
1700066J24Rik	0	0	0	0	0	0	0	0
1700066M21Rik	0.171668	0.381421	0.296912	0.327065	0.964687	0.860043	0.982391	1.19288
1700066N21Rik	0	0	0	0	0	0	0	0
1700066O22Rik	0	0	0	0	0	0	0	0
1700067G17Rik	0	0	0	0	0	0	0	0
1700067K01Rik	3.22211	3.01222	5.60087	4.9457	2.024	0.537278	1.17375	0.264952
1700067P10Rik	0	0	0	0	0	0	0	0
1700069L16Rik	0	0	0	0	0	0	0	0
1700069P05Rik	0	0	0	0	0	0	0	0
1700071K01Rik	0	0	0	27231	0	0	0	0
1700071M16Rik	0	0	0	0	0	0	0	0
1700072B07Rik	0	0	0	0	0	0	0	0
1700072E05Rik	0	0	0	27231	0	0	0	0
1700072O05Rik	0	0	0	0	0	0	0	0
1700073E17Rik	0	0	0	0	0	0	0	0
1700074H08Rik	0	0	0	0	0	0	0	0
1700074P13Rik	0	0	0	0	0	0	0	0
1700080E11Rik	0	0	0	0	0	0	0	0
1700080N15Rik	0	0	0	0	0	0	0	0
1700080O16Rik	0	0	0	0	0	0	0	0
1700081H04Rik	0	0	0	0	0	0	0	0
1700081H22Rik	0	0	0	0	0	0	0	0
1700081L11Rik	1.20704	0.803367	0.966144	0.914546	1.17088	1.27031	0.796504	0.762303
1700084C01Rik	0	0	0	1.9681	0	0	2.10187	1.89784
1700084E18Rik	1.35553	0.905168	1.30905	1.15592	1.70299	0.565079	0.617242	1.11464
1700084F23Rik	0	0	0	0	0	0	0	0
1700084J12Rik	0	0	0	0	0	0	3.99945	0
1700085B03Rik	0	0	0	0	0	0	0	0
1700085C21Rik	0	0	0	0	0	0	0	0
1700086L19Rik	0	0	0	0	0	0	0	0
1700086O06Rik	1.17552	1.04662	1.00907	1.48505	1.20334	1.03452	0.634398	1.12773
1700088E04Rik	0	0.702709	2.439	1.34606	0	2.63213	0.718774	0.649
1700090G07Rik	0	0	0	0	0	0	0	0
1700091E21Rik	0.938388	0.596777	1.13923	0.685884	1.51575	1.28532	0.427293	0.771631
1700092C02Rik	0	0	0	0	0	0	0	0
1700092C10Rik	0	0.146799	0.127379	0	1.44999	0.549861	1.05108	0.949051
1700092E19Rik	0	0	0	0	0	0	0	0
1700092K14Rik	0	0	0	0	0	0	0	0
1700092M07Rik	1.02519	0	1.38605	1.31134	2.25396	1.06843	0.466822	0.210753
1700093K21Rik	0	0	0	0.356516	1.0505	1.04571	1.90374	0
1700094D03Rik	0.570718	0.688098	0.693523	0.90744	1.30704	0.90209	0.822941	0.967927
1700094J05Rik	0	0	0	3.74491	0	0	3.99945	0
1700094M24Rik	0	0	0	0	0	0	0	0
1700095A21Rik	0	0	0	0	1.94912	0	1.4129	0.637874
1700095B10Rik	0	0	0	0	0	0	0	0
1700095B22Rik	0	0	0	0	0	0	0	0
1700096J18Rik	0	0	0	0	0	0	0	0
1700096K18Rik	1.72109	1.40467	1.71748	1.16189	1.12617	0.986522	0.914318	0.972985
1700097N02Rik	0	0	0	0	0	3.9994	0	0
1700100L14Rik	0	0	0	0	0	0	0	0
1700101E01Rik	0	6.65461	1.6498	3.64203	1.34143	1.78043	0	0.878
1700101I11Rik	1.92007	1.99444	0.988916	1.09154	0.402037	0.53361	1.7486	1.31572
1700101O22Rik	0	0	0	0	0	0	0	0
1700102H20Rik	0.672081	1.49595	0.259612	0.859663	1.68871	0.840508	0.918096	0.552649
1700102P08Rik	0.282657	0.377493	0.436742	0.602582	0.710219	1.06048	1.41579	0.813498
1700104A03Rik	0	0	0	0	0	0	0	0
1700105P06Rik	52.6995	7.82011	20.3568	26.2144	0	0	3.99945	0
1700106J16Rik	0	0	0	0	0	0	0	0
1700106N22Rik	1.50435	0.920825	0.653737	0.801757	1.12215	1.13664	0.813439	0.92776
1700108F19Rik	0.76324	2.03863	2.06378	1.30169	1.43832	1.27268	0.347541	0.941412
1700108J01Rik	0	0	0	0	0	0	0	0
1700108M19Rik	0	0	0	0	0	0	0	0
1700109F18Rik	0	0	0	0	0	0	0	0
1700109G14Rik	0	0	0	0	0	0	0	3.99939
1700109G15Rik	0	0	0	0	0	0	0	0
1700109H08Rik	0.244566	0.626024	0.495974	0.599581	1.30582	0.892076	0.696017	1.10608
1700109I08Rik	0	0	0	0	0	0	0	0
1700110C19Rik	0	0.602272	2.613	1.15367	1.69968	1.12796	0.616041	0.556239
1700110I01Rik	63867.2	0	0	0	0	0	0	0
1700110K17Rik	0	0	24670.7	27231	0	0	0	0
1700110M21Rik	0	0	0	0	0	0	0	0
1700111N16Rik	0	0	0	27231	0	0	0	0
1700112E06Rik	1.2342	1.17735	0.953492	1.95454	1.32904	0.661496	1.28455	0.724907
1700112H15Rik	0	0	0	0	0	0	0	0
1700113A16Rik	1.97637	0.928702	0.805847	0.51496	0.965593	1.2816	0.84994	0.902864
1700113H08Rik	0	0	0	0.581333	0	1.13676	0.620847	2.24231
1700113I22Rik	2.7055	3.74706	2.32241	2.05074	0.75533	0.626576	1.50571	1.11236
1700119H24Rik	5.74994	2.3701	3.53729	3.81358	1.47151	0.798987	0.678798	1.0507
1700120C14Rik	0	1.56301	2.71249	0	1.10275	0.731818	0	2.16533
1700120E14Rik	0	0	0	0	0	0	0	0
1700120G07Rik	0	0	0	0	0	0	0	0
1700120K04Rik	1.26494	0.563118	0.488624	1.07867	0.794589	2.10926	0.575992	0.520078
1700121L16Rik	0	0	3.70595	4.09055	0	3.9994	0	0
1700121N20Rik	0	0	0	0	0	0	0	0
1700122O11Rik	0	0	1.426	0.786991	2.31892	0	1.68097	0
1700123I01Rik	0	0	0.739251	0.815969	2.40431	1.59557	0	0
1700123K08Rik	0	0	0	0	0	0	0	0
1700123L14Rik	0	0	0	0	0	0	0	0
1700123M08Rik	3.4442	1.53326	2.66087	0.734253	1.08176	0.717891	0.78416	1.41608
1700123O12Rik	0	0	0	0	0	0	0	0
1700123O20Rik	1.43782	1.77291	1.49136	1.2796	0.929466	1.01165	1.03922	1.01967
1700123O21Rik	0	56863.7	74012.2	190617	0	0	0	0
1700125D06Rik	0	0	3.70595	4.09055	0	3.9994	0	0
1700125G02Rik	0	0	0	0	0	0	0	0
1700125G22Rik	0	8.54188	0	0	0	3.9994	0	0
1700125H03Rik	0	0	0	0	0	0	0	0
1700125H20Rik	0	0	0	0	0	0	0	0
1700126H18Rik	0	0	0	0	0	0	0	0
1700128A07Rik	0	0	0	0	0	0	0	0
1700128F08Rik	0.388541	0.283037	0.491191	0.632525	1.4644	0.839299	0.868523	0.827779
1700129C05Rik	0	0	0	0	0	0	0	0
1810006J02Rik	0	0	0	0	0	0	0	0
1810006K21Rik	1.89401	2.07324	1.48704	1.69667	0.888234	0.9261	1.03226	1.15341
1810007C17Rik	0	0	0	0	0	0	0	0
1810007D17Rik	0	0	0	0	0	0	0	0
1810007I06Rik	0	1.04728	0	0	0	1.96139	1.07122	0.967236
1810008A18Rik	2.00432	1.6584	1.65907	1.51125	1.10189	0.814176	1.0554	1.02854
1810008I18Rik	0.844982	0.463685	0.559084	0.626912	0.840846	0.532728	1.34857	1.27785
1810009A15Rik	1.35792	1.58381	1.18808	1.14347	0.810345	0.965156	1.06043	1.16406
1810009J06Rik	0	0	0	0	0	0	0	0
1810010D01Rik	0	0	0	7.48981	0	0	3.99945	0
1810010H24Rik	4.95967	4.60505	4.48851	4.95431	1.09783	1.26021	0.709776	0.932181
1810011H11Rik	1.9507	1.51969	3.10827	4.57443	1.9912	0.50824	0.99928	0.501265
1810011O10Rik	0.544916	0.477671	0.262505	0.288849	0.699128	2.31544	0.714684	0.270752
1810012K16Rik	4.47051	2.57061	2.01469	1.42957	1.63812	1.08711	0.50891	0.765849
1810012P15Rik	2.44556	2.09836	1.70269	1.6944	1.41231	0.842709	0.893559	0.851417
1810013A23Rik	0.543941	0.242147	0.420229	0.927678	3.07514	0.453503	0.247683	0.223639
1810013D10Rik	1.16682	1.02341	0.902787	0.876541	0.881293	1.10456	0.921888	1.09226
1810013L24Rik	0.603883	0.821086	0.842008	0.919177	0.947945	0.963863	1.01782	1.07037
1810014B01Rik	0.700203	1.53629	0.946667	0.895633	0.219921	1.48031	1.02484	1.27493
1810014F10Rik	1.00812	1.09884	1.06912	0.791927	0.882725	1.10284	1.00711	1.00732
1810018F18Rik	0	0	0	0	0	0	0	0
1810019D21Rik	0.953182	0.412951	0.777308	0.611949	1.34204	0.750552	0.778263	1.12915
1810019J16Rik	1.43982	0.487134	0.845385	0.761226	1.04915	0.864307	0.760518	1.32602
1810020D17Rik	1.28603	1.07068	1.15216	1.05624	0.924052	0.861531	1.11982	1.0946
1810020O05Rik	0	0	0	0	0	0	0	0
1810021B22Rik	2.5044	1.37217	1.52552	0.86245	1.08911	1.32508	0.83335	0.752454
1810022K09Rik	0.889211	2.02264	1.3763	1.46199	0.703948	1.09427	0.987298	1.21448
1810024B03Rik	0	0	0	0	0	1.29923	1.41917	1.2814
1810026B05Rik	0.323851	0.509399	0.585458	0.782456	1.32908	1.26003	0.762889	0.648
1810026J23Rik	0.671127	0.80817	0.658959	0.639343	1.11744	0.88087	1.00821	0.993472
1810027O10Rik	1.68452	1.40179	1.41774	1.05476	0.721528	1.07455	1.06214	1.14179
1810029B16Rik	1.11816	1.79964	1.16288	1.11853	0.810448	1.18324	1.08685	0.91946
1810030J14Rik	0	0	0	0	0	0	0	0
1810030N24Rik	1.7655	1.89489	1.59284	1.24256	0.759602	1.1443	0.95259	1.14351
1810030O07Rik	1.28034	1.18523	1.20531	1.46054	1.43275	0.924313	0.835894	0.807039
1810031K17Rik	0.819959	0.682387	0.857158	1.04622	1.08745	1.01581	0.891872	1.00487
1810032O08Rik	1.01349	1.47084	1.33891	1.08894	1.12048	1.04778	1.09835	0.733383
1810033B17Rik	0	11.7302	13.5712	29.9593	0	0	3.99945	0
1810034E14Rik	0.53873	0.448373	0.420728	0.309592	0.595895	0.849496	1.01857	1.53604
1810035I16Rik	0.436035	0.582331	0.168432	0.371823	0.821702	1.09061	1.19129	0.896372
1810035L17Rik	0.800218	1.8433	1.42514	1.27152	0.853359	0.967784	1.06559	1.11326
1810037I17Rik	2.20068	2.58934	2.29366	1.53921	0.754686	1.19189	0.970514	1.08291
1810041L15Rik	0	0	0	0	0	0	0	0
1810043G02Rik	2.35199	2.02997	1.6131	1.63725	0.889472	1.0405	0.994476	1.07555
1810043H04Rik	2.36247	1.37531	1.51161	1.21907	0.806697	1.10605	0.976453	1.1108
1810044D09Rik	1.30221	1.10145	1.00605	0.860599	0.654403	0.895707	1.24523	1.20466
1810046J19Rik	1.80438	1.2882	1.26236	1.00675	0.871584	1.08579	0.911685	1.13094
1810046K07Rik	0.281957	0.0836792	0.290439	0.400725	1.06268	2.03734	0.513555	0.386418
1810048J11Rik	0.525096	0.811659	0.698653	1.00748	1.38809	0.8391	0.81029	0.962517
1810049H13Rik	1.95578	1.33221	1.36987	1.3111	0.947308	0.928261	0.976395	1.14804
1810053B23Rik	1.84745	4.74107	3.14838	1.66805	0.47785	3.10321	0.173195	0.245744
1810055G02Rik	0.293625	0.210278	0.163558	0.222262	1.16547	1.46262	0.560965	0.810942
1810058I24Rik	0.521167	0.405262	0.405249	0.363615	0.939616	1.05949	0.932298	1.0686
1810062G17Rik	0.743271	1.45589	0.689069	1.26763	0.933788	0.557723	1.2861	1.22238
1810062O18Rik	3.58758	4.79126	6.46712	3.56913	0	0.997029	0.544533	2.45836
1810063B05Rik	1.23161	1.18953	1.02105	0.758505	0.834727	1.40815	0.819897	0.93723
1810063B07Rik	0.567868	0.597191	0.607205	0.540385	1.16319	0.813101	1.08303	0.940676
1810064F22Rik	1.88463	3.68681	4.41927	5.43246	0.733656	0.575402	1.07573	1.61521
1810065E05Rik	0	0	0	0	0	0	0	0
1810074P20Rik	0.815652	1.19522	1.02106	1.04008	1.17732	1.06728	0.858017	0.897379
2010001E11Rik	2.9292	2.48945	2.46872	1.476	1.84001	0.666048	0.727531	0.766394
2010001M06Rik	2.70056	3.00553	5.21589	6.90863	1.69639	1.68867	0.614851	0
2010001M09Rik	3.4442	1.53326	0.665217	2.20276	1.08176	0.717891	0.78416	1.41608
2010002M12Rik	0.592797	1.14355	0.763287	1.1795	1.36536	0.823726	1.07972	0.731181
2010002N04Rik	0.874725	1.07086	0.929197	0.839149	0.824204	0.911611	1.09534	1.16883
2010003K11Rik	7.09484	3.35908	2.52579	1.55494	0.827358	1.80824	0.567758	0.796645
2010003K15Rik	2.55197	2.2919	1.75475	2.05048	0.811672	1.04532	1.10872	1.0343
2010003O02Rik	0.960226	0.880074	0.818201	0.638196	0.79832	1.04781	1.01593	1.13794
2010005H15Rik	3.79484	4.50494	1.9545	6.472	0.794589	2.10926	0.575992	0.520078
2010009K17Rik	0	0	0	0	0	0	0	0
2010010A06Rik	0	0	0	0	0	0	3.99945	0
2010011I20Rik	0.717334	0.54312	0.649986	0.516861	1.02346	1.0079	0.953072	1.01556
2010012O05Rik	1.72617	1.83728	1.76396	1.55895	0.916738	1.16442	0.957503	0.961336
2010015L04Rik	1.84106	1.41565	1.49992	1.42722	2.24989	0.725617	0.487753	0.536741
2010016I18Rik	0	1.4436	1.25263	1.38263	0	0	0	3.9998
2010106C02Rik	0	56863.7	49341.5	0	0	0	0	0
2010106E10Rik	0.823108	0.916061	0	0.526423	1.29262	0	0	2.70736
2010106G01Rik	0.408974	0.708766	0.698933	0.81999	1.08036	0.990753	0.957977	0.970913
2010107E04Rik	0.935895	1.52712	1.29869	1.12344	0.682107	1.00287	1.02005	1.29497
2010107G12Rik	0	0	0	0	0	0	0	0
2010107G23Rik	5.46341	3.64823	3.62888	3.80662	1.13002	0.805465	0.667448	1.39707
2010107H07Rik	1.80256	1.49112	1.07042	0.95209	0.937949	0.936483	1.15769	0.967879
2010109A12Rik	0	1.12623	1.46587	2.69666	0.794589	2.10926	0.575992	0.520078
2010109I03Rik	0.325799	0.43511	0.503401	0.861245	1.59631	0.760565	0.919785	0.723338
2010109K11Rik	0.884714	1.44584	1.11968	1.06712	0.935988	0.946286	1.10785	1.00988
2010110P09Rik	1.41213	1.99819	1.052	2.6879	1.42561	0.525602	1.2401	0.808683
2010111I01Rik	1.4321	0.991563	0.993592	1.10332	1.09863	1.09687	0.944917	0.859578
2010204K13Rik	3.51986	1.56695	0.679831	0.750383	1.10552	0	0	2.89437
2010300C02Rik	9.59392	4.27095	3.70595	0	0	3.9994	0	0
2010305A19Rik	1.0734	1.40183	1.46957	1.05303	0.769743	1.01967	1.18733	1.02325
2010308F09Rik	2.09253	1.3973	2.02077	2.23048	1.31445	0.87231	0.952834	0.86034
2010310C07Rik	4.29742	2.39136	6.01756	3.2065	1.68717	0.671797	0.978418	0.662577
2010315B03Rik	0	0	0	0	0	0	0	0
2010317E24Rik	0	1.34706	0	9.03113	0	0	2.75571	1.2441
2010320M18Rik	1.89239	1.2547	1.15871	0.961361	0.708178	0.780485	1.22838	1.28296
2010321M09Rik	1.29103	1.10089	1.11681	1.26372	1.08891	0.965199	0.971501	0.974386
2200002D01Rik	9.04306	8.6696	8.34742	5.81681	0.959473	1.10705	0.877295	1.05618
2200002J24Rik	0	0	0	27231	0	0	0	0
2200002K05Rik	1.42379	1.05638	0.916638	2.42823	1.49061	0	1.72885	0.78051
2210009G21Rik	1.17815	0.951171	0.995043	1.13236	1.25435	0.95729	1.0002	0.788164
2210010C04Rik	0	2.83448	7.37855	2.71476	3.9996	0	0	0
2210010C17Rik	2.09062	13.7064	3.08343	20.5016	1.19386	0.475369	1.47121	0.85955
2210012G02Rik	0.865459	0.919694	1.00563	0.886801	1.03907	1.07071	0.848557	1.04167
2210013O21Rik	4.27932	4.95309	4.62846	5.00453	0.998439	0.866471	1.2805	0.854581
2210015D19Rik	1.58319	1.60668	1.4667	0.949607	0.893364	1.22488	0.916402	0.965354
2210016F16Rik	2.06715	1.84291	1.64784	1.51726	0.811133	0.944016	1.12104	1.12381
2210016L21Rik	1.83143	1.58984	1.60355	1.47063	0.75737	0.890709	1.21616	1.13576
2210018M11Rik	0.992694	0.826719	0.879088	0.984712	1.2726	1.04722	0.91942	0.760757
2210019I11Rik	0	0	0	0	0	0	0	0
2210020M01Rik	0	0	0	1.2846	0	1.25598	2.74383	0
2210021J22Rik	0.840743	0.650908	0.367123	0.623418	0.482197	0.899053	1.43145	1.1873
2210039B01Rik	2.502	1.92856	1.83452	3.25959	1.36793	0.830541	0.89666	0.904869
2210403K04Rik	0.482218	0.838994	0.959111	0.800022	0.766388	1.00337	0.894667	1.33557
2210404J11Rik	1.28191	1.36446	1.07226	1.54929	0.99899	0.980378	0.934823	1.08581
2210404O07Rik	24.5681	11.6827	13.5883	15.9507	1.40298	1.62935	0.508502	0.459141
2210404O09Rik	1.4385	1.73614	1.667	2.5351	0.883529	1.14603	1.20815	0.762294
2210407C18Rik	127734	0	0	27231	0	0	0	0
2210408F21Rik	1.66992	1.24041	1.24219	1.09444	1.13289	1.01038	0.899435	0.957288
2210408I21Rik	0.454121	0.862282	0.819814	0.904891	1.10029	1.04699	0.911537	0.941174
2210409D07Rik	0	0	0	0	0	0	0	0
2210409E12Rik	0	0	0	27231	0	0	0	0
2210411K11Rik	1.19105	0.750167	0.712275	0.89528	1.27467	0.941532	0.887838	0.895965
2210414B05Rik	0	0	0	0	0	0	0	0
2210415F13Rik	0	85295.6	24670.7	81692.9	0	0	0	0
2210416O15Rik	0	2.73942	3.16938	3.49829	1.28849	0	1.86803	0.843348
2210417A02Rik	1.30587	1.08516	1.41241	1.81882	0.874984	1.05246	1.07033	1.00222
2210417K05Rik	0	0	0	27231	0	0	0	0
2210420H20Rik	0	0	0.464101	0	1.50942	1.50255	0	0.987954
2300002M23Rik	0	0	0	0	0	0	0	0
2300003K06Rik	0	0	0	0	0	0	0	0
2300005B03Rik	0	0	0	0	0	0	0	0
2300009A05Rik	1.21469	0.848672	0.951462	0.812826	0.868998	1.35031	0.837347	0.943344
2310001A20Rik	0.826269	1.35511	1.25634	1.39182	0.986909	0.853625	1.13145	1.02802
2310001H17Rik	0.578885	0.580392	0.787505	0.656751	0.841096	0.809988	1.23545	1.11346
2310001H18Rik	0	0	0	0	0	0	0	0
2310001K24Rik	3.79916	3.38255	2.20133	4.04962	0	0.791877	0.864975	2.34303
2310002D06Rik	0	0	0	0	0	3.9994	0	0
2310002J15Rik	0	0	0	0	0	0	0	0
2310002L09Rik	0	0	0	0	0	0	0	0
2310002L13Rik	0	0	0	0	0	0	0	0
2310003C23Rik	1.25909	1.06266	1.0186	0.879612	0.961839	1.12709	0.922507	0.988564
2310003F16Rik	1.21098	1.41618	1.23177	0.988947	0.891848	1.02072	0.971466	1.11597
2310003H01Rik	1.72782	1.04028	1.0832	1.24995	1.19211	1.05679	0.883494	0.867606
2310003L22Rik	1.21318	1.34648	1.25824	1.06995	0.814269	1.07382	0.991329	1.12058
2310004I24Rik	1.51921	1.50499	1.20266	1.20352	1.00143	0.932367	0.988545	1.07766
2310004N24Rik	2.74844	2.51903	2.24824	1.86117	1.01557	1.57257	0.392627	1.01923
2310005A03Rik	0.322503	0.717845	1.37035	0.687527	0.607754	1.47885	0.587409	1.32596
2310005E17Rik	0	0	0	0	0	0	0	0
2310005G13Rik	0	1.7802	0	0	1.67464	1.11134	1.21393	0
2310007B03Rik	9.72809	6.49603	1.8789	14.5172	0	0	0	3.9997
2310007L24Rik	0	0	0	0	0	0	0	0
2310008H04Rik	1.01917	1.19475	1.28166	1.27948	0.853601	1.1896	1.02097	0.935829
2310008H09Rik	0.751147	1.15649	0.930662	0.845182	0.944663	1.00305	1.04313	1.00915
2310008N11Rik	0	0	0	0	0	0	0	0
2310009A05Rik	1.93682	2.0146	1.93514	1.42132	0.701906	1.20333	0.992169	1.10259
2310009B15Rik	1.29724	1.55923	1.31956	0.811213	0.787712	0.901294	1.27984	1.03115
2310010J17Rik	1.4746	1.34686	1.15887	0.986448	0.92629	1.10225	0.926151	1.04531
2310010M20Rik	0.751649	0.581169	0.733513	0.893967	1.83892	0.758606	0.540414	0.862054
2310011J03Rik	1.99608	1.46395	1.3008	1.3164	0.987755	0.868021	1.10508	1.03914
2310014F07Rik	0.578165	1.88747	0.372224	1.23256	1.21061	0.522206	1.31634	0.950845
2310014L17Rik	0.721129	2.96607	0.702349	0.904005	1.35895	0.657756	1.06088	0.922414
2310015A10Rik	1.84141	1.31927	1.57821	1.72972	0.867527	1.12745	1.035	0.97002
2310015B20Rik	0	0	2.95692	0	2.40423	1.59553	0	0
2310015D24Rik	0	0	0	0	0	0	0	0
2310016D03Rik	0	0	0	0	0	0	0	0
2310016M24Rik	1.82141	1.79195	1.62058	1.42116	0.896243	0.961765	0.953789	1.1882
2310020H05Rik	0	0	0	0	0	0	0	0
2310021P13Rik	1.37156	0.940394	0.926798	1.05781	1.25177	0.902779	0.95584	0.889609
2310022A10Rik	1.90397	1.1382	1.05067	0.90457	1.53771	0.884409	0.817429	0.760445
2310022B05Rik	1.60122	0.925226	1.13396	1.15509	1.27507	0.822575	1.10104	0.801312
2310028H24Rik	2.50836	1.55946	1.58705	2.21273	1.62999	0.667055	1.24064	0.462309
2310030A07Rik	0	0	0	0	0	0	0	0
2310030G06Rik	1.06201	1.06462	0.820469	0.939155	0.864775	0.996933	1.10329	1.035
2310030N02Rik	1.38433	1.82035	1.61245	1.20544	0.7057	1.09423	1.03766	1.1624
2310033E01Rik	0	0	0	0	0	0	0	0
2310033P09Rik	1.62552	1.02678	1.0352	1.31122	1.21427	0.833298	1.04025	0.912177
2310034C09Rik	0	0	0	0	0	0	0	0
2310034G01Rik	4.61611	5.1374	0.89156	3.93634	0	0	2.10195	1.89791
2310034O05Rik	2.54906	4.34996	1.96932	7.78902	1.33436	1.94814	0.193453	0.524021
2310035C23Rik	1.04195	1.08811	1.04331	1.16028	1.08374	1.02743	0.955867	0.932964
2310035K24Rik	1.13974	0.917068	1.1239	0.851169	0.942733	0.920734	1.14112	0.995416
2310036O22Rik	1.00981	1.45889	1.20028	1.0472	0.832915	0.949115	1.05392	1.16405
2310037I24Rik	0.905432	1.09547	0.934271	0.810172	1.00039	0.917247	0.995138	1.08722
2310039H08Rik	1.62142	1.21367	1.07529	0.968668	0.778158	1.04877	1.11509	1.05798
2310039L15Rik	0.50879	0.3716	0.552758	0.871117	1.28341	1.16654	0.883269	0.666785
2310040G24Rik	0.383799	0.324628	0.429939	0.261824	0.916135	0.879964	1.08353	1.12037
2310042D19Rik	1.76892	0	0.683303	0	0.555584	1.10611	1.61096	0.727288
2310042E22Rik	0	0	2.06745	2.282	1.68101	0	1.21855	1.10026
2310043J07Rik	0	0	0	0	0	0	0	0
2310043L19Rik	0	0	0	0	0	0	0	0
2310043O21Rik	0	0	0	0	0	0	0	0
2310044G17Rik	1.16137	1.09851	1.00529	0.806119	1.01114	1.27542	0.931991	0.781447
2310044H10Rik	1.2414	1.08249	0.980543	0.926739	1.35976	0.781813	0.911725	0.946705
2310045N01Rik	1.46376	1.47762	1.44939	1.53827	0.893573	1.11296	0.97631	1.01716
2310046A06Rik	0	0	0	0	0	0	0	0
2310046K01Rik	4.73519	1.80683	1.82911	2.88419	2.54954	0	0.616047	0.834368
2310046O06Rik	1.63444	1.76416	1.62098	1.59009	0.9941	0.927388	1.00118	1.07733
2310047B19Rik	1.68505	1.31995	1.16412	1.08459	1.0992	0.905071	1.06977	0.925959
2310047M10Rik	2.45588	2.01165	1.80246	1.59161	0.995036	0.957233	0.967318	1.08041
2310050B05Rik	0	0	0	0	0	0	0	0
2310050C09Rik	0	0	0	0	0	0	0	0
2310057J18Rik	0	0	0.74332	0	2.41754	0	0	1.58234
2310057M21Rik	1.04996	1.27851	0.894667	1.18501	1.2415	0.978379	0.942139	0.837983
2310057N15Rik	0	0	0	0	0	0	0	0
2310061C15Rik	1.09473	1.03038	0.881992	0.606784	0.952908	1.04962	0.90439	1.09308
2310061I04Rik	0.882035	0.392657	0.364213	0.538172	1.57621	1.027	0.734021	0.662768
2310061J03Rik	1.94318	1.78591	1.51333	1.53675	1.29938	1.05829	0.856281	0.786047
2310061N02Rik	0	0	0	0	0	0	0	0
2310065F04Rik	0	0	0	0	0	0	0	0
2310067B10Rik	2.04253	0.862386	1.39135	1.32876	1.53763	0.9011	0.798686	0.762582
2310068J16Rik	4.75702	2.11769	0	4.05649	0	1.32203	0.722035	1.95583
2310069B03Rik	0	0	0	0	0	0	0	0
2310069G16Rik	0	1.06421	0	0	3.00331	0.996544	0	0
2310079F23Rik	1.28531	0.940015	0.891026	0.949242	1.2327	0.861114	0.971958	0.934227
2310079G19Rik	0	0	0	0	0	0	0	0
2310081J21Rik	0	0	0	0	0	0	0	0
2400001E08Rik	1.69404	1.36653	1.36709	1.18873	0.884635	1.03802	0.981414	1.09593
2400003C14Rik	1.4536	1.67727	1.50001	1.30982	0.996254	1.02581	0.960343	1.0176
2400009B08Rik	1.98031	2.2921	3.74831	1.85756	0.87077	1.48595	0.991907	0.651361
2410001C21Rik	1.31431	1.39401	1.05502	0.985214	0.834533	1.16607	0.98003	1.01936
2410002F23Rik	1.81198	1.62124	1.4516	1.64791	1.18308	0.725593	1.1665	0.924822
2410002I01Rik	1.48816	0.858644	0.709732	0.71958	1.34216	0.758998	0.863132	1.03571
2410002O22Rik	0.875212	1.43883	1.16331	1.08643	0.977256	1.07012	0.960229	0.992394
2410003K15Rik	1.32213	1.53246	1.30621	1.17678	0.731003	1.03372	1.04037	1.1949
2410003L11Rik	0	3.56107	1.12363	2.17042	0.913612	0	0.993405	2.09294
2410004A20Rik	2.35253	4.18911	3.63496	0	0	1.96139	1.07122	0.967236
2410004B18Rik	0.799355	1.06755	0.793997	0.843935	0.968382	1.09489	0.927297	1.00943
2410004I01Rik	0	0	0	0	0	0	0	0
2410004N09Rik	1.12275	1.26041	1.02768	0.98863	0.797259	1.29219	0.866893	1.04365
2410004P03Rik	0	0.915329	0	1.16889	2.58316	0.571422	0	0.845371
2410006H16Rik	1.01924	1.61143	1.41563	1.33566	0.706154	1.09034	1.14662	1.05689
2410007B07Rik	0.36111	0.964535	0.418471	1.69363	2.04152	0.903211	0.164431	0.890817
2410012E07Rik	0	0	0	0	0	0	0	0
2410012M07Rik	0	0	0	0	0	0	0	0
2410015M20Rik	1.70408	1.49661	1.18194	1.05479	0.858493	0.940397	1.0738	1.12731
2410016O06Rik	1.71913	1.65145	1.33396	1.12519	0.880964	0.999539	1.13987	0.979623
2410017I17Rik	0	0	0	0	0	0	0	0
2410017P09Rik	0.923138	1.12602	1.02698	0.873786	0.86982	1.06212	1.05088	1.01718
2410018L13Rik	3.45317	2.07982	2.98166	1.81876	0.637988	1.10081	0.924943	1.33625
2410018M08Rik	0.500914	0.636345	0.438901	0.541748	1.04373	0.977863	1.07926	0.899144
2410021H03Rik	0	0	0.481154	0	0.78244	0.519252	1.41796	1.28031
2410022L05Rik	1.66058	1.12832	1.06346	1.52783	0.686257	0.965496	1.05462	1.29362
2410042D21Rik	0.446034	1.39398	1.19552	0.946994	0.892006	0.990401	1.11084	1.00675
2410057H14Rik	0	0	0	0	0	0	0	0
2410066E13Rik	1.43611	1.91794	1.81831	2.68736	1.30304	0.931258	0.6176	1.1481
2410075B13Rik	2.52739	2.05873	1.53712	1.83421	1.21604	0.650086	1.02842	1.10546
2410076I21Rik	1.87924	3.21763	1.50767	0.677981	0.998857	0.421828	0.855713	1.72359
2410088K16Rik	0	0.493799	0	0.472942	0.696776	0.924806	1.01018	1.36817
2410089E03Rik	1.44883	1.0611	1.23279	1.94431	1.3295	0.951881	0.87862	0.839996
2410091C18Rik	1.29825	1.59052	1.48001	1.18582	0.855294	0.849195	1.22797	1.06754
2410114N07Rik	0.733559	0.653117	0.566718	0.521277	1.07519	0.917391	1.00208	1.00533
2410124H12Rik	0	0	0	0	0	0	0	0
2410127L17Rik	0.848973	1.16645	0.983828	0.898356	0.841148	1.11482	0.985774	1.05826
2410131K14Rik	1.20132	0.990204	0.953475	0.944379	1.1791	1.02506	0.850447	0.945393
2410137F16Rik	4.50524	4.51261	4.39653	4.44838	0.670268	1.13674	0.998737	1.19426
2410137M14Rik	0	0	0	0	0	0	0	0
2410141K09Rik	0	0	0	1.38263	0	0	0	3.9998
2500003M10Rik	1.03515	1.48332	1.30305	1.11486	0.961604	0.986185	0.974059	1.07815
2500004C02Rik	0.694977	1.07666	1.31007	1.41047	1.23982	0.834375	1.00001	0.925794
2510002D24Rik	1.03682	0.842859	0.873155	0.757835	0.934467	0.837594	0.994087	1.23385
2510003D18Rik	0	0	0	0	0	0	0	0
2510003E04Rik	1.7296	1.75574	1.45644	1.3371	1.03383	1.13516	0.915654	0.915351
2510006D16Rik	1.21396	1.19878	1.16974	1.17102	1.14174	0.845764	0.960487	1.05201
2510009E07Rik	1.5361	1.59426	1.22184	1.70131	1.25611	0.973788	1.02643	0.743675
2510012J08Rik	1.49101	1.22595	1.06692	1.04911	1.02872	0.90346	1.07961	0.988209
2510039O18Rik	1.26292	1.15592	1.15973	1.14968	1.26251	0.865595	0.9275	0.944395
2510049J12Rik	1.80303	2.2237	1.73442	1.6751	0.828512	1.02654	1.02866	1.1163
2600006L11Rik	0	0	0	0	0	0	0	0
2610001J05Rik	1.34883	1.96059	1.70519	1.6948	0.937146	1.09049	0.972465	0.999901
2610002D18Rik	3.82741	11.927	2.95692	8.15946	2.40423	1.59553	0	0
2610002I17Rik	1.32577	0.866851	0.936222	0.962722	1.08003	0.742652	0.933832	1.24348
2610002J02Rik	3.99218	2.97125	3.13241	2.83247	0.940401	0.916616	1.07224	1.07074
2610002M06Rik	1.15583	1.78971	1.53469	1.59186	0.800323	1.15959	0.996075	1.04401
2610005L07Rik	0.814977	0.561005	0.667516	0.952353	1.39835	0.909115	0.76797	0.924564
2610008E11Rik	0.773519	0.965526	0.981342	1.19473	1.05992	1.02585	0.961702	0.95253
2610015P09Rik	0.617666	0.842932	0.911346	1.09659	1.12582	0.882203	1.09274	0.899239
2610016A17Rik	0	0	0	0	2.40423	1.59553	0	0
2610017I09Rik	0	0	0	0	0	0	0	0
2610018G03Rik	3.18373	2.83461	4.91928	6.78723	3.9998	0	0	0
2610019E17Rik	0.334474	1.51877	0.90441	0.855656	1.34467	0.920249	1.1575	0.577577
2610019F03Rik	1.38695	1.47647	1.06516	1.25282	0.929769	1.13578	0.818764	1.11569
2610020C07Rik	2.43213	5.41357	1.87898	4.14795	0	0	0	3.99985
2610020H08Rik	0.808215	0.696125	0.956956	1.12369	0.971234	1.28908	0.880049	0.859634
2610021K21Rik	0.697008	1.55144	1.07697	2.37746	0.437834	0	1.26953	2.29259
2610027L16Rik	1.10121	0.995969	0.895173	0.797886	1.00477	0.873081	1.06476	1.05739
2610028E06Rik	0	0	0	8.1811	0	3.9994	0	0
2610028H24Rik	1.13187	2.77133	0.874445	1.44779	1.0665	1.17961	1.28849	0.465367
2610029G23Rik	1.27054	1.9521	1.61569	1.34231	1.03824	0.965553	0.89597	1.10023
2610029I01Rik	1.04123	1.79372	1.74116	1.55455	0.786155	1.07878	0.86331	1.27175
2610034B18Rik	3.76278	3.17384	3.14378	2.88699	0.959672	1.07324	0.931838	1.03525
2610034M16Rik	0	0	0	0	0	0	0	0
2610035D17Rik	1.10688	3.74492	1.96682	3.9643	0.973425	0.461425	1.10884	1.45629
2610035F20Rik	0	0	0	0	0	0	0	0
2610037D02Rik	0.267222	0.5948	0.825786	1.08239	0.755365	0.94687	1.03428	1.26348
2610039C10Rik	2.74552	3.26595	2.83391	2.28364	1.18745	0.825551	1.02473	0.962267
2610044O15Rik	0.559659	0.974913	0.869445	1.35392	1.10052	0.699912	1.11908	1.08048
2610100L16Rik	0	0	0	0	0	0	0	0
2610101N10Rik	0.768573	1.26594	1.07894	1.22035	0.997354	1.01999	1.02067	0.96199
2610109H07Rik	0	1.22762	2.13045	7.05462	1.73224	0	0	2.26759
2610203C20Rik	0.251704	0.672309	0.583371	2.14638	1.89733	0.209855	1.37536	0.517437
2610203C22Rik	0.835156	2.04484	2.41955	1.95847	0.262307	1.56668	1.14087	1.03012
2610204G22Rik	1.75785	1.05874	1.6776	1.4549	1.62385	0.862111	0.706269	0.807767
2610206C17Rik	0	2.13574	0.617736	2.04553	2.0091	1.3333	0	0.657501
2610301B20Rik	1.64483	1.34985	1.52488	1.45749	1.25783	0.953983	0.853176	0.93501
2610301G19Rik	1.71207	1.14247	1.20954	1.39156	1.07327	0.941921	0.92249	1.06232
2610305D13Rik	0.339224	1.35911	0.742537	1.15707	0.852348	0.424235	1.23572	1.48769
2610306M01Rik	1.53936	1.99354	1.45954	1.16351	0.703249	0.845891	1.24258	1.20827
2610307P16Rik	3.82741	0	2.95692	3.26378	2.40423	1.59553	0	0
2610316D01Rik	0	0	0	0	0	0	0	0
2610318N02Rik	63867.2	0	24670.7	54462	0	0	0	0
2610507B11Rik	1.5196	1.24656	1.30598	1.33859	1.10968	1.00036	0.963618	0.926339
2610507I01Rik	0.754045	0.22257	0.637952	0.791518	0.386137	0.784133	1.43126	1.39847
2610524H06Rik	1.27696	1.13694	0.986535	1.38589	1.45844	1.35501	0.422883	0.763665
2610528A11Rik	0	0	0	0	0	0	0	3.99939
2610528E23Rik	0.769184	1.2963	0.880754	0.714476	0.949088	1.22534	0.888126	0.937449
2610528J11Rik	1.93611	1.04335	1.06278	1.30341	1.15929	0.722143	0.964094	1.15447
2700007P21Rik	1.08101	1.38957	1.34669	1.33088	1.01292	0.955733	1.00909	1.02225
2700023E23Rik	0.628225	0.839005	0.693349	0.631374	1.52213	0.72954	0.715157	1.03317
2700029M09Rik	0.910779	1.4051	1.54678	1.50644	0.828582	0.916456	1.01535	1.23961
2700038G22Rik	0.907813	4.2434	1.57803	2.90298	0.855384	1.32454	1.44681	0.373246
2700046A07Rik	0	0	1.06104	1.17115	1.72543	1.14505	0	1.12934
2700046G09Rik	3.44681	3.9988	4.3171	4.18616	0.984161	0.914369	0.856092	1.24537
2700049A03Rik	0.868495	0.827134	0.888208	1.15946	1.20291	0.964471	0.878459	0.954163
2700050L05Rik	0.586174	0.703981	0.637002	0.67179	1.0974	0.893372	1.00732	1.00191
2700054A10Rik	1.1972	1.06591	2.18014	2.40639	1.2892	0.784256	1.01241	0.91413
2700060E02Rik	1.22895	1.50557	1.24323	0.987043	0.745048	1.02528	1.0657	1.16397
2700062C07Rik	1.74208	1.54321	1.22351	0.945339	0.983771	0.902269	1.05767	1.05629
2700069I18Rik	1.80376	1.07064	4.87731	1.79449	1.51074	1.25321	0	1.23601
2700070H01Rik	0.93003	0.569282	0.628693	0.545236	1.16842	1.06617	0.952848	0.812555
2700078E11Rik	1.10876	2.16038	2.06261	1.41549	0.760342	1.01385	1.16795	1.05786
2700081L22Rik	1.10747	3.45111	1.71119	0.944385	0.695672	1.38501	1.00858	0.910671
2700081O15Rik	2.10016	1.97212	1.9394	2.23861	1.29863	0.601898	1.61377	0.485706
2700086A05Rik	0	28431.9	0	0	0	0	0	0
2700089E24Rik	0.903659	1.49721	1.16905	0.955713	0.7961	1.13244	0.940829	1.13063
2700089I24Rik	1.0447	0	0	0	1.31249	1.30651	0.951411	0.429527
2700090O03Rik	0	0	0	0	0	0	0	0
2700094K13Rik	3.19325	3.6055	2.82533	2.28946	0.762012	0.847783	1.27534	1.11486
2700097O09Rik	0.825273	1.14927	1.0381	1.06464	1.12986	1.38494	0.780481	0.70472
2700099C18Rik	2.12561	1.89252	1.77902	2.41679	0.445076	0.886099	0.483948	2.18485
2810001G20Rik	0.635662	0.901994	0.874748	0.762256	0.923373	0.728709	1.30251	1.0454
2810002D19Rik	1.14698	1.10631	1.55071	1.3041	1.56107	0.425014	1.04456	0.969358
2810002N01Rik	1.50185	1.65717	1.33878	1.29984	0.91115	1.04345	0.981961	1.06344
2810004N23Rik	0.882552	1.3202	0.960754	0.876745	0.761577	1.02816	1.04594	1.16432
2810006K23Rik	1.18599	1.08474	0.982891	1.00674	0.907539	1.00678	0.981891	1.10379
2810007J24Rik	0.141601	0.314991	0.196085	0.265557	0.800421	0.942296	1.05821	1.19907
2810008D09Rik	1.15602	1.09542	0.976032	0.809751	1.35897	0.647134	0.95503	1.03886
2810008M24Rik	0.933695	1.73333	1.31619	1.28552	0.932716	0.914954	1.06732	1.08501
2810011L19Rik	0	0.498326	1.29721	0	2.1095	0	0.509718	1.38072
2810013P06Rik	1.25151	1.57673	1.40291	1.57292	1.02765	0.801325	1.1621	1.00893
2810021B07Rik	0.962398	0.75606	0.763557	0.957449	1.36318	0.934152	0.835643	0.867022
2810021J22Rik	1.07785	0.797361	0.661267	0.432527	1.37404	1.00436	0.793938	0.827656
2810025M15Rik	1.48395	1.99216	1.56741	1.82893	1.04868	0.773266	1.22474	0.953316
2810029C07Rik	1.33272	1.18658	0.772204	0.852344	0.627872	1.11114	2.12398	0.136986
2810030E01Rik	0.705967	1.38282	2.67249	2.40802	0.266077	1.17718	1.22155	1.33518
2810032G03Rik	0	0	0	0	0	3.9994	0	0
2810046L04Rik	1.5168	0.705115	0.829612	1.27054	1.67794	0.783389	0.898489	0.640185
2810047C21Rik1	1.86693	0.941916	1.89905	0.795998	0.430001	1.16739	0.765092	1.63751
2810049E08Rik	0	0	0	0	0	0	0	0
2810055F11Rik	1.08231	1.10908	1.08226	0.818445	0.931288	1.10496	1.02843	0.935317
2810055G20Rik	0.317689	0.325282	0.288386	0.56213	1.70624	0.662174	0.79563	0.835951
2810403A07Rik	0.907266	1.12573	0.897775	1.07544	1.04605	0.986565	0.977431	0.989958
2810403D21Rik	1.02014	1.90738	1.45803	1.43536	0.897139	1.4459	0.65033	1.00663
2810404M03Rik	0	0	0	0	0	0	0	0
2810405F15Rik	0	0	0	0	0	0	0	0
2810405K02Rik	1.30317	1.33139	1.47759	1.09128	0.730265	1.14903	1.11849	1.00221
2810407C02Rik	0.536333	1.17088	1.05792	1.06702	0.99075	0.911048	0.997262	1.10094
2810408A11Rik	2.35257	2.61824	0.908758	3.0092	1.4778	0	1.07124	1.45088
2810408I11Rik	0.575202	0.640159	0.425864	0.510933	0.843079	1.11898	0.894887	1.14305
2810408M09Rik	1.47234	1.47839	1.16276	1.12299	0.976251	1.03659	0.931154	1.056
2810410L24Rik	1.01185	1.05681	1.2778	0.796468	1.46678	0.762497	1.0987	0.672027
2810417H13Rik	0.698735	1.39976	0.607293	1.45235	1.97513	0.618969	0.795421	0.610476
2810422J05Rik	1.89446	1.49016	1.40237	1.03461	0.772807	1.09651	1.01043	1.12025
2810422O20Rik	1.07826	1.24543	1.24953	0.745518	1.02513	0.971876	1.00851	0.994481
2810428I15Rik	1.48237	1.34813	1.13388	1.02627	0.943459	1.02788	0.964601	1.06406
2810429I04Rik	0	0	11.1179	0	0	3.9994	0	0
2810432D09Rik	1.51898	1.35992	1.03008	0.816751	0.842844	1.02018	1.03365	1.10332
2810432L12Rik	1.44957	2.04348	1.02656	3.19327	1.51761	0.402855	1.98019	0.0993313
2810433D01Rik	0	0	0	0	0	0	0	0
2810442I21Rik	127734	0	49341.5	27231	0	0	0	0
2810442N19Rik	1.30291	0.290011	1.50988	1.38881	0.409221	1.62943	0.889925	1.07138
2810453I06Rik	2.03052	1.55959	1.15443	1.23156	0.92518	0.923949	1.08086	1.07001
2810454H06Rik	1.78834	1.29892	1.27253	1.28419	0.886864	1.13787	0.814315	1.16095
2810459M11Rik	1.08802	0.691249	0.638774	0.544927	1.04045	0.803494	0.969943	1.18611
2810468N07Rik	3.11666	1.38745	0	1.32885	0	1.29923	1.41917	1.2814
2810471M01Rik	0	0	0	3.423	1.68101	0	1.21855	1.10026
2810474O19Rik	0.439098	0.592707	0.560337	0.729482	0.992971	0.974066	1.02971	1.00325
2900002K06Rik	1.55146	1.036	1.49826	1.32299	0.974572	1.29352	1.41292	0.31894
2900005J15Rik	1.46684	1.16706	1.13323	1.34398	1.45073	0.637501	0.923725	0.988037
2900006K08Rik	0.685815	0.763264	0.463605	0.511718	1.40011	1.21505	0.468427	0.916406
2900008C10Rik	2.71197	2.11276	2.70625	1.8308	1.1357	1.22474	0.617444	1.0221
2900009J06Rik	0.238138	0	0.183977	0.101535	0.299179	1.09199	0.650615	1.9582
2900010M23Rik	2.2796	1.8735	1.68248	1.2493	0.771053	0.952651	1.12043	1.15586
2900011O08Rik	1.01222	3.15427	1.564	1.29473	0.635835	2.53176	0	0.832341
2900026A02Rik	0.768742	0.396665	0.550293	0.937459	1.39465	0.864466	0.885517	0.855367
2900041M22Rik	63867.2	0	49341.5	27231	0	0	0	0
2900052N01Rik	0	0	0	0	0	0	0	0
2900053A13Rik	0.909952	1.87138	1.31935	1.32239	0.857394	0.924282	1.19343	1.02489
2900055J20Rik	0	0	0	0	0	0	0	0
2900056M20Rik	1.0276	0.635358	1.10262	1.26572	1.75719	0.928138	0.72787	0.586798
2900057B20Rik	0	0	0	0	0	0	0	0
2900060B14Rik	0.542732	2.83149	0.853302	0.824123	1.36968	0.777974	1.13594	0.716406
2900064A13Rik	0.938952	1.15039	1.10697	1.21689	0.980829	0.955022	0.990202	1.07395
2900076A07Rik	0.895284	1.67813	1.0375	1.35612	1.12477	1.09018	0.826065	0.958981
2900079G21Rik	0	0	0	0	0	0	0	0
2900092C05Rik	0	0	0	0	0	0	0	0
2900092D14Rik	0	0.856643	1.48664	0.82046	2.41754	0	0	1.58234
2900092E17Rik	1.51798	1.18808	1.11546	1.04157	1.0378	0.880029	0.935546	1.14662
2900093L17Rik	0	0	0	0	0	0	0	0
2900097C17Rik	0.756062	1.31245	1.08562	1.11385	0.904204	1.08292	1.01396	0.998917
3000002C10Rik	1.09425	1.17723	1.00389	1.36079	1.17426	0.836288	1.18339	0.806069
3010001F23Rik	0	0	24670.7	27231	0	0	0	0
3010026O09Rik	0.656891	0.593721	0.515179	0.704437	0.562681	0.472991	1.45025	1.51408
3100003L05Rik	0	0	0	0	0	0	0	0
3110001D03Rik	1.36029	1.13543	1.03388	0.853865	0.909864	0.868968	1.0094	1.21177
3110001I22Rik	0.736044	0.909555	1.02453	1.11462	1.07617	1.10037	0.832113	0.991349
3110002H16Rik	0.901324	0.854575	0.831931	0.709261	1.13632	0.905712	0.961958	0.996006
3110003A17Rik	1.71639	2.93933	2.36533	2.34049	0.767347	1.25697	0.901254	1.07443
3110007F17Rik	2.23583	2.7648	2.49501	4.13092	0.780257	0.932046	1.47057	0.817116
3110009E18Rik	2.08353	1.85506	2.05679	1.5793	1.16338	1.83362	0.527074	0.47591
3110009F21Rik	127734	28431.9	0	0	0	0	0	0
3110015C05Rik	0	0	0	27231	0	0	0	0
3110021A11Rik	3.26433	1.45319	1.47111	1.39181	1.02527	1.36079	0.495471	1.11843
3110021N24Rik	1.0528	0.2083	0.881133	0.847885	1.69006	1.02405	0.612556	0.67333
3110035E14Rik	6.1805	2.44567	9.54966	10.8335	1.72549	1.14509	0	1.12937
3110039I08Rik	13.1758	0	0	1.87258	0	0	3.99972	0
3110039M20Rik	0	0	0	0	0	0	0	0
3110040N11Rik	2.35911	2.59463	2.35036	2.07997	0.898528	0.930037	1.07422	1.09722
3110043O21Rik	0.599492	0.890177	0.859257	1.04932	0.817574	1.51919	0.763262	0.899978
3110045C21Rik	1.5791	1.77149	1.19556	1.45428	0.515804	0.473959	1.58189	1.42834
3110047P20Rik	0.414389	0.184475	0.720323	1.14844	1.30152	0.863732	0.47173	1.363
3110052M02Rik	0.981014	1.58807	1.58086	1.62239	1.17645	1.08228	0.89792	0.84335
3110056K07Rik	0.409264	0.884937	0.925963	0.984665	1.34051	0.804301	1.15808	0.697108
3110056O03Rik	0.780208	0.672527	0.708336	0.822101	1.34229	0.897008	0.857613	0.903085
3110057O12Rik	0.461255	0.561256	0.512925	0.572116	0.942981	1.00686	0.991605	1.05856
3110062M04Rik	1.26232	0.633307	0.673367	0.845766	1.15795	0.80186	1.15872	0.881477
3110070M22Rik	3.2003	0.949788	3.29659	2.4258	0	0.741169	1.94301	1.3158
3110079O15Rik	0	0	0	0	0	0	0	0
3110082D06Rik	0	0	0	0	0	0	0	0
3110082I17Rik	4.52435	2.6258	4.42745	2.27199	0.603492	0.479664	1.80074	1.11611
3110082J24Rik	0	0	0	0	0	0	0	0
3110099E03Rik	0	0	0	0	0	0	0	0
3200001D21Rik	63867.2	0	0	0	0	0	0	0
3200002M19Rik	1.53241	1.26614	1.17442	1.28584	0.9318	0.79213	1.01597	1.2601
3230401D17Rik	0.916328	1.13048	1.01426	0.844456	0.743381	1.11513	1.08897	1.05253
3300002I08Rik	1.67574	1.00709	1.00333	1.036	0.421057	0.943063	1.60241	1.03347
3300005D01Rik	0	0	0	27231	0	0	0	0
3425401B19Rik	0	0	1.07438	0	1.3977	0.927558	0.759884	0.914824
3632451O06Rik	0	0	0	0	0	0	3.99945	0
3632454L22Rik	0	0	1.22982	1.35745	3.9998	0	0	0
3830403N18Rik	0	6.74455	0.975393	0.645967	0	3.99997	0	0
3830406C13Rik	0.970736	1.58158	1.48715	1.5345	0.896002	1.0158	0.926145	1.16205
3830408C21Rik	1.29618	0.961699	0.667586	1.47373	0.542806	1.80112	0.590213	1.06584
3830417A13Rik	0	0	0	0	0	0	0	0
3830431G21Rik	0	0	0	0	3.9996	0	0	0
3930402G23Rik	146.917	121.318	64.6905	184.676	0	0.634661	2.42636	0.938928
4430402I18Rik	0.368887	0.328436	0.534353	0.629127	1.10067	0.961106	1.2178	0.720417
4632411B12Rik	1.21234	1.16097	1.12646	1.11608	1.06875	1.01128	0.966479	0.95349
4632415K11Rik	1.57826	1.33689	1.47051	1.33339	0.849119	0.916833	1.04139	1.19266
4632415L05Rik	1.58756	1.82527	1.87595	1.3671	1.14251	1.02137	0.913578	0.922546
4632427E13Rik	1.1185	0.948983	0.833612	1.2848	1.26468	0.872192	0.856834	1.0063
4632428C04Rik	5.22531	5.86826	4.86261	4.70898	0.745985	0.495059	0.757063	2.00189
4632428N05Rik	1.54382	2.5798	2.15397	2.79504	1.30267	0.585936	1.35349	0.757895
4632434I11Rik	2.27302	4.09943	2.67911	3.67778	1.06172	0.874661	0.769629	1.29399
4732415M23Rik	1.23707	1.65213	1.91144	1.58235	0.777082	0.515697	1.6899	1.01724
4732416N19Rik	0.828787	0.368952	0.480219	0.588949	0.607382	1.09407	1.44665	0.851886
4732418C07Rik	0.951398	0.816269	1.11589	1.20588	1.25502	1.05281	0.886129	0.806035
4732456N10Rik	0	0	0	0	0	0	0	0
4732471D19Rik	0.527361	0.593437	0.444202	0.552757	1.35268	0.818293	1.00389	0.825133
4732471J01Rik	1.50679	0.491905	0.756659	0.985083	1.76681	0.732821	0.777597	0.722764
4732490B19Rik	0	0	0	0	0	0	0	0
4732491K20Rik	1.49373	1.29971	1.59987	1.56325	0.895654	0.679297	1.11301	1.31204
4831426I19Rik	0.573428	0.659614	0.578823	0.969042	1.21734	0.629888	1.08065	1.07212
4831440E17Rik	0.501497	0.688363	0.839452	0.873112	1.40447	0.879787	0.770703	0.945035
4832428D23Rik	3.85419	1.71577	1.19104	0.985983	0.968422	0.642676	1.755	0.633856
4833403I15Rik	0	0	0	0	0	0	0	0
4833412C05Rik	0	0	0	27231	0	0	0	0
4833417C18Rik	0.770251	0.832742	1.23264	1.45439	1.31328	0.779796	1.00209	0.904818
4833418N02Rik	0.727746	0.740508	0.827283	1.01065	1.30612	0.849447	0.946797	0.897634
4833419F23Rik	3.52816	4.48753	4.67268	4.51289	1.26643	1.26066	0.229506	1.24337
4833420G17Rik	0.659417	0.542569	0.774703	1.00052	0.539917	1.03226	1.17414	1.25369
4833422C13Rik	0.85859	1.29366	1.30112	1.80222	0.912718	0.991159	1.17287	0.923248
4833422F24Rik	0.672342	0.299306	0.0649282	0.358332	0.950262	0.980973	1.37768	0.691078
4833423E24Rik	0	0	0	0	0	0	0	0
4833424O15Rik	0.324673	2.4571	0.376245	0.830582	2.03947	0.406037	0.887035	0.667441
4833427F10Rik	0.79454	0.353707	1.07421	1.18569	1.74686	0.496829	1.26628	0.490011
4833427G06Rik	0	0	0	0	0	0	0	0
4833428L15Rik	0	0	24670.7	0	0	0	0	0
4833439L19Rik	2.57073	1.75157	1.76245	1.35438	0.985237	1.1338	0.938775	0.94219
4833442J19Rik	0.797393	1.05538	0.846704	0.556474	0.481799	0.89735	1.66892	0.951929
4921501E09Rik	0	0	0	0	0	0	0	0
4921504E06Rik	0	0	0	0	0	0	0	0
4921506M07Rik	1.25728	1.17029	0.728495	0.682262	1.25646	0.976765	1.01488	0.751893
4921507L20Rik	0	0	0	0	0	0	0	0
4921507P07Rik	0.31447	0.699963	0.971792	1.07264	1.18523	1.17983	0.85916	0.77576
4921508A21Rik	0.606518	0.441825	0.532471	0.846329	1.47778	0.842792	0.719734	0.959689
4921508D12Rik	0	0	24670.7	0	0	0	0	0
4921509C19Rik	0	0	0	0	0	0	0	0
4921509O07Rik	0	0	0	0	0	0	0	0
4921510H08Rik	0	0	0	0	0	0	0	0
4921511C10Rik	0	0	0	0	0	0	0	0
4921511C20Rik	0	0	0	0	0	0	0	0
4921511H03Rik	0	0	0	0	0	0	0	0
4921511I17Rik	0	0	0	0	0	0	0	0
4921511M17Rik	0	0	0	0	0	0	0	0
4921513D23Rik	0.955614	1.01422	1.0966	1.04414	1.10356	1.06798	0.887853	0.940608
4921513I03Rik	0	28431.9	0	0	0	0	0	0
4921515E04Rik	0.304049	0.135354	0.704691	0.604973	1.46427	1.05624	0.646094	0.833393
4921515J06Rik	0	4.27095	0	8.1811	0	3.9994	0	0
4921517D21Rik	0	0	0	0	0	0	0	0
4921517D22Rik	0	0	0	0	0	0	0	0
4921517L17Rik	2.81567	1.17973	1.91937	2.82475	1.04041	1.3809	0.829605	0.749072
4921523A10Rik	1.15899	1.0319	0.447697	0.741236	1.09205	1.69101	0.263873	0.953029
4921524J17Rik	1.11551	2.0394	1.71523	1.04359	0.911614	1.1016	1.10959	0.877199
4921524L21Rik	0	0	0	0	0	0	0	0
4921525B02Rik	0	0	0	0	0	0	0	0
4921525O09Rik	0	56863.7	0	0	0	0	0	0
4921528I01Rik	0	0	0	0	0	0	0	0
4921528O07Rik	0	0	0	0	0	0	0	0
4921530D09Rik	19.1878	21.3547	11.1179	20.4528	0	3.9994	0	0
4921530L18Rik	2.59445	4.33114	2.6725	3.31857	0.814868	0.72103	1.57517	0.888916
4921530L21Rik	0	0	24670.7	0	0	0	0	0
4921531C22Rik	0.564292	0.690819	0.762914	0.942339	1.0634	0.980147	0.835085	1.12137
4921531P14Rik	0	0	0	0	0	0	0	0
4921533I20Rik	0	0	0	0	0	0	0	0
4921536K21Rik	0	0	0	27231	0	0	0	0
4921539E11Rik	0	0	0	0	0	0	0	0
4922501C03Rik	0.876429	0.988765	0.932167	1.45377	1.19912	1.026	0.994968	0.779917
4922501L14Rik	0	0	0	1.87258	0	0	3.99972	0
4922502D21Rik	0	0	0	0	0	0	0	0
4922502H24Rik	0	0	0	0	0	0	0	0
4922502N22Rik	0	0	0	0	0	0	0	0
4922505E12Rik	0	0	0	0	0	0	0	0
4922505G16Rik	0	1.86304	0.808294	0.892178	1.31443	0.872297	0.952819	0.860325
4930401C15Rik	0	0	0	0	0	0	0	0
4930401O10Rik	0	0	0	0	0	0	0	0
4930401O12Rik	0	0	0	0	0	0	0	0
4930402F06Rik	0	0	0	0	0	0	0	0
4930402F11Rik	0	0	0	0	0	0	0	0
4930402H24Rik	1.42666	1.04405	0.994937	1.2405	1.14851	0.881013	0.976463	0.99401
4930403N07Rik	9.7274	0	3.75751	0	0	0	0	3.99939
4930404A05Rik	0	0	0	0	0	0	0	0
4930404A10Rik	0	0	0	0	0	0	0	0
4930404H11Rik	0.511212	0.503064	0.550841	0.57359	1.09858	1.53661	0.612575	0.752233
4930404H21Rik	0	0	0	0	0	0	0	0
4930404I05Rik	0	0	0	2.71476	3.9996	0	0	0
4930404N11Rik	0	0	0.79352	1.75174	0	1.28453	1.87081	0.8446
4930405A10Rik	0	0	0	0	0	0	0	0
4930405A21Rik	2.05126	2.28291	2.97136	2.40513	0.644261	0.855105	1.86808	0.632527
4930405D11Rik	63867.2	0	0	0	0	0	0	0
4930405J17Rik	63867.2	28431.9	0	27231	0	0	0	0
4930405P13Rik	0.298164	0.431386	0.619066	0.778659	1.54519	0.761309	0.712786	0.980717
4930406D18Rik	0	0	0	0	0	0	0	0
4930407I10Rik	0	0	0	0	0	0	0	0
4930408F14Rik	0	0	0	0	0	0	0	0
4930412B13Rik	0	0	0	0	0	0	0	0
4930412C18Rik	0.903772	2.32683	1.33826	1.12391	0.652874	0.841417	1.18659	1.31912
4930412F15Rik	0	0	0	0	0	0	0	0
4930412O13Rik	2.75763	2.45524	0	0	1.73224	0	0	2.26759
4930413E15Rik	0	0	0	0	0	0	0	0
4930413F20Rik	0	0	0	0	0	0	0	0
4930413G21Rik	0	3.97388	1.7241	0.951509	2.10276	0.930306	0.508092	0.458769
4930413M19Rik	0	0	0	0	0	0	0	0
4930414L22Rik	2.15604	2.34099	1.46254	1.21074	0.924915	0.548039	1.53249	0.994556
4930414N06Rik	0	0	0	1.87258	0	0	3.99972	0
4930415F15Rik	0	0	0	0	0	0	0	0
4930415L06Rik	0	0	0	0	0	0	0	0
4930415O20Rik	127734	0	0	0	0	0	0	0
4930417G10Rik	0.352822	0.732976	0.454296	0.626801	1.47753	1.00505	0.937171	0.580247
4930417O13Rik	0	0	3.70595	0	0	3.9994	0	0
4930417O22Rik	0	0.400554	1.0427	1.15091	1.69561	0.375087	0.819423	1.10982
4930419G24Rik	0	0	0	0	0	0	0	0
4930420K17Rik	1.70744	2.29819	1.5298	2.09176	0.921129	1.08151	0.942124	1.05524
4930422G04Rik	2.31143	3.08695	2.13915	3.51092	0.816721	0.943488	1.24985	0.989934
4930423M02Rik	0	0	0	0	0	0	0	0
4930425K10Rik	0	0	0	0	0	0	0	0
4930425O10Rik	0	0	0	1.95519	0	1.91162	2.08809	0
4930426L09Rik	0	0	0.824899	0	1.34143	1.78043	0	0.878
4930427A07Rik	4.82676	7.21363	3.32945	4.55695	1.08285	0.431169	0.784948	1.70101
4930428D18Rik	0	0	0	0	0	0	0	0
4930428E07Rik	0	0	0	0	0	0	0	0
4930428E23Rik	0	0.623467	1.62298	1.59236	1.7595	0.389219	1.27544	0.575816
4930428G15Rik	0	0	0	1.99269	2.93579	0	1.06406	0
4930428O21Rik	0	0	0	0	0	0	0	0
4930429B21Rik	6.70566	1.99011	1.72685	0.476515	2.10612	0.465896	0.508903	0.919006
4930429D17Rik	0	0	0	0	0	0	0	0
4930429F11Rik	0	0	0	0	0	0	0	0
4930429F24Rik	3.04655	2.71247	2.52177	2.41234	1.91372	0.18143	1.18906	0.715757
4930430A15Rik	0	0	0	0	0	0	0	0
4930430D24Rik	0	0	0	0	0	0	0	0
4930430F08Rik	1.07469	2.032	1.66053	1.24161	0.740408	1.12242	1.06817	1.06901
4930430F21Rik	0	0	0	0	0	0	0	0
4930430J02Rik	0	0	0	0	0	0	0	0
4930431A04Rik	0	0	0	54462	0	0	0	0
4930431P03Rik	3.69149	3.28669	4.27787	0	2.31885	0	1.68092	0
4930432J09Rik	0	0	0	54462	0	0	0	0
4930432K09Rik	0	0	0	0	0	0	0	0
4930432K21Rik	15.8208	11.2688	3.66677	4.72186	0	1.97856	0.720401	1.30094
4930432M17Rik	0	28431.9	0	108924	0	0	0	0
4930433B08Rik	0	0	0	0	0	0	0	0
4930433I11Rik	0	0	0	0	0	0	0	0
4930433N12Rik	0.907748	1.07761	1.05194	1.54814	0.19007	1.76592	0.551124	1.49287
4930434J06Rik	0	0	0	0	0	0	0	0
4930435E12Rik	0	0	0	0	0	0	0	0
4930438E09Rik	0	0	0	0	0	0	0	0
4930440C22Rik	0	0	0	0	0	0	0	0
4930441J16Rik	0	0	0	0	0	0	0	0
4930441O14Rik	0.707565	0.75597	0.655967	0.905051	0.800036	1.17984	1.031	0.989105
4930442J19Rik	0	0	0	0	0	0	0	0
4930442L01Rik	0	0	0	0	0	0	0	0
4930443G12Rik	0	0	0	0	0	0	0	0
4930443O20Rik	0	0	3.75751	0	0	0	0	3.99939
4930444A02Rik	1.74945	1.48591	1.93686	2.18778	1.07594	0.924576	0.879934	1.11955
4930444F02Rik	0	0	0	0	0	0	0	0
4930444G20Rik	1.87128	0.555359	0.722839	2.65951	1.56729	1.0401	1.13612	0.256456
4930444M15Rik	0	0	0	0	0	0	0	0
4930444P10Rik	0	0	0	0	0	0	0	0
4930447A16Rik	0	0	0	0	0	0	0	0
4930447C04Rik	0	0	24670.7	0	0	0	0	0
4930447J18Rik	0	0	0	0	0	0	0	0
4930447K03Rik	9.7274	0	3.75751	4.14746	0	0	0	3.99939
4930447N08Rik	0	0	0	0	0	0	0	0
4930448C13Rik	0	0	0	0	0	0	0	0
4930448F12Rik	0	0	0	0	0	0	0	0
4930448H16Rik	0	0	0	0	0	0	0	0
4930448I06Rik	0	0	0	0	0	0	0	0
4930448I18Rik	0	0	0	0	3.9996	0	0	0
4930448K20Rik	0	0	0	0	0	0	0	0
4930449E01Rik	0	0	0	0	0	0	0	0
4930449E18Rik	1.59919	1.42383	0	0.681844	2.0091	1.3333	0	0.657501
4930449I24Rik	0	0	0	0	0	0	0	0
4930451C15Rik	0.360045	0.96169	0.695396	1.07458	0.678501	2.40146	0.327893	0.592124
4930451I11Rik	0	0	0	0	0	0	0	0
4930452A19Rik	0	0	0	0	0	0	0	0
4930452B06Rik	0.773682	1.08708	0.775166	1.29888	1.62506	1.16915	0.440371	0.765422
4930452G13Rik	0	0	0	0	0	0	0	0
4930452N14Rik	0	0	0	0	0	0	0	0
4930453H23Rik	0	0	0	0	0	0	0	0
4930453N24Rik	1.03699	1.3883	1.15329	0.981457	0.890008	1.06093	0.998009	1.05105
4930455B14Rik	63867.2	0	24670.7	27231	0	0	0	0
4930455C13Rik	0	0	0	0	0	0	0	0
4930455C21Rik	0.887303	1.01964	0.995133	1.02338	1.03349	0.85513	1.05528	1.0561
4930455D15Rik	0	0	24670.7	0	0	0	0	0
4930455F16Rik	0	0	0	27231	0	0	0	0
4930455F23Rik	1.66967	2.34549	1.94205	2.00122	0.815752	1.06725	1.0644	1.0526
4930455H04Rik	0	2.00019	3.12408	1.14943	1.69343	0.74921	0.81837	0.738929
4930455J16Rik	0	0	0	0	0	0	0	0
4930456L15Rik	0	0	0	0	0	0	0	0
4930458L03Rik	0	0	0	0	0	0	0	0
4930459L07Rik	0	0	0	0	0	0	0	0
4930461G14Rik	0	0	0	0	0	0	0	0
4930465A12Rik	0	0	0	0	0	0	0	0
4930465K10Rik	4.86406	4.33068	0	0	0	0	0	3.9997
4930465M20Rik	0	0	0	0	0	0	0	0
4930467D21Rik	0	0	0	0	0	0	0	0
4930467E23Rik	0	1.85748	2.41765	7.11612	1.31051	1.73939	0.949976	0
4930467K11Rik	0	5.66895	0	0	3.9996	0	0	0
4930468A15Rik	0	0	0	0	0	0	0	0
4930469G21Rik	0	0	0	0	0	0	0	0
4930470H14Rik	0.56416	0.227443	0.486563	0.578353	1.84977	0.969043	0.584221	0.596963
4930470P17Rik	0	0	0	0	0	0	0	0
4930471C04Rik	0	0	0	27231	0	0	0	0
4930471G03Rik	0	0	0	0	0	0	0	0
4930471I20Rik	0	0	0	0	1.71868	2.28115	0	0
4930471M09Rik	0	1.70386	13.3062	1.63189	2.40423	1.59553	0	0
4930471M23Rik	1.39313	1.13654	1.24685	1.25295	1.24039	0.841313	0.940216	0.978077
4930473A02Rik	2.90194	0.645933	2.80243	0.618651	2.73434	0.604865	0.6607	0
4930473A06Rik	0.990283	1.12507	1.14161	0.932412	1.18256	1.1116	0.883062	0.822785
4930473O22Rik	0	0	0	0	0	0	0	0
4930474G06Rik	0	0.276233	0.119845	1.19055	1.36423	1.16402	0.706369	0.765362
4930474H20Rik	0	0	0	0	0	0	0	0
4930474M22Rik	0	0	0	0	0	0	0	0
4930474N05Rik	0	0	0	0	0	0	0	0
4930474N09Rik	9.7274	0	0	0	0	0	0	3.99939
4930478L05Rik	191602	0	0	0	0	0	0	0
4930478P22Rik	0	0	0	0	0	0	0	0
4930479D17Rik	0	0	0	0	0	0	3.99982	0
4930479M11Rik	0	0	0	0	0	0	0	0
4930480E11Rik	0	0	0	0	0	0	0	0
4930480G23Rik	0.944459	0.439557	0.198997	0.347776	0.943841	1.27063	0.938309	0.847222
4930480K15Rik	0	0.947766	0	1.81547	1.33735	2.66252	0	0
4930480M12Rik	0	0	0	0	0	0	0	0
4930481A15Rik	1.27513	1.3056	1.29051	1.13628	1.16945	0.967443	0.830303	1.03281
4930483J18Rik	63867.2	0	0	0	0	0	0	0
4930483K19Rik	0.870419	0.387486	0.672454	2.59784	1.09353	0.36285	0.396345	2.14722
4930483O08Rik	1.36805	1.21804	0	0.583296	3.43744	0	0	0.562471
4930486F22Rik	0	0	0	0	0	0	0	0
4930486I03Rik	0	0	0	0	0	0	0	0
4930486L24Rik	0.703287	1.72197	1.76584	1.79917	1.32534	0.732947	0.640487	1.3012
4930487D11Rik	0	0	0	0	0	0	0	0
4930487H11Rik	0	0	0	0	0	0	0	0
4930488B22Rik	0	0	0	0	0	0	0	0
4930488L21Rik	0	0	0	0	0	0	0	0
4930500F04Rik	0	0	0	0	0	0	0	0
4930500J02Rik	0	0	0	2.75249	0	1.34558	0	2.65422
4930500L23Rik	0	0	0	0	0	0	0	0
4930502A04Rik	0	0	0	0	0	0	0	0
4930502E09Rik	0	1.71324	0	1.64087	2.41747	0	0	1.58229
4930502E18Rik	0	0	0	27231	0	0	0	0
4930503B20Rik	0	0	0	0	0	0	0	0
4930503E14Rik	0	0	0	0	0	0	0	0
4930503E24Rik	0	0	0	0	0	0	0	0
4930503H13Rik	0	0	0	0	0	0	0	0
4930503L19Rik	1.32666	2.09391	2.22068	3.77098	1.54045	0.502765	1.42786	0.528924
4930503O07Rik	0	0	0	0	0	0	0	0
4930504O13Rik	0	0	0	0	0	0	0	0
4930505A04Rik	0	0	0	27231	0	0	0	0
4930505G20Rik	0	0	0	0	0	0	0	0
4930506M07Rik	1.69132	2.11658	1.58071	1.69027	0.850149	0.944749	1.09014	1.11496
4930507D05Rik	0	5.39479	6.5536	3.10016	0	1.01036	0	2.98949
4930509E16Rik	6.43176	3.27227	3.37178	5.68047	0.865755	0.766057	1.04596	1.3222
4930509J09Rik	0	0	0	0	0	0	0	0
4930509K18Rik	0	0	0	0	0	0	0	0
4930511A02Rik	0	0	0	0	0	0	0	0
4930511E03Rik	0	0	0	0	0	0	0	0
4930511I11Rik	0	28431.9	24670.7	0	0	0	0	0
4930511M06Rik	0.708393	0.360648	0.521081	0.872373	1.42727	1.0163	0.856178	0.700251
4930511M11Rik	0	0	0	0	0	0	3.99972	0
4930512B01Rik	0	0	0	0	0	0	0	0
4930513D17Rik	0	0	0	0	0	0	0	0
4930513N10Rik	1.0569	1.88201	2.04132	2.25316	1.32781	1.32177	0.481261	0.869088
4930513O06Rik	6.56351	4.2205	5.35244	7.15166	0.916211	1.52007	0.664154	0.899524
4930515B02Rik	0	0	0	0	0	0	0	0
4930515G01Rik	1.21929	0.75991	1.31877	1.14371	0.61273	1.01657	0.666242	1.70445
4930515G16Rik	0	0	0	0	0	0	0	0
4930515L03Rik	0	0	0	0	0	0	0	0
4930515L19Rik	0	1.34125	0	0	0	1.25598	2.74383	0
4930517E11Rik	0	0	0	0	0	0	0	0
4930518P08Rik	63867.2	0	0	54462	0	0	0	0
4930519D14Rik	0	0	0	0	0	0	0	0
4930519F09Rik	0.53987	0.274668	0.655417	1.21669	1.50184	0.964519	0.772606	0.761026
4930519F16Rik	0	0	7.37855	10.859	3.9996	0	0	0
4930519F24Rik	0	0	0	0	0	0	0	0
4930519G04Rik	0.355861	0.475259	0.824779	1.44142	1.453	1.48348	0.405103	0.658405
4930519H02Rik	0	1.70386	1.47846	1.63189	2.40423	1.59553	0	0
4930520O04Rik	63867.2	56863.7	24670.7	27231	0	0	0	0
4930520P13Rik	0	0	0	0	0	0	0	0
4930521A18Rik	0	0	0	0	0	0	0	0
4930521E06Rik	0	0	0	0	0	0	0	0
4930522H14Rik	0	0	0	0	0	0	0	0
4930522O17Rik	0	0	0	0	0	0	0	0
4930523C07Rik	2.41956	1.87188	2.38649	2.70175	1.09195	0.88623	0.978737	1.04308
4930523O13Rik	0	0	0	0	0	0	0	0
4930524B15Rik	63867.2	0	0	27231	0	0	0	0
4930524C18Rik	0	0	0	0	0	0	0	0
4930524E20Rik	0	0	0	0	0	0	0	0
4930524L23Rik	2.69586	0.800078	1.7356	0.766286	1.69343	0.74921	0.81837	0.738929
4930524N10Rik	0	0	0	0	0	0	0	0
4930524O05Rik	0	0	0	0	0	0	3.99972	0
4930524O08Rik	0	0	0	0	0	0	0	0
4930525D18Rik	0	0	0	1.618	2.38377	0	0.575992	1.04016
4930525F21Rik	0	0	0	0	0	3.9994	0	0
4930525G20Rik	0	0.135996	0.295015	0.260504	0.671643	1.27349	1.11284	0.942014
4930525M21Rik	0	0	0	0	0	0	0	0
4930526D03Rik	0	0	0	0	0	0	0	0
4930526I15Rik	0	0	0	0	0	0	0	0
4930526L06Rik	0.361353	0.160864	0.279168	0.15407	1.81591	0.602547	0.987249	0.594275
4930527F14Rik	0	0	1.99075	0	1.0791	1.43226	0.782234	0.706299
4930527G23Rik	0	0	0	0	0	0	0	0
4930528A17Rik	1.37074	5.49192	1.05898	3.50664	1.72209	1.71425	0	0.563574
4930528D03Rik	0.64013	0.398954	0.395633	0.818791	1.55481	0.942867	0.835582	0.666742
4930528F23Rik	0.777243	1.55835	2.14519	2.09713	1.051	1.26635	0.748358	0.934287
4930528P14Rik	0	0	0	0	0	0	0	0
4930529C04Rik	0	0	6.78562	0	0	0	3.99945	0
4930529F22Rik	0	0	0	0	0	0	0	0
4930529F24Rik	0	0	0	0	0	0	0	0
4930529K09Rik	0	0	0	0	0	0	0	0
4930529L06Rik	0	0	0	0	0	0	0	0
4930529M08Rik	0	0	0.652795	0	1.06156	0.704485	1.53903	0.694816
4930533B01Rik	0	0	0	0	0	0	0	0
4930533P14Rik	0	0	0	0	0	0	0	0
4930534B04Rik	1.4815	1.90527	2.03475	1.78269	1.28218	1.18028	0.779535	0.758004
4930538K18Rik	0	1.80151	1.36779	1.50974	1.27101	0.210871	0.230337	2.28775
4930539C22Rik	0	0	0	0	0	0	0	0
4930539E08Rik	4.07073	3.33441	3.64807	3.67953	0.920546	1.35756	1.1863	0.535575
4930539J05Rik	0.938519	0.731152	1.26886	1.70066	1.17908	1.17371	1.06838	0.578804
4930539M17Rik	0	0	0	0	0	0	0	0
4930539N22Rik	0	0	0	0	0	0	0	0
4930540M03Rik	0	0	24670.7	0	0	0	0	0
4930542C21Rik	0	0	0	0	0	0	0	0
4930542D17Rik	0	1.22762	2.13045	2.35154	1.73224	0	0	2.26759
4930542H20Rik	0	0	0	0	0	0	0	0
4930542N07Rik	0	0	0	0	0	0	0	0
4930543E12Rik	0	0	0	0	0	0	0	0
4930544D05Rik	0	0	3.70595	0	0	3.9994	0	0
4930544G11Rik	0	0	0	0	0	0	0	0
4930544M13Rik	0	0	0	0	0	0	0	0
4930544O15Rik	0	2.04142	0	3.91039	0	1.91162	2.08809	0
4930545E07Rik	0	0	0	0	0	0	0	0
4930545H06Rik	0	0	0	0	0	0	0	0
4930545L23Rik	0	0	0	0	0	0	0	0
4930546C10Rik	0	0	0	0	0	0	0	0
4930546K05Rik	9.59502	5.33927	0	3.06826	3.01361	0	0	0.98624
4930547C10Rik	0	0	0	0	0	0	0	0
4930547E08Rik	0	0	0	0	0	0	0	3.99939
4930547E14Rik	0	0	0	0	0	0	0	0
4930547N16Rik	0.79106	2.4651	1.73157	3.82253	0.993827	0.659533	0.720414	1.62621
4930548G14Rik	0	0	0	0	0	0	0	0
4930548H24Rik	0	0	0	0	0	0	0	3.9997
4930548J01Rik	0	0	0	0	0	0	0	0
4930548K13Rik	0	0	0	0	0	0	0	0
4930549C01Rik	0	0	0	0	0	0	0	0
4930549G23Rik	0	0	0.457244	0	1.48712	1.9738	0.539001	0
4930550C14Rik	1.91902	5.12574	3.70641	3.27284	2.41091	0.799977	0	0.788997
4930550L24Rik	0	0	0	0	0	0	0	0
4930552N02Rik	0	0	0	0	0	0	0	0
4930552P12Rik	3.84864	0.571101	0.991104	2.18792	2.41757	0	0	1.58235
4930553E22Rik	0	0	0	0	0	0	0	0
4930554C24Rik	0	0	0	0	0	0	0	0
4930555B11Rik	0	0	0	0	0	0	0	0
4930555G01Rik	9.59392	0	0	0	0	3.9994	0	0
4930555I21Rik	1.57142	0.699551	3.03506	0.670004	1.97421	1.31015	0.715544	0
4930556C24Rik	0	0	24670.7	0	0	0	0	0
4930556G01Rik	0	0	0	0	0	0	0	0
4930556J02Rik	0	0	0	0	0	0	0	0
4930556M19Rik	0.695115	0.502848	0.422904	0.570523	0.851457	0.977978	0.941648	1.22892
4930556N09Rik	0	0	0	0	0	0	0	0
4930557A04Rik	0	0	0	0	0	3.9994	0	0
4930557J02Rik	0	0	0	0	0	0	0	0
4930558C23Rik	0	0	0	0	0	0	0	0
4930558G05Rik	0	0	0	0	0	0	0	0
4930558J18Rik	0	1.07714	0	1.54748	1.8999	0.252166	1.10178	0.746117
4930558K02Rik	0	0	0	0	0	0	3.99945	0
4930562C15Rik	0	0	0	0	0	0	0	0
4930562F07Rik	63867.2	28431.9	320720	27231	0	0	0	0
4930563D23Rik	3.02593	0	0	0	0	0	2.75571	1.2441
4930563E18Rik	0	1.01244	1.75703	1.93937	1.78578	0.711057	1.0356	0.467533
4930563E22Rik	0.743891	1.32464	1.86779	0.95152	1.6355	1.55053	0.508097	0.30585
4930563F08Rik	0	0	0	0	0	0	0	0
4930563M20Rik	0	0.443177	0.192275	0.424459	1.2507	1.66	0.679964	0.409305
4930564B18Rik	0	0	0	0	0	0	0	0
4930564D02Rik	0	0	0	0	0	0	0	0
4930564G21Rik	0	0	0	0	0	0	0	0
4930564K09Rik	0	0	1.20391	1.32885	0	1.29923	1.41917	1.2814
4930565A17	0	0	0	0	0	0	0	0
4930565D16Rik	0	0	0	0	0	0	0	0
4930565N06Rik	0.913234	0	0.705532	0.778749	1.72098	1.90349	0	0.375473
4930567H12Rik	63867.2	0	0	27231	0	0	0	0
4930567H17Rik	0	0	0	0	0	0	0	0
4930567J20Rik	0	0	0	0	0	0	0	0
4930567K20Rik	0	0	0	0	0	0	0	0
4930568D16Rik	0	0	0	0	0	0	0	0
4930568E12Rik	127734	28431.9	0	0	0	0	0	0
4930568G15Rik	0	0	0	0	0	0	0	0
4930568K20Rik	4.10002	2.19025	3.80103	3.84587	0.515095	0.341834	1.12017	2.02286
4930570G19Rik	0	0	0	0	0	0	3.99945	0
4930571K23Rik	0	0	0	0	0	0	0	0
4930572J05Rik	7.2629	2.14927	4.37858	5.60267	1.87238	0.857554	0.458797	0.811264
4930572K03Rik	0	0	0	0	0	0	0	0
4930572O13Rik	0	0	0	0	0	0	0	0
4930573O16Rik	0	0	0	0	0	0	0	0
4930578C19Rik	0	2.13563	1.85311	6.13628	0	3.9997	0	0
4930578E11Rik	0.565937	0.251939	0.437222	1.20649	1.0665	1.17961	1.28849	0.465367
4930578I06Rik	0	0	0	0	0	0	0	0
4930578M01Rik	0	0	24670.7	0	0	0	0	0
4930578N16Rik	1.20515	1.43066	1.2414	1.37023	1.13554	1.0885	1.28045	0.495493
4930578N18Rik	0	0	0	0	0	0	0	0
4930579C15Rik	0	0.750503	0	0.718804	1.059	1.40557	1.53532	0
4930579F01Rik	0	2.25695	2.61118	2.16162	1.06156	0.704485	1.53903	0.694816
4930579G18Rik	0.293079	0.347921	0.528318	0.708105	1.53417	1.01813	0.845204	0.602494
4930579G22Rik	1.55598	1.18745	1.28796	1.1373	1.11704	1.4826	0.30365	1.09669
4930579G24Rik	1.22186	1.84334	1.41594	2.28645	1.15129	1.21679	0.710921	0.921001
4930579K19Rik	2.36514	1.75483	1.67495	1.51263	1.48569	0.985951	0.71798	0.81035
4930581F22Rik	1.54549	0.970756	1.23761	1.20808	0.789067	0.939927	1.30626	0.964745
4930583H14Rik	0	0	0	0	0	1.91162	2.08809	0
4930583K01Rik	0	4.27095	3.70595	24.5433	0	3.9994	0	0
4930583P06Rik	0	0	0	0	0	0	0	0
4930584F24Rik	0	0	0	0	0	0	0	0
4930588N13Rik	0	0	0	0	0	0	0	0
4930590J08Rik	4.79732	0	1.85311	6.13628	0	3.9997	0	0
4930590L20Rik	0	0	0	0	3.9996	0	0	0
4930591A17Rik	0	0	0	0	0	0	0	0
4930592A05Rik	0	0	0	0	0	0	3.99945	0
4930592I03Rik	0	0	0	0	0	0	0	0
4930593A02Rik	1.59919	0.711914	1.23547	0.681844	2.0091	1.3333	0	0.657501
4930593C16Rik	0	0	0	0	0	0	0	0
4930594C11Rik	3.28667	0.731566	0.317395	1.40133	1.54842	1.02758	0.748292	0.675653
4930595M18Rik	0	0	0	0	0	0	0	0
4930596D02Rik	0	0	0	0	0	0	0	0
4930596M17Rik	0	0	0	0	0	0	0	0
4930597G03Rik	0	0	0	0	0	0	0	0
4930598F16Rik	0	0	0	0	0	0	0	0
4930599N23Rik	1.71311	1.4163	0.945344	0.730416	2.30595	0.612119	0.780061	0.30186
4931402G19Rik	0.407166	0.67972	0.550482	0.998215	1.66247	1.06084	0.64891	0.62777
4931403E22Rik	3.78886	2.53005	1.46357	2.42319	0	1.57946	0.862632	1.55779
4931403G20Rik	0	0	0	0	0	0	0	0
4931406B18Rik	0.178772	0.557089	0.345283	0.762229	2.02136	0.894291	0.569825	0.514512
4931406C07Rik	1.63021	1.47002	1.53025	1.34398	0.758137	1.18215	0.962748	1.09697
4931406H21Rik	0.542273	0.374948	0.472422	1.19048	1.52199	1.0389	0.751278	0.687837
4931406P16Rik	1.04864	1.28074	1.14634	1.36194	1.21303	0.924685	1.08572	0.776563
4931407G18Rik	0	0	0	0	0	0	0	0
4931408A02Rik	1.05101	2.02748	2.30059	1.79247	1.10034	0.584178	1.59526	0.7202
4931408C20Rik	0	0	0	0	0	0	0	0
4931408D14Rik	2.40507	2.03731	2.17508	1.99257	1.21005	1.25205	0.49048	1.04742
4931409K22Rik	0	0	0	0	0	0	0	0
4931414P19Rik	1.55618	0.840405	0.778503	1.05508	1.34611	0.872048	0.743453	1.03839
4931417E11Rik	0	0	0	0	0	0	0	0
4931417G12Rik	0	0	0	0	0	0	0	0
4931419H13Rik	0	0	0	0	0	0	0	0
4931420L22Rik	1.47773	0	0.570821	0	2.78477	0	0	1.21513
4931423N10Rik	0	4.33037	0	0	0	0	0	3.99939
4931428F04Rik	1.10648	0.703674	0.793768	0.903101	1.88656	0.751189	0.777344	0.584906
4931428L18Rik	0.240178	0.320761	1.02054	0.819235	1.0561	1.20147	0.656188	1.08623
4931429I11Rik	0	0	24670.7	27231	0	0	0	0
4931429L15Rik	0	0.700345	0	0.670766	1.97646	0.983728	0.716358	0.323409
4931429P17Rik	0	0	0	0	0	0	0	0
4931430N09Rik	0	0	0	0	0	0	0	0
4931431B13Rik	0	0	0	0	0	0	0	0
4931431C16Rik	2.28225	1.69331	0.587727	1.6218	2.38937	0.951396	0.346407	0.312779
4931431F19Rik	0	0	0	0	0	0	0	0
4931440F15Rik	1.9587	0.871958	1.51322	1.25269	1.84558	0.816521	1.33784	0
4931440J10Rik	0	85295.6	0	0	0	0	0	0
4931440L10Rik	0	0	0	0	0	0	0	0
4931440P22Rik	12.4116	3.4533	14.9824	6.6149	1.94912	0	1.4129	0.637874
4932411E22Rik	0	0	0	0	0	0	0	0
4932411G14Rik	0	0	0	0	0	0	0	0
4932411L15	0.684675	0.33156	0.516699	0.710584	1.60915	1.03168	0.697291	0.661873
4932411N23Rik	0	1.31292	0.569617	0	2.7789	0.614721	0	0.606285
4932412D23Rik	0	0	0	0	0	0	0	0
4932412H11Rik	2.81107	1.25141	0.723907	1.06538	1.37341	0.520821	1.84892	0.256836
4932413F04Rik	0	0	0	0	0	0	0	0
4932414J04Rik	0	0	0	0	0	0	0	0
4932414N04Rik	0.223981	0.398841	0.2163	0.143248	1.68836	0.793651	0.458954	1.05903
4932415G12Rik	2.77749	3.0986	3.14112	3.25308	1.00899	0.836996	0.929501	1.22451
4932415M13Rik	0	0	0	0	0	0	0	0
4932416H05Rik	1.64461	2.12984	1.90584	2.42236	1.12699	0.560932	1.02118	1.29088
4932416K20Rik	0	0	0	0	0	0	0	0
4932418E24Rik	0	0	0	0	0	3.9994	0	0
4932425I24Rik	0	0	49341.5	81692.9	0	0	0	0
4932429P05Rik	0	0	0	0	0	0	0	0
4932435O22Rik	0	0	0	0	0	0	0	0
4932438A13Rik	1.21318	0.927883	1.25028	1.56712	1.09928	1.01647	1.01498	0.869281
4932438H23Rik	0	0	0	0	0	0	0	0
4932441B19Rik	0	0	0	0	0	0	0	0
4932441J04Rik	0	0	0	0	0	0	0	0
4932443I19Rik	0	0	0	0	0	0	0	0
4932702P03Rik	9.59392	4.27095	0	0	0	3.9994	0	0
4933400A11Rik	0	0	0	0	0	0	0	0
4933400B14Rik	0	0	0	0	0	0	0	0
4933400C05Rik	0	0	0	0	0	0	0	0
4933400C23	0	0	0	0	0	0	0	0
4933400F21Rik	0	0	0	0	0	0	0	0
4933400L20Rik	0	0	0	0	0	0	0	0
4933401B06Rik	0	0	0	0	0	0	0	0
4933401D09Rik	0	0.316572	0.549387	0.606401	1.3401	2.0751	0	0.584752
4933401H06Rik	0	0	0	0	0	0	0	0
4933401P06Rik	0	0	0	0	0	0	0	0
4933402C06Rik	0	0	0	0	0	0	0	0
4933402D24Rik	0	0	0	0	0	0	0	0
4933402E13Rik	0	0	0	0	0	0	0	0
4933402J07Rik	0	0	0	0	0	0	0	0
4933402J10Rik	0	0	0	0	0	0	0	0
4933402J15Rik	0	0	0	0	0	0	0	0
4933402N03Rik	0	0	0	0	0	0	0	0
4933402N22Rik	0	0	0	0	0	0	0	0
4933402P03Rik	0	0	0	0	0	0	0	0
4933403F05Rik	0.860227	1.13515	0.938232	0.986219	0.928675	0.982943	1.01383	1.07456
4933403G14Rik	0.908011	0.538961	0.935329	0.96787	0.950629	0.820127	1.17148	1.05776
4933403O03Rik	0	0	0	0	0	0	0	0
4933403O08Rik	0	0	0	0	0	0	0	0
4933404G15Rik	0	0	0	0	0	0	0	0
4933404K08Rik	0.367492	0.294475	0.681387	0.84611	1.75442	0.827257	0.602414	0.815905
4933404M02Rik	0	0	0	0	0	0	0	0
4933404O12Rik	0.697622	0.420982	0.473084	0.641155	1.61654	0.917684	0.720031	0.745744
4933405D12Rik	1.11156	0.412363	1.57438	0.947872	1.28011	1.54458	0.337434	0.837862
4933405E24Rik	0	0	0	0	0	0	0	0
4933405L10Rik	0	0	0	0	0	3.9997	0	0
4933405O20Rik	0	0	0	0	0	0	0	0
4933406C10Rik	1.70176	1.70454	0.821699	1.08836	1.60347	0.70941	1.16234	0.524755
4933406D12Rik	0	0	0	0	0	0	0	0
4933406F09Rik	0	0	0	0	0	0	0	0
4933406G16Rik	0	0	0	0	0	0	0	0
4933406I18Rik	0.252898	0.300221	0.423322	0.646966	1.05907	1.22996	0.844483	0.866485
4933406J08Rik	0	0	0	0	0	0	0	0
4933406J10Rik	0	0	0	0	0	0	0	0
4933406K04Rik	0	0	0	0	0	0	0	0
4933406M09Rik	0	0	0	0	0	0	0	0
4933407C03Rik	2.17385	0.813043	1.01765	1.09742	1.47721	1.10665	0.743317	0.67282
4933407E24Rik	0	0	0	0	0	0	0	0
4933407G14Rik	0	0.17377	1.05548	1.16501	1.226	0.813609	0.355485	1.60489
4933407H18Rik	0.815257	0.813566	0.873901	1.04425	1.29949	1.06771	0.864652	0.768149
4933407I05Rik	0	0	0	0	0	0	0	0
4933407K13Rik	1.03326	0.919959	1.06435	1.597	1.43333	0.807628	0.980196	0.778844
4933407L21Rik	0	0	0	0	0	0	0	0
4933407P14Rik	0	0	0	0	0	0	0	0
4933408B17Rik	0.211595	0.565176	0.490411	0.180435	1.19624	0.970279	0.963498	0.869967
4933408J17Rik	3.84848	1.71324	0	6.5635	2.41747	0	0	1.58229
4933408N05Rik	0.961031	0.47536	0.53622	1.04715	1.47567	1.11284	0.972455	0.439027
4933409G03Rik	0	0	0	0	0	0	0	0
4933409K07Rik	0	0	0	0	0	0	0	0
4933411E08Rik	0.240652	0.589226	0.650718	0.923462	1.4361	1.15368	0.767069	0.643135
4933411G06Rik	0	0	24670.7	0	0	0	0	0
4933411G11Rik	0	0	0	0	0	0	0	0
4933411K16Rik	1.04762	0.4501	0.644656	1.06994	2.03926	0.520506	0.673945	0.766289
4933411K20Rik	1.09839	1.36224	1.16387	1.01397	0.919957	1.0908	1.05842	0.930823
4933412E12Rik	2.49535	0.833144	0.963909	1.32993	1.17562	0.520117	1.27829	1.02596
4933412E24Rik	0	0	0	0	0	0	0	0
4933412O06Rik	0	0	0	0	0	3.9994	0	0
4933413G19Rik	0	0	0	0	0	0	0	0
4933413J09Rik	0	0	0	0	0	0	3.99945	0
4933413L06Rik	0	0	0	0	3.9996	0	0	0
4933415F23Rik	0	0	0	0	0	0	0	0
4933416C03Rik	0	0	0	0	0	0	0	0
4933416E03Rik	0	0	0	0	0	0	0	0
4933416I08Rik	0	0	0	0	0	0	0	0
4933416M06Rik	6.69129	1.94267	4.60754	5.82996	1.27924	1.81916	0.66236	0.239226
4933416M07Rik	0	0	0	0	0	0	0	0
4933417A18Rik	0	28431.9	0	0	0	0	0	0
4933417D19Rik	2.57686	0.191191	0.663597	1.09869	1.61869	0.716142	0.782251	0.882891
4933417E11Rik	0	0	0	0	0	0	0	0
4933417G07Rik	0	0	24670.7	0	0	0	0	0
4933417O13Rik	0	0	0	0	0	0	0	0
4933421E11Rik	0.885095	1.0253	1.1948	1.20111	1.09403	1.16245	0.910062	0.833458
4933421I07Rik	0	0	0	0	0	0	0	0
4933421O10Rik	1.3499	1.04033	1.06531	1.25013	1.39502	0.992339	0.812955	0.799685
4933422A05Rik	0	0	1.84685	1.01926	3.00331	0.996544	0	0
4933422H20Rik	5.9289	3.26041	3.50271	1.1896	0.438155	2.03542	0.952843	0.573565
4933424B01Rik	0.630521	0.836618	0.789791	0.826074	0.915184	1.0871	0.978391	1.01933
4933424G05Rik	0	0	0.457244	0	2.97425	0	0.539001	0.486678
4933424G06Rik	2.04521	1.82094	0	0	1.28472	0.852582	1.86257	0
4933425H06Rik	0	0	0	0	0	0	0	0
4933425L06Rik	0	0	0	0	0	0	0	0
4933425O20Rik	0	0	0	0	0	0	0	0
4933426D04Rik	0	0	0	0	0	0	0	0
4933426M11Rik	1.29264	1.4416	1.57825	1.56596	1.09165	1.55496	0.734632	0.618753
4933427D06Rik	0	0	0	0	0	0	0	0
4933427D14Rik	1.06068	1.05196	1.08395	1.36817	1.19762	1.01866	0.917052	0.866674
4933427E11Rik	7.38296	11.5034	12.8336	15.7394	2.31885	0	1.68092	0
4933427E13Rik	0	0	0	0	0	0	0	0
4933427G17Rik	0	0	0	0	0	0	0	0
4933427I22Rik	0	0	1.22982	1.35745	3.9998	0	0	0
4933428C19Rik	0	0	0	0	0	0	0	0
4933429K18Rik	0	0	0	0	0	0	0	0
4933429O19Rik	0	0	0	0	0	0	0	0
4933430H15Rik	3.18034	0.943862	2.04751	5.42398	1.33184	0.441927	0.482721	1.74344
4933430H16Rik	0	0	0	0	0	0	0	0
4933430I17Rik	0.501851	0.893637	0.193856	0.641921	2.52196	0.836825	0.228518	0.41267
4933430M04Rik	0	0	0	0	0	0	0	0
4933430N04Rik	0	0	0	0	0	0	0	0
4933431E20Rik	1.86288	1.66966	1.41041	1.69445	1.66947	0.724801	0.655988	0.949737
4933431G14Rik	0	0	0	0	0	0	0	0
4933432B09Rik	0.526626	0.485624	0.566687	1.09061	1.55952	0.925179	0.633754	0.881548
4933432G23Rik	0	0	0	0	0	0	0	0
4933432I03Rik	0	0	24670.7	0	0	0	0	0
4933432I09Rik	0	0	0	0	0	3.9994	0	0
4933433C11Rik	0	0	0	0	0	0	0	0
4933433F19Rik	0	0	0	0	0	0	0	0
4933433G15Rik	1.13677	1.21454	0.87823	0.67856	1.57097	0.852994	0.828207	0.747812
4933433G19Rik	0.444038	0.197673	0.343048	0.378648	0.836785	1.48085	0.404385	1.27796
4933433H22Rik	0	0	0	0	0	0	3.99945	0
4933433P14Rik	1.85906	3.44365	2.75989	2.14282	0.781822	1.30367	0.871627	1.04288
4933434E20Rik	1.26244	1.53677	1.37121	1.4302	1.08423	0.941538	0.945584	1.02865
4933434I20Rik	0	0	0	0	0	0	0	0
4933436C20Rik	2.14206	0	0	0	1.34557	0.89296	0	1.76141
4933436E23Rik	0	0	0	0	0	0	0	0
4933436H12Rik	0	0	0	0	0	0	0	0
4933436I01Rik	0	0	0	0	0	0	0	0
4933437F05Rik	0.201329	0.179252	0.31108	0.600884	2.27641	0.419639	0.641726	0.662209
4933438B17Rik	0	0	0	0	0	0	0	0
4933438K21Rik	0.509078	0.543906	0.412961	0.737987	1.1832	0.636656	1.11268	1.06746
4933439C10Rik	1.52591	1.25936	1.91399	2.11262	0.86159	0.743312	1.21789	1.17721
4933439F18Rik	0.751842	0.799213	0.701919	0.628436	0.897203	1.20654	0.932205	0.964054
4933439K11Rik	0	5.66895	2.45951	2.71476	3.9996	0	0	0
4933440J02Rik	3.11666	1.38745	1.20391	10.6308	0	1.29923	1.41917	1.2814
4933440M02Rik	0	0	0	0	0	0	0	0
5031410I06Rik	0	0	0	0	0	0	0	0
5031414D18Rik	2.78816	3.9305	1.73519	3.23614	1.65411	1.03315	1.05799	0.254742
5031425E22Rik	1.00374	0.972875	1.08278	1.49	1.36013	1.02718	0.759715	0.852976
5031425F14Rik	0.766587	1.02379	3.2573	2.28794	1.44462	0	0.349065	2.20626
5031426D15Rik	0.169443	0.565737	0.752711	1.15593	1.43691	1.09485	0.771562	0.696665
5031434C07Rik	0	56863.7	49341.5	54462	0	0	0	0
5031434O11Rik	3.38381	5.02125	3.0499	2.40458	2.12558	1.4106	0	0.463747
5031439G07Rik	2.18306	1.66777	1.37997	1.74642	1.12959	1.24014	0.871907	0.758364
5033403H07Rik	3.03191	2.01658	2.51362	2.40659	0.749014	0.939187	1.38057	0.931225
5033404E19Rik	0	0	0	0	0	0	0	0
5033406O09Rik	2.1628	1.50277	0.852383	1.2773	0.798629	0.682292	0.944903	1.57418
5033411D12Rik	0.141959	1.55142	1.38094	0.221647	0.977136	1.33526	0.837599	0.850006
5033414D02Rik	1.82881	1.34093	1.58948	2.46538	1.33462	0.706313	0.930716	1.02835
5133401N09Rik	1.16122	1.39604	1.2857	1.00317	0.93724	0.965337	0.989888	1.10754
5330411J11Rik	3.84848	10.2794	4.4598	0	2.41747	0	0	1.58229
5330413P13Rik	0	0	0	0	0	0	0	0
5330417C22Rik	0.66508	0.296076	0.128454	0.283571	0.41778	1.24763	1.51423	0.820341
5330426P16Rik	2.79601	1.57663	1.65607	2.78164	1.63926	0.466226	1.35804	0.536467
5330434G04Rik	0	0	0	0	0	0	0	0
5330437I02Rik	63867.2	28431.9	24670.7	0	0	0	0	0
5330439B14Rik	4.53591	3.02888	1.3141	1.93397	0	1.41816	2.58177	0
5430401F13Rik	0	0	0	0	0	0	0	0
5430402E10Rik	0	0	0	0	0	0	0	0
5430402O13Rik	0.773373	0.847468	0.75834	0.811672	1.19583	0.942384	0.785576	1.07621
5430403N17	0	0	0	0	0	0	0	0
5430405G05Rik	0	0	0	0	0	0	0	0
5430405H02Rik	1.02002	0.55499	0.941256	0.821488	1.38827	0.933107	0.851517	0.827109
5430407P10Rik	1.94913	1.78303	1.67708	1.02659	1.15715	1.18215	0.758755	0.901946
5430411K18Rik	0.819134	0.501869	0.598267	0.793727	1.12951	0.923979	0.962257	0.984255
5430416N02Rik	0.819851	0.885061	0.728395	0.742811	1.04287	1.01676	1.06396	0.876406
5430416O09Rik	1.52721	1.13311	1.37651	1.95346	0.959336	1.4855	0.927222	0.627908
5430417L22Rik	1.25107	1.50539	1.20098	1.32297	1.19825	0.795201	1.0491	0.957444
5430419D17Rik	0	0	0	0	0	0	0	0
5430421F17Rik	0.432601	0.962906	0.334212	0.368895	1.90221	0.541013	1.37889	0.177863
5430421N21Rik	0	0	0	0	0	0	0	0
5430425J12Rik	0	0	0	0	0	0	0	0
5430427M07Rik	0	0	0	27231	0	0	0	0
5430427O19Rik	1.13293	1.51304	1.75052	2.49573	1.66054	0.944561	0.773816	0.621068
5430428K19Rik	0	0	0	0	0	0	0	0
5430434I15Rik	0	0	0	0	0	0	0	0
5430435G22Rik	1.93434	2.52593	1.84309	3.95876	1.70111	0.806364	1.1744	0.318119
5430437J10Rik	0	0.708671	1.22985	1.35748	3.9999	0	0	0
5430437P03Rik	1.26519	1.22788	1.10997	0.968016	0.82842	0.907336	1.02771	1.23653
5430440P10Rik	0	0	3.70595	0	0	3.9994	0	0
5530400C23Rik	0	0	0	0	0	0	0	0
5530401A14Rik	0	0	0	0	0	0	0	0
5530601H04Rik	1.10053	1.3098	1.36211	1.35982	1.11457	1.01118	1.04316	0.83109
5730403B10Rik	0.894	0.836931	0.781702	0.657724	0.955385	1.37595	0.880933	0.787729
5730403I07Rik	0	0	3.39281	3.74491	0	0	3.99945	0
5730405O15Rik	0.841084	1.24028	1.46202	1.09825	1.18875	0.87655	1.00534	0.929359
5730408K05Rik	0.563532	1.75608	0.743587	0.678291	1.35017	0.729702	1.10817	0.811956
5730409E04Rik	1.98262	1.99519	1.50473	1.64303	0.833195	0.925438	0.972719	1.26865
5730412P04Rik	0	0	0	0	0	0	0	0
5730416F02Rik	0	0	0	0	3.9996	0	0	0
5730419I09Rik	1.95704	1.38134	1.35278	1.86646	1.40727	0.971476	0.832508	0.78875
5730420D15Rik	9.21838	5.66711	5.76526	2.80746	0.275745	1.28095	0.999423	1.44386
5730422E09Rik	1.44989	1.93636	1.6802	2.78187	0.910772	0.906625	0.990317	1.19224
5730435O14Rik	0.173057	0.15408	0.267395	0.073786	0.760955	0.649277	1.02442	1.56534
5730437N04Rik	1.19161	1.27086	1.15772	1.07953	0.887291	0.915571	1.05135	1.14579
5730455O13Rik	0.876505	1.26891	1.08505	0.950471	0.936431	1.00985	0.98679	1.06693
5730455P16Rik	1.15412	1.72492	1.53462	1.43551	0.822903	1.13204	0.960606	1.08445
5730457N03Rik	0	0	0	0	0	0	0	0
5730460C07Rik	0	0	24670.7	0	0	0	0	0
5730469M10Rik	1.0164	0.957902	0.884929	1.20635	0.930678	0.823504	1.13843	1.10739
5730480H06Rik	0.379549	0.492813	0.720845	0.917026	1.60932	1.08118	0.763321	0.546176
5730494M16Rik	1.18418	0.870139	0.914854	0.857718	1.08442	0.921871	1.01996	0.973747
5730494N06Rik	1.27008	1.2871	1.42197	1.21953	1.09619	1.08259	0.895708	0.925513
5730507C01Rik	0.8616	1.0724	1.03242	1.13207	0.883633	0.776987	1.16097	1.17841
5730508B09Rik	0.380382	0.656173	0.569371	0.476412	1.03043	0.95141	1.25574	0.762413
5730522E02Rik	1.23652	0.458718	0.875682	1.23017	1.42401	0.687289	1.1261	0.762589
5730528L13Rik	1.7516	2.85912	2.02983	3.98307	1.46705	0.243394	1.32931	0.960214
5730559C18Rik	6.36716	0	2.45951	0	3.9996	0	0	0
5730577I03Rik	0.61423	0.439453	0.627059	0.832429	1.35042	1.00135	0.859045	0.789184
5730590G19Rik	1.03738	4.61812	0.400719	3.53845	1.30328	0	1.41711	1.27955
5830403L16Rik	3.11666	0	1.20391	5.31538	0	1.29923	1.41917	1.2814
5830403M04Rik	0	0	0	0	0	0	3.99945	0
5830405N20Rik	0	2.83448	0	8.14427	3.9996	0	0	0
5830411N06Rik	0	0	24670.7	0	0	0	0	0
5830415F09Rik	0.714756	1.06429	0.799729	0.935267	1.00634	0.893874	1.06617	1.03361
5830416I19Rik	0.196374	1.18018	0.530992	0.502369	0.678453	1.10514	1.20716	1.00924
5830416P10Rik	1.03728	0.53873	0.801368	1.91648	2.38913	0.648616	0.393604	0.568636
5830417I10Rik	1.02562	0.854868	0.89351	0.949019	1.18799	1.0249	0.910847	0.876261
5830418K08Rik	0.711355	0.862582	0.910476	1.306	1.20381	0.971502	0.966914	0.85777
5830418P13Rik	0	0	0	0	0	0	0	0
5830428M24Rik	0	28431.9	0	54462	0	0	0	0
5830432E09Rik	0	4.62838	2.00806	2.21645	1.63273	0	2.36711	0
5830433M19Rik	0.677428	1.33823	1.03445	0.857478	0.944155	1.01046	0.896481	1.14891
5830473C10Rik	0.394757	0.426003	0.371428	0.392946	0.758386	0.855462	1.32961	1.05655
5930403L14Rik	2.83457	0.630938	0.547473	1.20858	0.890287	0.590823	1.93609	0.582714
5930412G12Rik	0	0	0	0	0	0	0	0
5930416I19Rik	1.48604	1.58369	1.40898	1.536	0.735462	1.08878	0.861213	1.31454
5930434B04Rik	1.35847	0.901496	0.920765	1.13684	1.30917	1.05874	0.874083	0.758008
5930438M14	0	0	0	0	0	0	0	0
6030405A18Rik	0	0	0	0	0	0	0	0
6030407O03Rik	0	3.71495	5.64118	1.77903	1.31051	1.73939	0.949976	0
6030408B16Rik	0	0	0.273462	0.301842	0.889397	0.885348	1.93415	0.291066
6030419C18Rik	0	0	0	7.48981	0	0	3.99945	0
6030422M02Rik	0.796639	0.402623	0.595544	0.905099	1.36291	0.998239	0.825791	0.81306
6030429G01Rik	5.85248	2.60535	1.69553	4.99063	0.919075	0.609928	0.666231	1.80467
6030440G07Rik	0.395565	0.704375	1.27333	0.787063	1.15956	1.26422	0.6004	0.975811
6030446N20Rik	1.07623	1.59703	1.43196	1.61333	1.25015	1.15722	0.777877	0.814745
6030458C11Rik	1.10019	1.34655	1.17064	1.11821	1.03213	1.01785	0.889448	1.06057
6030466F02Rik	0	0	1.4712	0.541292	0.797475	1.05846	0.578084	1.5659
6030468B19Rik	0	0	0	0	0	0	0	0
6030498E09Rik	1.44281	3.21149	2.78667	3.07585	0.906318	0	1.31397	1.77962
6230400D17Rik	0.18909	0.420887	0.438252	1.28996	0.950236	0.867082	0.861022	1.32165
6230409E13Rik	0	0	24670.7	0	0	0	0	0
6230427J02Rik	3.39713	2.57092	1.83715	2.31749	1.49377	0.849692	1.2375	0.419016
6330403A02Rik	1.20769	2.1505	3.73206	9.26855	1.51724	0	0	2.48268
6330403K07Rik	0	0	0	0	0	0	0	0
6330406I15Rik	0.729781	0.730975	0.704751	1.24462	0.687631	1.21689	1.49537	0.600096
6330407A03Rik	0.544367	0.636134	0.735977	1.30556	1.66701	0.992816	0.836586	0.503584
6330407J23Rik	0	0	0	0	0	0	0	0
6330408A02Rik	1.39865	1.32942	1.40179	1.80514	1.23476	0.898218	0.981133	0.885889
6330409D20Rik	0	0	0	0	0	0	0	0
6330409N04Rik	0.810267	1.10504	0.936316	1.10522	0.567209	1.03908	1.17408	1.21962
6330410L21Rik	63867.2	0	0	0	0	0	0	0
6330415B21Rik	0	0.773735	0	0.741054	3.27535	0.724541	0	0
6330416G13Rik	3.25279	4.06671	3.32757	3.5746	1.37828	0.886194	0.738635	0.99689
6330418K02Rik	2.12742	1.27854	0.945053	1.81414	1.33637	0.931198	0.726541	1.00589
6330439K17Rik	0.377412	0.576045	0.70811	0.59769	1.35472	1.2137	0.589214	0.842362
6330503K22Rik	0.463862	0.718772	0.733954	0.764481	0.958192	1.06353	1.18608	0.792203
6330512M04Rik	0.441313	0.982297	1.02282	1.31713	1.94051	0.367938	0.602854	1.08867
6330527O06Rik	0	0	0	0	0	0	0	0
6330545A04Rik	4.38345	1.75625	4.57176	2.42966	1.92746	0.913659	0.798403	0.360449
6330549D23Rik	0.871171	0.94185	0.817257	1.27351	1.25082	0.830087	0.793375	1.12571
6330578E17Rik	0.875871	1.11878	1.00681	0.95765	0.901179	1.13213	0.939347	1.02735
6430411K18Rik	0	0	0	0	0	0	0	0
6430527G18Rik	1.17379	0.730341	0.866563	0.790317	0.990701	0.927624	1.232	0.849675
6430531B16Rik	127734	28431.9	0	0	0	0	0	0
6430548G04	0.259689	0.57803	1.27063	0.9596	1.03314	1.19081	1.06424	0.711803
6430548M08Rik	1.98486	1.77874	1.6201	1.90229	1.55038	0.629561	1.13172	0.688336
6430550D23Rik	1.00387	0.906555	1.07469	1.16176	1.36929	0.848919	0.861978	0.919816
6430562O15Rik	0	2.04825	0.592434	0	0	0.959016	2.09508	0.945855
6430571L13Rik	1.44955	0.75285	0.995443	1.61379	0.657623	0.704985	1.24677	1.39062
6430573F11Rik	2.16168	2.61807	2.49277	3.45627	0.918567	0.901131	1.18697	0.993327
6430584L05	0	0	0	0	0	0	0	0
6430598A04Rik	5.87551	10.2989	6.6669	13.1519	1.38403	1.22465	0.334425	1.05686
6430704M03Rik	0	0	0	0	0	0	0	0
6430706D22Rik	0	0	0	0	0	0	0	0
6530401N04Rik	1.47673	1.35272	1.31364	1.15029	0.905324	0.9234	1.13795	1.03333
6530402F18Rik	2.38838	1.89533	2.62737	1.92597	1.5329	0.519464	1.37125	0.576377
6530411M01Rik	0	0	0	0	0	0	0	0
6530418L21Rik	1.83812	1.48778	1.35552	2.13741	1.2596	0.835913	1.21744	0.687035
6530439I21	0	0	0	0	0	0	0	0
6720401G13Rik	1.15037	0.982656	1.08927	1.64582	1.2376	0.97156	0.849506	0.941334
6720456B07Rik	2.04182	1.86485	1.79069	1.49511	0.78245	1.07553	0.986588	1.15544
6720456H20Rik	0.533846	0.567975	0.589463	0.780191	1.09988	1.00564	0.972346	0.922131
6720463M24Rik	1.20741	1.37736	0.67045	1.93051	1.23248	0.912286	0.893413	0.96182
6720468P15Rik	0	0	0	0	0	0	0	0
6720483E21Rik	0	0	0	0	0	0	0	0
6720489N17Rik	1.44184	1.49769	0.742612	2.15165	0.301904	1.00177	1.31309	1.38323
6820408C15Rik	63867.2	0	0	0	0	0	0	0
6820431F20Rik	0.658765	0.887548	1.0098	1.03285	1.23048	1.0854	0.799917	0.884202
7420426K07Rik	0	0	0	0	0	0	0	0
7420461P10Rik	0	0	0	0	0	0	0	0
7420700N18Rik	0	0	49341.5	0	0	0	0	0
7420701I03Rik	0	0	0	0	0	0	0	0
7530416G11Rik	0	0.605419	1.05067	0.434887	1.70857	0.708662	0.464447	1.1183
7530420F21Rik	0	0	0	0	0	0	0	0
7630403G23Rik	0	0	0	0	0	0	0	0
8030411F24Rik	0	0	0	0	0	0	0	0
8030423F21Rik	0	0.319278	0.593662	0.480532	1.73772	0.939648	0.606502	0.716127
8030423J24Rik	0	0	0	0	0	0	0	0
8030442B05Rik	1.87736	0	0	1.20067	0	1.17392	1.28228	1.54374
8030443G20Rik	0	0	0	0	0	0	0	0
8030462N17Rik	0.831148	1.17108	0.946022	0.978828	1.09234	0.999068	0.966363	0.942225
8430403D17Rik	0.334043	1.1153	0.83873	0.996983	1.259	0.974767	1.21685	0.549366
8430406I07Rik	0.994174	1.42608	0.72966	0.744152	0.874304	0.598634	1.28264	1.24442
8430408G22Rik	2.2241	1.25495	1.85703	1.07609	0.628119	1.22667	0.535545	1.60967
8430410A17Rik	1.19292	1.19758	0.86048	1.147	1.02462	0.827124	0.992162	1.1561
8430410K20Rik	1.08482	2.05517	1.50894	1.40731	0.806732	0.97949	1.05772	1.15606
8430419L09Rik	1.32062	0.827615	1.24296	1.01414	1.21635	1.02424	0.881177	0.878233
8430422H06Rik	0	0	0	0	0	0	0	0
8430423G03Rik	0	0	0	0	0	0	0	0
8430427H17Rik	1.59238	1.63588	1.04095	2.14128	1.53888	0.663812	1.3944	0.402895
8430429K09Rik	1.62504	1.76333	1.96163	1.68886	0.956985	0.88912	1.10994	1.04395
8430431K14Rik	0.334671	0.595946	1.35742	2.85387	2.10228	0.767326	0.304786	0.825596
8430436N08Rik	0	0	0	0	0	0	0	0
8430437L04Rik	0	0	0	0	0	0	0	0
9030025P20Rik	0.978827	0.995992	1.34137	1.92772	1.3322	1.22413	0.657952	0.78572
9030204H09Rik	0	0	0	0	0	0	0	0
9030224M15Rik	0	0	0.69634	0.512403	1.88729	0.250492	1.36807	0.49411
9030404E10Rik	0	0	0	0	0	0	0	0
9030418K01Rik	4.26026	3.52215	3.52641	2.33542	1.52922	0.253709	2.21703	0
9030425E11Rik	1.72639	1.02471	1.11146	1.71752	0.361483	0.959569	0.78611	1.8928
9030612E09Rik	0	0	0	0	0	0	0	0
9030617O03Rik	1.12346	0.816726	0.820733	0.883932	1.30506	0.977789	0.757624	0.95953
9030619P08Rik	3.63406	3.92551	4.29388	4.33695	1.14139	1.88623	0.283907	0.688474
9030624G23Rik	1.5925	1.44232	0.912125	1.63895	0.793381	0.892779	1.27526	1.03858
9030624J02Rik	1.77394	1.35093	1.41475	1.38842	1.01416	0.907754	1.01991	1.05817
9030625A04Rik	2.17796	2.50046	2.29514	2.68402	0.864071	1.23446	0.89604	1.00543
9130008F23Rik	2.21144	0.492237	0.854241	0.471446	2.08372	0	1.00698	0.90923
9130011E15Rik	1.16468	0.952989	1.09939	1.09808	1.23137	1.05994	0.892611	0.81608
9130011J15Rik	1.4328	1.41343	1.34193	1.35641	0.923088	0.965453	1.03117	1.08029
9130014G24Rik	1.45948	0.850821	0.912771	0.681538	1.89906	0.434579	1.12344	0.542913
9130015A21Rik	0	0	0	0	0	3.9994	0	0
9130015L21Rik	0	0	0	0	0	0	0	0
9130017N09Rik	73.9997	16.7943	33.0685	33.407	2.73434	0.604865	0.6607	0
9130019O22Rik	1.06999	1.12136	0.947189	0.997962	1.14822	0.938554	1.01504	0.898182
9130019P16Rik	0	4.33037	0	0	0	0	0	3.99939
9130023H24Rik	1.88377	1.47846	1.30391	1.37423	1.1286	0.948698	1.03627	0.886432
9130024F11Rik	3.19107	1.42058	1.23266	0	2.00451	1.99539	0	0
9130204L05Rik	0	0	0	0	0	0	0	0
9130206I24Rik	1.60105	0.712739	1.0823	2.55989	2.51429	0.333713	0	1.15197
9130209A04Rik	0	0	0	0	3.9996	0	0	0
9130221F21Rik	0.337312	0.0500538	0.608053	0.767035	1.27132	1.03117	0.81917	0.878336
9130221H12Rik	1.82517	1.02788	1.27415	1.80954	1.07744	0.797522	1.12147	1.00357
9130227L01Rik	0	0	0	0.678739	3.9999	0	0	0
9130230L23Rik	0.885172	0.157621	0	0.301928	1.44568	0.664201	0.725513	1.16459
9130401M01Rik	1.08321	1.26733	0.820028	0.865677	0.868489	1.01884	0.991439	1.12123
9130404H23Rik	0	0	0	0	0	0	0	0
9130409I23Rik	0.288161	0.292941	0.164475	0.238391	0.921273	0.776333	1.31214	0.990251
9230009I02Rik	0	0	0	0	0	0	0	0
9230102K24Rik	0	0	0	0	0	0	0	0
9230102O04Rik	0	0	0	0	0	0	0	0
9230104L09Rik	0	0	0	0	0	0	0	0
9230105E05Rik	0	0	1.85311	2.04543	0	3.9997	0	0
9230107M04Rik	0	0	0	0	0	0	0	0
9230110C19Rik	2.04074	1.13559	2.95612	2.17526	0.961435	0.850719	0.929251	1.25856
9230110F15Rik	0	0	0	0	0	0	0	0
9230112D13Rik	0	0	0	0	0	0	0	0
9230112J17Rik	0	0	1.4866	1.64087	2.41747	0	0	1.58229
9230114K14Rik	0.985279	1.20339	1.12227	1.2495	1.15848	0.916245	1.00082	0.924449
9230115E21Rik	0	0	0	0	0	0	0	0
9230116N13Rik	0.642808	1.4308	1.48983	0.456788	0.942171	0.625252	1.46351	0.969057
9330020H09Rik	1.33805	1.61325	0.861441	1.49757	1.22574	1.16206	0.786987	0.825203
9330111N05Rik	0	0	0.660338	2.1866	3.22148	0	0.778408	0
9330117O12	0	0	0	0	0	0	0	0
9330133O14Rik	6.51429	5.62937	3.99656	4.19347	1.92566	0.798705	0.697948	0.577679
9330151L19Rik	0.924135	0.714233	0.758574	0.902967	1.41901	0.679524	1.10461	0.79685
9330158H04Rik	0.579328	1.67636	0.671352	1.85256	1.2737	1.20752	0.92329	0.595474
9330159F19Rik	0	0.176955	0.307092	0.338961	1.74785	0.331408	1.267	0.653718
9330159M07Rik	1.29418	1.29964	1.86016	2.36118	1.47466	0.953538	0.767467	0.804332
9330162B11Rik	0	0	0	0	0	0	0	0
9330175E14Rik	0.666197	0.237257	0.823488	0.738519	1.59022	0.944235	0.424693	1.04084
9330175M20Rik	0	0	0	0	2.93579	0	1.06406	0
9330178D15Rik	0	0	0	0	0	0	0	0
9330179D12Rik	19.1878	0	3.70595	4.09055	0	3.9994	0	0
9330182L06Rik	0.411027	0.548933	0.396932	1.66487	0.903673	0.856722	1.31013	0.929461
9330182O14Rik	0	0	0	0	0	0	0	0
9430007A20Rik	0	0	0	0	0	0	0	0
9430008C03Rik	1.3423	1.54086	1.42833	1.3174	1.02878	0.774234	1.1071	1.08988
9430014N10Rik	0	0	0	0	0	0	0	0
9430015G10Rik	0.831334	0.697468	0.54345	0.906585	1.05447	0.939699	1.02644	0.97939
9430016H08Rik	0.845421	1.14969	0.941688	0.945596	1.03302	0.900383	1.03096	1.03564
9430018G01Rik	0	0	0.862048	0.951509	2.10276	0.930306	0.508092	0.458769
9430019J16Rik	0	0	0	0	0	0	0	0
9430020K01Rik	1.29516	1.5563	1.30153	1.78952	1.19283	0.686053	1.22828	0.892842
9430021M05Rik	0	0	0	0	0	0	0	0
9430023L20Rik	0.930455	0.638785	0.685061	0.658644	0.911221	0.75519	1.02092	1.31267
9430031J16Rik	0	0	0	0	0	0	0	0
9430032N09Rik	0	0	0	0	0	0	0	0
9430037G07Rik	0.851075	1.27913	2.05697	2.06404	1.34389	0.898357	0.778627	0.979126
9430038I01Rik	2.25234	2.28269	2.71656	1.57841	0.880512	1.18865	0.861945	1.06889
9430041J12Rik	0	0	0	0	0	3.9994	0	0
9430060I03Rik	1.72108	1.14926	1.32964	0.550361	0.540558	1.61429	0.783695	1.06143
9430069I07Rik	0	0	0	0	3.9998	0	0	0
9430076C15Rik	0	0.612804	0	0.293461	1.29705	0.286921	1.56703	0.848952
9430076G02Rik	0	0	0	0	0	0	0	0
9430083A17Rik	1.57106	1.80877	1.6532	1.73237	1.02091	0.903345	0.96206	1.11368
9430091E24Rik	0.802769	0.71474	0.671872	1.05535	1.34472	1.05972	0.852927	0.742627
9530002B09Rik	0	0	0	0	0	0	0	0
9530003J23Rik	0	0	0	0	0	0	0	0
9530008L14Rik	2.30837	2.13906	1.80671	2.10498	0.938372	1.04481	0.956552	1.06026
9530026F06Rik	0.686252	0.610999	0.530173	1.75558	1.29323	1.14431	1.56242	0
9530026P05Rik	0.635073	0.848151	0.858612	1.08311	1.39626	0.794227	1.15672	0.652773
9530027J09Rik	4.86406	4.33068	1.8789	4.14777	0	0	0	3.9997
9530036O11Rik	1.24528	0.554366	0.48103	1.0619	2.34672	0.519119	1.13408	0
9530048J24Rik	0	0	8.68783	2.73984	0	2.67879	0	1.32101
9530051G07Rik	6.20581	2.76264	4.19508	3.30745	1.94912	0	1.4129	0.637874
9530052E02Rik	0.495036	0.661128	0.382447	0.211068	1.86578	0.825461	0.901661	0.407066
9530053A07Rik	0	0	0	0	0	0	0	0
9530059O14Rik	0	0	0	0	0	0	0	0
9530068E07Rik	0.666147	0.851855	0.850627	0.995865	1.06769	0.942538	1.00314	0.986634
9530077C05Rik	63867.2	170591	1.89965e+06	163386	0	0	0	0
9530080O11Rik	0.276658	0.523431	0.320604	0.442344	1.47717	0.95147	0.661374	0.909977
9530082P21Rik	1.8937	2.30873	2.04488	2.73419	1.37879	0.717657	1.10726	0.796285
9530091C08Rik	1.40205	0.541298	1.09755	1.95737	1.73025	1.02411	0.587573	0.658068
9630013A20Rik	0	0	0	0	0	0	0	0
9630028B13Rik	0	0	1.34947	2.97903	1.09724	2.18449	0	0.718168
9630028H03Rik	0	0	0	0	0	0	0	0
9630033F20Rik	0.967578	0.913165	0.752498	0.624317	1.04541	0.836283	1.22189	0.896414
9830001H06Rik	2.23841	1.81178	1.70476	2.27752	1.49397	0.567298	1.27987	0.658864
9830107B12Rik	0	0.523529	0.113569	0.752128	1.29278	1.59329	0.26775	0.846156
9830132P13	0.244641	0.653443	0.567001	1.04307	1.84409	0.815867	0.334192	1.00584
9830147E19Rik	0.446229	0.598824	0.562077	0.849267	1.04809	0.981315	0.989447	0.981143
9830166K06Rik	0	0	0	0	0	0	0	0
9930005F22Rik	0	0	0	0	2.40423	1.59553	0	0
9930012K11Rik	2.80477	2.35848	2.16686	2.52461	1.56609	0.259826	1.27715	0.896914
9930013L23Rik	0	5.66895	2.45951	2.71476	3.9996	0	0	0
9930014A18Rik	2.54357	1.94113	1.68435	2.169	1.36952	0.757381	0.827292	1.04578
9930021D14Rik	0.393585	0.525639	0.456105	0.503437	0.988943	0.820366	0.896092	1.29457
9930021J03Rik	0.946645	0.848211	0.985073	0.926677	1.08917	1.08119	0.856609	0.973026
9930023K05Rik	0.992878	0.442002	1.15059	2.96333	1.87107	0	0.904213	1.22466
9930104L06Rik	1.34753	1.4269	1.32911	1.23833	1.44638	0.730806	0.935285	0.887526
9930111J21Rik1	1.08262	1.15668	1.21741	1.52839	1.51124	0.772238	1.07358	0.642942
9930111J21Rik2	0	1.10873	0.962062	0.530951	2.34672	0.519119	1.13408	0
A030009H04Rik	0.131436	0.526606	0.456944	0.448323	1.07332	0.876665	1.07729	0.972715
A130010J15Rik	0.37711	0.713483	0.632105	0.634537	0.926391	0.929192	1.07016	1.07425
A130022J15Rik	1.00307	0.810704	0.921644	1.41175	1.32135	0.87283	0.948969	0.856849
A130040M12Rik	10.5372	25.3306	44.7736	12.1304	1.32381	2.19631	0.479811	0
A130049A11Rik	0.62298	1.60853	1.39575	2.07183	1.4088	1.09074	0.680817	0.819637
A130077B15Rik	0.610086	0.486026	0.624332	1.00399	1.27972	1.00887	0.850769	0.860647
A1bg	6.05331	1.19767	1.29905	0.358465	0	3.78516	0.0765659	0.138267
A1cf	1.02327	0.609368	0.56848	0.720434	1.10477	1.40482	0.844688	0.645713
A230001M10Rik	0	0	0	1.41803	1.04458	0	2.27162	0.683701
A230020J21Rik	0	0	0	54462	0	0	0	0
A230028O05Rik	2.78791	3.19139	1.38461	1.5283	1.00072	2.49041	0.181353	0.327497
A230046K03Rik	0.693885	1.1945	1.05657	1.13862	1.03103	0.966405	0.991842	1.01072
A230050P20Rik	1.52011	0.953971	0.890297	1.12972	1.15822	0.680622	1.07032	1.09084
A230051G13Rik	1.37441	1.23594	1.10961	0.955193	0.902207	1.10293	0.932501	1.06236
A230056J06Rik	0	2.59133	0.749509	1.65459	0	0.808858	0	3.19102
A230056P14Rik	0.146041	0.325065	0.564128	0.68494	1.55953	0.608797	0.930995	0.900665
A230057D06Rik	0	0	0	0	0	0	0	0
A230065H16Rik	0	0	0	0	0	0	0	0
A230070E04Rik	63867.2	0	0	0	0	0	0	0
A230072C01Rik	1.00668	0.804022	0.869218	1.00571	1.25851	1.05736	0.921273	0.76286
A230072E10Rik	0.305288	0.294462	0.275163	0.412191	1.59809	0.7848	0.926756	0.690352
A230073K19Rik	3.88349	0.432204	0.937577	0.620923	0.914797	0.404725	0.884174	1.79627
A230077H06Rik	0.977053	0.761172	0.471773	1.14561	1.6878	0.407303	1.00102	0.903855
A230108P19Rik	0	0	24670.7	0	0	0	0	0
A2ld1	1.24493	1.46813	1.47566	1.16523	0.847009	0.850341	1.05747	1.24518
A2m	11.3155	13.3684	7.39702	37.4833	1.09354	0.362852	0.396347	2.14724
A330009N23Rik	1.20748	2.61088	2.13223	2.20641	0.758492	0.647175	1.88511	0.709214
A330021E22Rik	1.58366	1.0575	1.68228	1.35045	1.49219	0.990265	0.540839	0.976677
A330023F24Rik	0.941635	0.769993	0.962516	1.4154	1.5201	1.11856	0.72401	0.637322
A330032B11Rik	0.586696	0.638438	0.805792	1.12103	1.35131	0.960178	0.920187	0.768323
A330035P11Rik	0.859183	0.937088	1.09523	0.879194	1.34927	0.8596	0.802023	0.989103
A330040F15Rik	0.516703	0.460042	0.399184	0.440612	1.29829	1.50778	0.627413	0.56651
A330041J22Rik	2.01364	1.45667	1.84735	0.96587	1.58111	0.629564	1.37536	0.413949
A330048O09Rik	0	0	0	0	0	0	0	0
A330049M08Rik	7.47606	10.8164	7.94166	12.7503	1.17405	0.779132	0.729475	1.31733
A330049N07Rik	0	0.667387	1.62148	3.96303	0.565034	0.999932	0.955704	1.47931
A330050B17Rik	0.380062	0.374275	0.444881	0.844606	1.65671	0.796979	0.807617	0.73869
A330050F15Rik	0	0	0	0	0	0	0	0
A330069E16Rik	0.600881	0.992817	0.678472	0.906541	1.24123	0.83817	1.08918	0.83142
A330070K13Rik	0	0	0	0	0	0	0	0
A330076C08Rik	0	0	0	0	0	0	0	0
A330076H08Rik	0	0	0	0	0	0	0	0
A330093E20Rik	0	0	3.75751	0	0	0	0	3.99939
A330102I10Rik	0	0	0	0	0	0	0	0
A3galt2	0	2.13563	0	4.09086	0	3.9997	0	0
A430005L14Rik	1.15624	1.09544	0.851754	0.748957	0.910208	1.08913	0.911235	1.08942
A430033K04Rik	0.858891	1.01522	1.3271	1.30486	0.843392	0.91363	1.19576	1.04722
A430035B10Rik	0.607537	0.878986	0.860493	0.626	0.890473	0.991947	1.01435	1.10323
A430071A18Rik	0	0	0	0	3.9998	0	0	0
A430078G23Rik	0.583564	0.346381	0.579653	0.776063	1.61467	0.938326	0.841465	0.605541
A430084P05Rik	1.13221	1.51208	2.35076	2.53437	1.86693	0.648973	0.902213	0.581879
A430088P11Rik	1.82694	0.8133	1.8819	2.33685	1.91269	0.253864	0.831894	1.00152
A430089I19Rik	0	0	0	0	0	0	0	0
A430090L17Rik	0	0	0	0	0	0	0	0
A430092G05Rik	1.19178	2.65273	0.920727	1.01628	1.49726	0	0.542677	1.95998
A430093F15Rik	0	12.8128	0	0	0	3.9994	0	0
A430105I19Rik	2.97486	2.81147	1.84615	2.60955	1.54703	0.304949	1.26578	0.882241
A430107O13Rik	1.16262	1.0834	1.04558	1.27029	1.20402	0.994537	0.839511	0.961928
A430107P09Rik	0	0	0	0	0	0	0	0
A430110N23Rik	0	0	1.26392	1.39508	2.05536	0.454666	1.48991	0
A4galt	1.37636	2.45087	3.32289	4.54798	1.08072	1.00408	0.783403	1.13177
A4gnt	1.40589	0.62586	1.08613	2.99713	1.1775	1.56285	1.06694	0.192675
A530006G24Rik	0	0	0	0	0	0	0	0
A530013C23Rik	1.50754	0.795393	0.711743	0.61896	1.08727	0.791374	1.0424	1.07895
A530016L24Rik	2.56574	2.28439	0.495551	1.09396	0.805853	2.13916	0	1.0549
A530032D15Rik	3.96588	3.97237	0.382986	3.38186	1.86841	0.413312	0.902931	0.815281
A530046M15	0	0	0	0	0	0	0	0
A530050N04Rik	0	0	2.45951	8.14427	3.9996	0	0	0
A530053G22Rik	0	0	0	0	0	0	0	0
A530054K11Rik	0.769786	1.18738	1.25202	1.39059	1.24705	0.861361	1.03927	0.852317
A530058N18Rik	0	0	0	0	0	0	0	0
A530064D06Rik	1.62064	1.01005	0.876433	1.56624	1.01802	1.08095	1.27912	0.6219
A530065N20	0	0	0	3.74516	0	0	3.99972	0
A530072M11Rik	1.0042	1.22936	1.30917	1.01688	1.1039	0.680252	1.02884	1.18701
A530088E08Rik	0	0	0	2.71476	3.9996	0	0	0
A530098C11Rik	0	0	24670.7	0	0	0	0	0
A530099J19Rik	9.59392	4.27095	18.5298	8.1811	0	3.9994	0	0
A630001G21Rik	1.87144	1.48109	2.32936	3.1917	1.04495	1.04019	1.2309	0.683946
A630007B06Rik	1.06196	1.50878	1.25973	1.40973	1.10707	1.07691	0.939685	0.876336
A630010A05Rik	4.86406	0	0	8.29554	0	0	0	3.9997
A630012P03Rik	0	3.91006	0	0	0	0	3.99945	0
A630019I02Rik	63867.2	0	0	0	0	0	0	0
A630020A06	1.54472	2.29222	2.0349	1.89143	1.64211	0.875105	0.847675	0.635107
A630023A22Rik	0	0	0	0	0	0	0	0
A630033H20Rik	0.73011	1.57095	1.45715	2.49037	1.91094	0.913078	0.77573	0.400244
A630055G03Rik	0.437336	0.700884	0.666087	0.831108	1.36574	0.901139	1.02415	0.708964
A630066F11Rik	2.49631	1.97948	1.92856	1.62979	1.07806	0.715435	0.923564	1.28294
A630071L07Rik	0	0	0	0	0	0	0	0
A630072M18Rik	0.818851	0.861135	0.953505	1.08282	1.34184	0.920168	0.864609	0.873385
[truncated: 21,286 more rows]

## Sheet: Table S2B_lncRNA Coh Depl Expr
Table S2B. lncRNA Cohesin Depletion Experiment
lncRNA name	Coh Depl 1	Coh Depl 2	Coh Depl 3	Coh Depl 4	WT 1	WT 2	WT 3	WT 4
ncRNA_inter_chr1_1	0	0	0	0	0	0	0	0
ncRNA_inter_chr1_2	0	0	0	2000000	0	0	0	0
ncRNA_inter_chr1_3	0	0.999999	4	12	0.999999	0	2	0.999999
ncRNA_inter_chr1_4	0	0	1.33333	1.33333	1.33333	1.33333	0.666666	0.666666
ncRNA_inter_chr1_5	0	0	0	0	0	0	0	0
ncRNA_inter_chr1_6	0	0	2	0	0	3.99999	0	0
ncRNA_inter_chr1_7	0	0	0	0	1.33333	1.33333	1.33333	0
ncRNA_inter_chr1_8	0	0	1000000	0	0	0	0	0
ncRNA_inter_chr1_9	0	0	0	0	2.4	0.799999	0.799999	0
ncRNA_inter_chr1_10	0	0	0	0.999999	3	0.999999	0	0
ncRNA_inter_chr1_11	0	0	0	4	2	0.999999	0	0.999999
ncRNA_inter_chr1_12	0	0	0.999999	0.999999	0.999999	0	0	3
ncRNA_inter_chr1_13	0.799999	0	0.799999	0	0.799999	0.799999	0.799999	1.6
ncRNA_inter_chr1_14	1.09091	2.54545	2.18182	3.27273	1.09091	1.45454	0	1.45454
ncRNA_inter_chr1_15	0	0	0	0	0	0	0	0
ncRNA_inter_chr1_16	0	0	0	0	0	0	0	0
ncRNA_inter_chr1_17	0	0	0	0	0	0	0	0
ncRNA_as_chr1_18	0	0	0	0	0	0	0	0
ncRNA_as_chr1_19	0.392324	0.810235	1.08316	1.21962	1.43284	0.878465	0.895522	0.793177
ncRNA_inter_chr1_20	9.33332	14.6666	10.6667	13.3333	3.99999	0	0	0
ncRNA_inter_chr1_21	0	0	0	0	0	0	0	0
ncRNA_inter_chr1_22	0	0	0	0	0	0	0	0
ncRNA_inter_chr1_23	0	0	0	0	0	0	0	0
ncRNA_inter_chr1_24	0	0.25	0	1	1	1	0.5	1.5
ncRNA_inter_chr1_25	0.571428	0	0.285714	0.857143	1.14286	1.14286	1.14286	0.571428
ncRNA_inter_chr1_26	0.799999	0	0.799999	3.2	4	0	0	0
ncRNA_inter_chr1_27	0	0	0	0	1.71428	0.571428	1.71428	0
ncRNA_inter_chr1_28	0	0	0	3.99998	0	3.99998	0	0
ncRNA_inter_chr1_29	0	3	15	4	0	3	0.999999	0
ncRNA_inter_chr1_30	0	0	0	6.66666	0	1.33333	2.66666	0
ncRNA_inter_chr1_31	0	3.99998	12	35.9999	0	3.99998	0	0
ncRNA_inter_chr1_32	0	0	0	0	0	0	0	0
ncRNA_inter_chr1_33	0.4	0.4	0	1.2	1.2	1.2	1.6	0
ncRNA_inter_chr1_34	0	1.33333	0	2.66666	0	1.33333	1.33333	1.33333
ncRNA_inter_chr1_35	0.363636	0.909091	1.45455	2	0.727273	0.909091	1.27273	1.09091
ncRNA_inter_chr1_36	0	0	0	0	0	3.99998	0	0
ncRNA_inter_chr1_37	1.09091	0.363636	1.45454	1.09091	1.09091	1.45454	1.09091	0.363636
ncRNA_as_chr1_38	0.666666	0	0.666666	0.666666	0.666666	0.666666	0.666666	2
ncRNA_inter_chr1_39	2	0	2	0	0	0	2	2
ncRNA_inter_chr1_40	0	0	0	0	0	0	0	0
ncRNA_inter_chr1_41	0	0	0	0	0	0	0	0
ncRNA_inter_chr1_42	0	0	0	0	0	0	0	0
ncRNA_inter_chr1_43	0	0	0	0	0	0	0	0
ncRNA_inter_chr1_44	0.214286	0.857143	1.14286	1.85714	1.14286	0.928571	0.714286	1.21429
ncRNA_inter_chr1_45	0.334899	0.364305	0.654278	0.815193	1.25301	1.21054	0.74903	0.787421
ncRNA_inter_chr1_46	0.266667	0.8	2.13333	4.8	0.8	1.33333	0.533333	1.33333
ncRNA_inter_chr1_47	0	0	0	2000000	0	0	0	0
ncRNA_inter_chr1_48	1000000	0	0	0	0	0	0	0
ncRNA_inter_chr1_49	0	0	0	1000000	0	0	0	0
ncRNA_inter_chr1_50	1000000	0	0	2000000	0	0	0	0
ncRNA_inter_chr1_51	0	0	0	0	0	0	0	0
ncRNA_inter_chr1_52	0	0	0	0	0	0	0	0
ncRNA_inter_chr1_53	0	0	0	0	0	0	0	0
ncRNA_inter_chr1_54	0	1000000	0	0	0	0	0	0
ncRNA_inter_chr1_55	7.99997	0	3.99998	7.99997	0	0	3.99998	0
ncRNA_inter_chr1_56	2	0	0	3.99999	0	0	3.99999	0
ncRNA_inter_chr1_57	0	0	0	1000000	0	0	0	0
ncRNA_inter_chr1_58	0	0	0	0	0	0	0	0
ncRNA_inter_chr1_59	0	0	0	0	0	0	0	0
ncRNA_inter_chr1_60	0	0	0	0	0	0	0	0
ncRNA_inter_chr1_61	0	0	0	4000000	0	0	0	0
ncRNA_inter_chr1_62	0	0	0	7.99997	0	0	0	3.99998
ncRNA_inter_chr1_63	0	0	0	0	0	0	0	0
ncRNA_inter_chr1_64	0	0	0	0	0	0	0	0
ncRNA_inter_chr1_65	1000000	0	0	0	0	0	0	0
ncRNA_inter_chr1_66	1000000	0	1000000	0	0	0	0	0
ncRNA_inter_chr1_67	0	1000000	0	0	0	0	0	0
ncRNA_inter_chr1_68	1000000	0	0	1000000	0	0	0	0
ncRNA_inter_chr1_69	0	0	1000000	1000000	0	0	0	0
ncRNA_inter_chr1_70	0	0	0	1000000	0	0	0	0
ncRNA_inter_chr1_71	0	0	0	1000000	0	0	0	0
ncRNA_inter_chr1_72	0	0	0	0	0	0	0	0
ncRNA_inter_chr1_73	9.99999	9.99999	17	15	0.999999	0.999999	2	0
ncRNA_inter_chr1_74	0	0	0	5000000	0	0	0	0
ncRNA_inter_chr1_75	5.99999	0	7.99998	0	0	3.99999	0	0
ncRNA_inter_chr1_76	3.99998	7.99997	0	0	3.99998	0	0	0
ncRNA_as_chr1_77	0	5.99999	2	0	0	2	2	0
ncRNA_inter_chr1_78	0	2.66666	5.33333	3.99999	2.66666	0	0	1.33333
ncRNA_inter_chr1_79	0.0625	0.0625	0.0625	0.3125	1.4375	1	0.75	0.8125
ncRNA_as_chr1_80	0.869565	0.173913	0.869565	0.521739	0.869565	0.521739	0.869565	1.73913
ncRNA_inter_chr1_81	0	0	0	0	0	0	0	0
ncRNA_inter_chr1_82	0.799999	4	0.799999	3.2	0.799999	0.799999	2.4	0
ncRNA_inter_chr1_83	0	2	2	3.99999	0	0	3.99999	0
ncRNA_inter_chr1_84	0	0.999999	2	3	2	0	2	0
ncRNA_inter_chr1_85	0	0	0	0	0	0	3.99999	0
ncRNA_as_chr1_86	4.57143	2.09524	7.23809	7.61905	0.952381	2.28571	0.761905	0
ncRNA_inter_chr1_87	0.101266	0.759494	0.759494	1.46835	1.16456	0.962025	1.21519	0.658228
ncRNA_inter_chr1_88	0	2	3.99999	5.99999	2	0	2	0
ncRNA_as_chr1_89	1.33333	1.33333	1.33333	2.66666	0.666666	2	0.666666	0.666666
ncRNA_inter_chr1_90	0	0	0	0	0	0	0	0
ncRNA_inter_chr1_91	0.842105	2.21053	4.42105	3.89474	1.15789	1.36842	0.736842	0.736842
ncRNA_as_chr1_92	0	0	0	4000000	0	0	0	0
ncRNA_inter_chr1_93	0	0	0	0	0	0	0	0
ncRNA_inter_chr1_94	0	0	0.666666	0.666666	0	3.33333	0.666666	0
ncRNA_inter_chr1_95	0.363636	0	0.727272	0.727272	2.18182	1.45454	0.363636	0
ncRNA_inter_chr1_96	0	0	0	0.285714	1.42857	2.28571	0	0.285714
ncRNA_inter_chr1_97	0	0	1000000	1000000	0	0	0	0
ncRNA_inter_chr1_98	0	4	2.4	1.6	0	4	0	0
ncRNA_inter_chr1_99	0.999999	0.999999	0.999999	2	0.999999	0.999999	2	0
ncRNA_inter_chr1_100	0.666666	1.33333	4	7.33333	2	0	0	2
ncRNA_inter_chr1_101	0	2.66666	1.33333	0	2.66666	1.33333	0	0
ncRNA_as_chr1_102	0.242424	1.45455	0.363636	0.242424	0.848485	1.81818	0	1.33333
ncRNA_as_chr1_103	1.51311	0.569288	1.1985	0.479401	0.898876	0.569288	1.01873	1.51311
ncRNA_inter_chr1_104	0	0	0	0	0	0	0	0
ncRNA_inter_chr1_105	0	0	1.33333	0	0	1.33333	0	2.66666
ncRNA_inter_chr1_106	0	0	3.99998	0	0	0	0	3.99998
ncRNA_inter_chr1_107	2.66666	6.66666	5.33333	5.33333	0	3.99999	0	0
ncRNA_inter_chr1_108	0.126758	0.614601	0.596847	1.06459	1.00258	1.40204	0.717601	0.877778
ncRNA_inter_chr1_109	0.645161	0.258064	1.16129	0.645161	0.129032	1.16129	1.03226	1.67742
ncRNA_inter_chr1_110	0	2.35294	0.235294	2.11765	0.470588	2.11765	0.235294	1.17647
ncRNA_inter_chr1_111	0	3.99998	0	7.99997	0	3.99998	0	0
ncRNA_inter_chr1_112	0	5.99999	3.99999	7.99998	0	2	0	2
ncRNA_inter_chr1_113	0	2	0	2	2	0	2	0
ncRNA_inter_chr1_114	0	0.888889	0.222222	0.222222	1.11111	1.77778	1.11111	0
ncRNA_inter_chr1_115	0.025974	0.649351	0.753247	0.363636	0.207792	1.22078	1.97403	0.597403
ncRNA_inter_chr1_116	0	0	0	1	0.5	1	1	1.5
ncRNA_inter_chr1_117	0	0	0	1.23077	0.307692	1.23077	0.307692	2.15385
ncRNA_inter_chr1_118	3000000	1000000	0	0	0	0	0	0
ncRNA_inter_chr1_119	0.53006	1.80404	1.94966	1.81652	0.566674	1.19492	1.04431	1.19409
ncRNA_inter_chr1_120	1.33333	0	0	0	0	0.666666	2	1.33333
ncRNA_inter_chr1_121	0	0	0	0	0	0	0	0
ncRNA_inter_chr1_122	0	0	0	0	0	0	0	0
ncRNA_inter_chr1_123	0.404494	0.494382	1.1236	0.359551	0.539326	1.25843	0.898876	1.30337
ncRNA_inter_chr1_124	0.727272	2.90909	0	1.81818	1.09091	2.18182	0	0.727272
ncRNA_inter_chr1_125	0.173913	1.56522	2.43478	2.6087	1.04348	1.91304	0	1.04348
ncRNA_inter_chr1_126	0.581419	0.703297	1.37463	1.92008	0.825175	1.75025	0.541459	0.883117
ncRNA_inter_chr1_127	0.034188	0.102564	0.0683761	0.102564	0.34188	3.17949	0.136752	0.34188
ncRNA_inter_chr1_128	0	0.266667	0.266667	0	0.266667	2.66667	0.8	0.266667
ncRNA_inter_chr1_129	1.13274	2.82174	2.46271	1.689	0.273072	1.45133	1.02149	1.25411
ncRNA_inter_chr1_130	3.99998	0	7.99997	7.99997	0	0	0	3.99998
ncRNA_inter_chr1_131	0	0	0	2000000	0	0	0	0
ncRNA_inter_chr1_132	0	3.99998	15.9999	7.99997	0	3.99998	0	0
ncRNA_inter_chr1_133	0	0	0	2	2	0	0	2
ncRNA_inter_chr1_134	0	0	0	0	0	3.99998	0	0
ncRNA_inter_chr1_135	0	0	0	0	0	0	0	3.99999
ncRNA_inter_chr1_136	0	0	0	0	0	0	0	0
ncRNA_inter_chr1_137	0	0	0	0	0	0	0	0
ncRNA_inter_chr1_138	0	0	0	0	0	0	0	0
ncRNA_inter_chr1_139	0	0	0	1000000	0	0	0	0
ncRNA_inter_chr1_140	0	0	0	0	0	0	0	0
ncRNA_inter_chr1_141	0	0	2000000	1000000	0	0	0	0
ncRNA_inter_chr1_142	0	1.5	2	0.5	1	0	1	2
ncRNA_inter_chr1_143	0	0	0	0	0	0	0	0
ncRNA_as_chr1_144	0	2.66666	1.33333	3.99999	0	2.66666	1.33333	0
ncRNA_inter_chr1_145	0	0	0	0	0	0	0	0
ncRNA_inter_chr1_146	0	0	0	0	0	0	0	0
ncRNA_inter_chr1_147	0	0	2.5	0	2	0.5	1	0.5
ncRNA_inter_chr1_148	0.231884	0.463768	1.10145	0.811594	1.3913	0.811594	0.695652	1.10145
ncRNA_inter_chr1_149	0	1.33333	0	2.66666	1.33333	2.66666	0	0
ncRNA_inter_chr1_150	0.444444	0.888888	0.444444	1.77778	0.444444	2.22222	0	1.33333
ncRNA_as_chr1_151	0	1.33333	2.66666	2.66666	0	0	3.99999	0
ncRNA_inter_chr1_152	0.923077	2	3.23077	2.92308	1.07692	0.615385	1.38462	0.923077
ncRNA_as_chr1_153	0.515337	0.417178	0.564417	0.981595	0.711656	1.15337	0.613497	1.52147
ncRNA_inter_chr1_154	0	0	0	0	0	0	0	0
ncRNA_inter_chr1_155	0	0	1	2.33333	0.333333	0.333333	1	2.33333
ncRNA_inter_chr1_156	0	0	0	0.266667	0.8	1.6	0.533333	1.06667
ncRNA_inter_chr1_157	1.5	0.5	2.5	5	2	0	0	2
ncRNA_inter_chr1_158	0.333333	1.66667	0	1.66667	1.66667	1	0.333333	1
ncRNA_as_chr1_159	0	0.888888	0.888888	0.888888	0.888888	0.444444	1.33333	1.33333
ncRNA_inter_chr1_160	0	0	0	0	0	0	0	0
ncRNA_inter_chr1_161	0.179002	0.258176	0.337349	0.240964	1.04303	0.956971	0.857143	1.14286
ncRNA_inter_chr1_162	0	0	0	0	1.71428	0	1.14286	1.14286
ncRNA_inter_chr1_163	0	0	0	0	0	0	0	0
ncRNA_as_chr1_164	0	3.99998	3.99998	7.99997	3.99998	0	0	0
ncRNA_inter_chr1_165	0.1	0.9	1.4	1.1	0.3	2	0.4	1.3
ncRNA_inter_chr1_166	0.956522	4.69565	11.3913	4.78261	0.0869565	2.95652	0.0869565	0.869565
ncRNA_inter_chr1_167	0	0	3.99998	0	0	3.99998	0	0
ncRNA_inter_chr1_168	0	0	0	3.99999	0	0	3.99999	0
ncRNA_inter_chr1_169	0.102564	0.034188	0.239316	0.239316	0.752137	1.16239	0.854701	1.23077
ncRNA_inter_chr1_170	0	0	0	0	2	0	0	2
ncRNA_inter_chr1_171	0	0	0	0	0	0	0	0
ncRNA_inter_chr1_172	0	0.666666	0	0	0.666666	3.33333	0	0
ncRNA_as_chr1_173	0	0	1.33333	0.444444	0.444444	1.77778	0.444444	1.33333
ncRNA_inter_chr1_174	0	0	0	0	1.14286	0.571428	1.14286	1.14286
ncRNA_inter_chr1_175	0	0	0	0	3.99998	0	0	0
ncRNA_inter_chr1_176	0	0	0	0	0	0	0	0
ncRNA_inter_chr1_177	0	0	0	0	0	0	0	0
ncRNA_as_chr1_178	0	0.363636	0	0	1.09091	0.363636	1.81818	0.727272
ncRNA_inter_chr1_179	0	2	0	2	2	2	0	0
ncRNA_as_chr1_180	0	0	0	0	0	0	0	0
ncRNA_inter_chr1_181	0.403846	0.942308	1.03846	1	0.807692	1.01923	0.826923	1.34615
ncRNA_inter_chr1_182	0	0	0	0	1.2	2	0.4	0.4
ncRNA_inter_chr1_183	0	0	0	0	0	0	0	0
ncRNA_inter_chr1_184	3.99998	7.99997	0	3.99998	3.99998	0	0	0
ncRNA_inter_chr1_185	0	1000000	0	0	0	0	0	0
ncRNA_inter_chr1_186	0.679245	2.79245	3.54717	1.96226	0.981132	1.28302	0.981132	0.754717
ncRNA_inter_chr1_187	0	1000000	0	1000000	0	0	0	0
ncRNA_inter_chr1_188	0	2000000	1000000	1000000	0	0	0	0
ncRNA_inter_chr1_189	3.99998	0	0	0	3.99998	0	0	0
ncRNA_inter_chr1_190	0	0	0.999999	0.999999	0.999999	3	0	0
ncRNA_inter_chr1_191	0	0.266667	1.33333	0.8	0	0.533333	2.13333	1.33333
ncRNA_inter_chr1_192	0	0.842105	0.842105	0.842105	1.26316	0.210526	1.47368	1.05263
ncRNA_inter_chr1_193	0	1.2	0.8	0.4	1.2	1.2	1.2	0.4
ncRNA_inter_chr1_194	0	2000000	1000000	1000000	0	0	0	0
ncRNA_inter_chr1_195	0.371134	1.69072	1.52577	1.19588	0.824742	0.907216	0.948454	1.31959
ncRNA_inter_chr1_196	0.666667	6.42857	4.7619	2.38095	0.857143	1.14286	0.714286	1.28571
ncRNA_as_chr1_197	1.02564	1.53846	1.88034	1.77778	0.581197	0.888889	1.12821	1.40171
ncRNA_as_chr1_198	0.210526	0.210526	0.789474	0.894737	1.26316	0.894737	0.736842	1.10526
ncRNA_inter_chr1_199	0.315789	1.15789	1.52632	1.84211	1.05263	1.21053	0.68421	1.05263
ncRNA_inter_chr1_200	0	0.571428	0.857143	1.42857	1.71429	2.28571	0	0
ncRNA_inter_chr1_201	0.4	0	2.4	1.2	0.8	2.4	0.8	0
ncRNA_inter_chr1_202	0	0	0	0	0	0	0	0
ncRNA_inter_chr1_203	0	0.333333	0	0.333333	2	1.33333	0.666666	0
ncRNA_inter_chr1_204	0	0.421053	0.631579	0.631579	0.210526	0.631579	1.89474	1.26316
ncRNA_inter_chr1_205	0	0.5	1.16667	1.16667	1	1.16667	1.16667	0.666667
ncRNA_inter_chr1_206	2.4	0	2.4	1.6	0.799999	2.4	0.799999	0
ncRNA_inter_chr1_207	0	0	3.99998	7.99997	3.99998	0	0	0
ncRNA_inter_chr1_208	0.285714	1.42857	0.571428	0.571428	1.42857	0.857143	1.14286	0.571428
ncRNA_inter_chr1_209	0.333333	0	1	1	0.666666	0.333333	2.33333	0.666666
ncRNA_inter_chr1_210	0.2	1	1	1.1	0.8	1.7	0.9	0.6
ncRNA_inter_chr1_211	5	3	6.99999	7.99999	0.999999	3	0	0
ncRNA_inter_chr1_212	0.857143	1.14286	2	1.85714	0.428571	1.71429	0.857143	1
ncRNA_inter_chr1_213	0	0.181818	1.09091	0.363636	1.27273	0.909091	0.909091	0.909091
ncRNA_inter_chr1_214	1.33333	0	0	6.66666	0	1.33333	1.33333	1.33333
ncRNA_inter_chr1_215	1.6	1.6	1.6	0	1.6	2.4	0	0
ncRNA_inter_chr1_216	0	0	0	0	1.6	0.799999	0	1.6
ncRNA_inter_chr1_217	0	0	0	0	3.99998	0	0	0
ncRNA_inter_chr1_218	0	0	0	0	0	0	3.99998	0
ncRNA_inter_chr1_219	0	0.54054	0.108108	0.756757	1.94595	0.54054	0.648649	0.864865
ncRNA_inter_chr1_220	0	0	1000000	2000000	0	0	0	0
ncRNA_as_chr1_221	0.571428	0	0	0.571428	0.571428	0.571428	1.71428	1.14286
ncRNA_as_chr1_222	0	0	0	0.186046	1.11628	0.186046	1.02326	1.67442
ncRNA_inter_chr1_223	0	0	0	0	0.5	0.5	0.5	2.5
ncRNA_as_chr1_224	2	0.999999	2	0.999999	0	3	0.999999	0
ncRNA_inter_chr1_225	0	0.666666	1.33333	0	0	3.33333	0.666666	0
ncRNA_inter_chr1_226	0	0	3.99999	0	3.99999	0	0	0
ncRNA_inter_chr1_227	0	0	0	1000000	0	0	0	0
ncRNA_inter_chr1_228	0	0.999999	0.999999	3	0.999999	0	3	0
ncRNA_as_chr1_229	2	2.5	3.5	1.5	0.5	0	2	1.5
ncRNA_inter_chr1_230	2.4	3.6	2	1.6	0	1.6	0.4	2
ncRNA_as_chr1_231	0.140351	0.210526	0.421053	0.701754	0.912281	0.701754	0.210526	2.17544
ncRNA_inter_chr1_232	0.153846	0.153846	0.615385	0.461538	1.15385	0.230769	1.15385	1.46154
ncRNA_inter_chr1_233	0.149254	0.268657	0.268657	0.298507	1.28358	0.298507	0.835821	1.58209
ncRNA_inter_chr1_234	0.407407	0.222222	0.333333	0.333333	1.22222	0.37037	1.07407	1.33333
ncRNA_inter_chr1_235	0.211168	0.125888	0.22335	0.219289	1.57563	0.235533	0.877157	1.31168
ncRNA_inter_chr1_236	0.5	1	1	0.5	1	0.5	0.5	2
ncRNA_inter_chr1_237	2	2	0	0	2	0	0	2
ncRNA_inter_chr1_238	0.514286	0.857143	1.54286	1.54286	0.4	0.971429	0.914286	1.71429
ncRNA_inter_chr1_239	0	0.571428	1.71428	4.57143	0	2.28571	0.571428	1.14286
ncRNA_inter_chr1_240	0.444444	1.33333	0.888888	2.22222	0	1.33333	1.33333	1.33333
ncRNA_inter_chr1_241	1.56098	3.70732	3.51219	3.02439	1.07317	1.85366	0.780488	0.292683
ncRNA_inter_chr1_242	0	0	0	0	0	0	0	0
ncRNA_inter_chr1_243	0.363636	0.727273	0.636364	1.54545	1.45455	1.27273	0.545454	0.727273
ncRNA_inter_chr1_244	0.210526	0	0.421053	1.05263	1.05263	0.842105	1.26316	0.842105
ncRNA_inter_chr1_245	0	0	0	1.2	1.6	0.4	1.2	0.8
ncRNA_as_chr1_246	0	0	0	0	0	0	0	0
ncRNA_as_chr1_247	0	0	0	0	0	0	0	0
ncRNA_inter_chr1_248	0	0	0	0	0	0	0	0
ncRNA_inter_chr1_249	0	0	0	0	0	0	3.99998	0
ncRNA_as_chr1_250	0	0	2000000	0	0	0	0	0
ncRNA_as_chr1_251	0	0	0	0	0	0	0	0
ncRNA_as_chr1_252	0	0	0	0	0	0	0	0
ncRNA_as_chr1_253	0	0	0	0	0	0	0	0
ncRNA_inter_chr1_254	0	0	0.0325203	0.0325203	0.97561	1.00813	0.682927	1.33333
ncRNA_inter_chr1_255	0	0.666666	1.33333	0	0.333333	3.66667	0	0
ncRNA_inter_chr1_256	0	1.33333	1.33333	0	0	4	0	0
ncRNA_inter_chr1_257	0	0	12	0	0	3.99998	0	0
ncRNA_inter_chr1_258	0	7.99997	27.9999	3.99998	0	3.99998	0	0
ncRNA_inter_chr1_259	0	0	5.33333	3.99999	1.33333	0	1.33333	1.33333
ncRNA_inter_chr1_260	0.8	2.93333	3.2	5.33333	0.533333	0.8	0.8	1.86667
ncRNA_inter_chr1_261	0	0	0	0	0	0	0	0
ncRNA_inter_chr1_262	0	0	0.533333	1.06667	0.8	0.533333	1.33333	1.33333
ncRNA_inter_chr1_263	0.666666	0.666666	0.666666	2	1	1.33333	1.66667	0
ncRNA_as_chr1_264	0.266667	1.08333	0.816667	1.91667	1.01667	1.03333	0.683333	1.26667
ncRNA_as_chr1_265	0	0	0	0	3.99998	0	0	0
ncRNA_inter_chr1_266	1.33333	2.33333	1.33333	1.66667	0.666666	2.66667	0.333333	0.333333
ncRNA_inter_chr1_267	0	0	0	0	0	0	0	0
ncRNA_inter_chr1_268	0	0	1000000	0	0	0	0	0
ncRNA_inter_chr1_269	2.27027	3.24324	2.81081	0.972973	0.432432	0.54054	1.08108	1.94595
ncRNA_inter_chr1_270	0.571428	0	1.71428	2.85714	1.14286	0.571428	1.14286	1.14286
ncRNA_inter_chr1_271	0.358974	1.07692	0.769231	1.28205	1.58974	1.07692	0.871795	0.461538
ncRNA_as_chr1_272	0.210526	0.210526	0.421053	0.631579	1.47368	0.842105	0.631579	1.05263
ncRNA_inter_chr1_273	0.774194	1.63441	2.70968	2.92473	0.903226	1.29032	0.946237	0.860215
ncRNA_inter_chr1_274	0.222222	0.654321	0.395062	0.679012	0.962963	1.17284	0.728395	1.1358
ncRNA_inter_chr1_275	0	0	0	1000000	0	0	0	0
ncRNA_inter_chr1_276	3.99998	0	0	0	0	3.99998	0	0
ncRNA_inter_chr1_277	0	0.258064	0	0.129032	1.16129	1.16129	0.516129	1.16129
ncRNA_inter_chr1_278	0.00869565	0.0347826	0.243478	0.6	0.591304	1.76522	0.521739	1.12174
ncRNA_inter_chr1_279	0	0.0479042	0.287425	0.502994	0.45509	1.62874	0.694611	1.22156
ncRNA_inter_chr1_280	0	0	0	0	0	0	0	0
ncRNA_inter_chr1_281	0	1.6	0	2.4	1.6	0.799999	0.799999	0.799999
ncRNA_inter_chr1_282	0	0	0	0	0	3.99998	0	0
ncRNA_inter_chr1_283	0	0	0	0	0	0	0	0
ncRNA_inter_chr1_284	0	0	0	0	0	0	0	0
ncRNA_inter_chr1_285	0	0	0	0	0	0	0	0
ncRNA_inter_chr1_286	0	0	0	0	0	0	0	0
ncRNA_inter_chr1_287	0	0	0	0	0	0	0	0
ncRNA_inter_chr1_288	0	0	0	0	0	0	0	0
ncRNA_inter_chr1_289	0.410256	0.564103	0.51282	0.692308	1.17949	0.794872	1.12821	0.897436
ncRNA_inter_chr1_290	0	0.235294	0.941176	0.470588	0.705882	1.88235	1.41176	0
ncRNA_inter_chr1_291	1.24401	2.14377	3.0044	1.8846	0.660147	1.4357	0.952567	0.951589
ncRNA_inter_chr1_292	0.393013	0.742358	0.786026	0.550218	0.620087	1.36245	0.9869	1.03057
ncRNA_inter_chr1_293	0	0	0	0	0	0	2	2
ncRNA_inter_chr1_295	0	0	0	0	0	0	3.99998	0
ncRNA_inter_chr1_294	0.284279	4.20327	2.10823	1.76764	0.738539	0.986602	0.982834	1.29202
ncRNA_inter_chr1_296	0	0	3.99999	2	2	2	0	0
ncRNA_inter_chr1_297	0.170732	0.981707	0.987805	0.573171	0.439024	0.70122	1.10976	1.75
ncRNA_inter_chr1_298	0	0	0	0	0	0	0	0
ncRNA_as_chr1_299	0.571428	0.952381	2.85714	2.09524	1.90476	0.952381	0.571428	0.571428
ncRNA_as_chr1_300	0	3	0	3	0	0.999999	3	0
ncRNA_inter_chr1_301	0	0.444444	3.11111	2.22222	0.888888	1.77778	0.888888	0.444444
ncRNA_inter_chr1_302	0	1000000	2000000	0	0	0	0	0
ncRNA_inter_chr1_303	0.689655	1.24138	0.965517	0.551724	0.689655	0.689655	0.689655	1.93103
ncRNA_inter_chr1_304	0	0	0	3.99998	0	0	0	3.99998
ncRNA_inter_chr1_305	0	0	0	0	0	0	0	0
ncRNA_inter_chr1_306	0	0	0	0	0	0	0	0
ncRNA_inter_chr1_307	1.36585	2.2439	4.29268	3.12195	0.585366	1.65854	0.682927	1.07317
ncRNA_inter_chr1_308	0	0.999999	2	0	0	4	0	0
ncRNA_inter_chr1_309	1.33333	3.07692	2.35897	2.76923	0.410256	1.33333	1.02564	1.23077
ncRNA_inter_chr1_310	1.6	11.2	8.79999	7.19999	0.799999	0	0.799999	2.4
ncRNA_inter_chr1_311	0.307692	1.53846	0.615384	0.923077	0.615384	1.53846	1.23077	0.615384
ncRNA_as_chr1_312	0.164948	0.57732	0.618557	1.03093	0.742268	1.4433	0.701031	1.1134
ncRNA_inter_chr1_313	0.1	0.6	0.2	0.4	0.5	0.4	0.9	2.2
ncRNA_inter_chr1_314	0.615385	0.923077	2.15385	3.53846	2.61538	0.153846	0.615385	0.615385
ncRNA_inter_chr1_315	0	1.2	0.8	3.2	2	0	0.4	1.6
ncRNA_inter_chr1_316	0	7.99997	3.99998	0	0	0	3.99998	0
ncRNA_as_chr1_317	0.352941	0.235294	0.470588	0.235294	0.823529	0.941176	0.823529	1.41176
ncRNA_as_chr1_318	0	0	0	0	0	2	2	0
ncRNA_inter_chr1_319	0	0	0	0	0	0	0	0
ncRNA_inter_chr1_320	0	0	0	0	0	0	0	0
ncRNA_inter_chr1_321	0	0	0	0	0	0	0	0
ncRNA_inter_chr1_322	0	0	1.09091	0	1.09091	0.727272	1.09091	1.09091
ncRNA_inter_chr1_323	0	0	0.571428	0.571428	1.14286	0	1.14286	1.71428
ncRNA_inter_chr1_324	0.0547945	0.383562	0.876712	1.26027	1.20548	1.31507	0.931507	0.547945
ncRNA_inter_chr1_325	0.666666	3	2.33333	3	1	0.666666	0.333333	2
ncRNA_inter_chr1_326	1.6	0.799999	1.6	1.6	0.799999	1.6	0.799999	0.799999
ncRNA_inter_chr1_327	1000000	0	0	0	0	0	0	0
ncRNA_inter_chr1_328	0	0	0	0	0	0	0	0
ncRNA_inter_chr1_329	0	0.222222	0.222222	0.222222	0	1.11111	2	0.888889
ncRNA_as_chr1_330	0	0	0	0	0	1.33333	2.66666	0
ncRNA_inter_chr1_331	0	0	0	0	0	0	0	0
ncRNA_as_chr1_332	0.11396	0.2849	0.410256	0.683761	1.12251	1.35043	0.757835	0.769231
ncRNA_as_chr1_333	0	0	0	0	0	0	0	0
ncRNA_inter_chr1_334	1000000	0	0	0	0	0	0	0
ncRNA_inter_chr1_335	0	0	1000000	0	0	0	0	0
ncRNA_inter_chr1_336	0	0	0	0	0	0	0	0
ncRNA_inter_chr1_337	0	0	0	0	0	0	0	0
ncRNA_inter_chr1_338	0	3.99999	2	0	2	2	0	0
ncRNA_inter_chr1_339	0	0	0	1000000	0	0	0	0
ncRNA_inter_chr1_340	0	0	0	1000000	0	0	0	0
ncRNA_inter_chr1_341	0	1000000	0	0	0	0	0	0
ncRNA_intra_chr1_342	0	0	0	0	0	0	0	3.99998
ncRNA_intra_chr1_343	0	0	0	0	0	3.99998	0	0
ncRNA_inter_chr1_344	0	0	0	0	0	0	0	0
ncRNA_as_chr1_345	0	0	0	0	0	0	0	0
ncRNA_as_chr1_346	0	0	0	0	0	0	0	0
ncRNA_as_chr1_347	0	0	0	0	0	0	0	0
ncRNA_inter_chr1_348	0	0	0	0	0	0	0	0
ncRNA_intra_chr1_349	0	0	0	0	0	0	0	0
ncRNA_intra_chr1_350	0	0	0	0	0	0	0	0
ncRNA_inter_chr1_351	0	0	0	0	0	0	0	0
ncRNA_inter_chr1_352	0.48	0.48	1.44	1.6	1.12	0.64	1.28	0.96
ncRNA_inter_chr1_353	0	0	0	0.999999	3	0.999999	0	0
ncRNA_inter_chr1_354	1.2	0.4	1.6	1	1	0.6	0.8	1.6
ncRNA_inter_chr1_355	0	0	0	3.99998	3.99998	0	0	0
ncRNA_inter_chr1_356	0	2.18182	0.727272	1.81818	0.727272	0.363636	1.81818	1.09091
ncRNA_inter_chr1_357	0	0	0.266667	1.33333	0.8	1.33333	1.33333	0.533333
ncRNA_inter_chr1_358	0	0	0	0	0	0	0	0
ncRNA_inter_chr1_359	0	0	0	0	0	0	0	0
ncRNA_inter_chr1_360	0	0	0	0	0	0	0	0
ncRNA_inter_chr1_361	0	0	0	0	0	0	0	0
ncRNA_as_chr1_362	0	0	0	0	0	0	0	0
ncRNA_inter_chr1_363	0	0	0	0	0	0	0	0
ncRNA_inter_chr1_364	0	0	3.99998	12	3.99998	0	0	0
ncRNA_inter_chr1_365	0	0	0	0	1.05882	0.0588235	0.647059	2.23529
ncRNA_inter_chr1_366	0	0	0.040201	0	1.22613	0.301508	0.703518	1.76884
ncRNA_as_chr1_367	0	0	0	0.0380952	1.6381	0.380952	0.723809	1.25714
ncRNA_as_chr1_368	0	0	0	0.032	1.536	0.288	0.608	1.568
ncRNA_as_chr1_369	0	0	0	0.051282	1.28205	0.153846	0.769231	1.79487
ncRNA_as_chr1_370	0	0	0	0	2.05128	0.102564	0.205128	1.64103
ncRNA_inter_chr1_371	0	0	0	0	1.08571	0.228571	1.08571	1.6
ncRNA_inter_chr1_372	0	0	0.0987654	0.0493827	1.4321	0.444444	0.592593	1.53086
ncRNA_as_chr1_373	0.0541353	0.0601504	0.138346	0.0601504	1.11278	0.282707	0.992481	1.61203
ncRNA_inter_chr1_374	0.32	0.8	1.28	1.76	0.8	1.44	0.64	1.12
ncRNA_inter_chr1_375	0.45614	0.982456	0.877193	1.15789	0.807018	1.22807	0.842105	1.12281
ncRNA_inter_chr1_376	0.4	0	1.2	0.4	1.6	0.8	0.8	0.8
ncRNA_inter_chr1_377	0	0	0	1000000	0	0	0	0
ncRNA_inter_chr1_378	0	2000000	0	2000000	0	0	0	0
ncRNA_inter_chr1_379	1.71428	8	5.14285	1.14286	1.71428	1.71428	0.571428	0
ncRNA_inter_chr1_380	1.23077	1.81197	2.70085	3.28205	1.05983	0.683761	0.888889	1.36752
ncRNA_inter_chr1_381	6.66666	2.66666	2.66666	0	1.33333	0	1.33333	1.33333
ncRNA_inter_chr1_382	0.689655	1.93103	1.65517	1.51724	0.965517	0.413793	1.24138	1.37931
ncRNA_inter_chr1_383	0	2	2	0	0	0	3.99999	0
ncRNA_inter_chr1_384	0.296296	0.740741	1.48148	1.48148	1.18519	0.444444	0.888889	1.48148
ncRNA_intra_chr1_385	0	0	0	0	0	0	0	0
ncRNA_inter_chr1_386	0.5	1.5	1.33333	2.66667	0.833333	1.16667	1	1
ncRNA_inter_chr1_387	0	0	0	1.6	1.6	1.6	0.799999	0
ncRNA_inter_chr1_388	0	2.4	1.6	1.6	1.6	0	1.6	0.799999
ncRNA_inter_chr1_389	0	0	0	31.9999	0	3.99998	0	0
ncRNA_inter_chr1_390	0.799999	0	0.799999	10.4	0.799999	0.799999	0.799999	1.6
ncRNA_as_chr1_391	0.324607	0.34555	0.649215	2.86911	0.858639	1.20419	0.848168	1.08901
ncRNA_inter_chr1_392	1.33333	1.33333	0.666666	0.666666	0	0.666666	2.66666	0.666666
ncRNA_intra_chr1_393	0	0	0	0	0	0	0	0
ncRNA_inter_chr1_394	0	0	0	0	0	0	0	0
ncRNA_inter_chr1_395	0	0	0	0	0	0	0	0
ncRNA_inter_chr1_396	0	3.99998	0	3.99998	0	0	0	3.99998
ncRNA_inter_chr1_397	0	0	0	0	0	0	0	0
ncRNA_inter_chr1_398	0	0	0	0	0	0	0	0
ncRNA_inter_chr1_399	0	0	0	0	0	0	0	0
ncRNA_as_chr1_400	0.4	0.4	0.8	1	1	1	1	1
ncRNA_inter_chr1_401	1.69935	4.18301	5.43791	5.15033	0.823529	1.08497	0.823529	1.26797
ncRNA_inter_chr1_402	1.2	1.5	4.8	4.8	0.8	1	1.1	1.1
ncRNA_inter_chr1_403	1.37931	2.06897	4.96552	5.51724	1.10345	1.10345	0.551724	1.24138
ncRNA_as_chr1_404	1	0	1.5	1.5	2	0.5	1	0.5
ncRNA_inter_chr1_405	0	0.5	0	0.5	0.5	1	1	1.5
ncRNA_inter_chr1_406	0	0	0	0	0	0	2	2
ncRNA_as_chr1_407	0	0	0	0	0	0	0	0
ncRNA_inter_chr1_408	0	0	0	0	0	0	0	0
ncRNA_inter_chr1_409	0	0	0	0	0	0	0	0
ncRNA_inter_chr1_410	0	0	0	0	0	0	0	0
ncRNA_inter_chr1_411	0	0	2.66666	0	1.33333	0	1.33333	1.33333
ncRNA_as_chr1_412	0	0	0	0	0	0	0	0
ncRNA_inter_chr1_413	0	0	0	0	0	0	0	0
ncRNA_inter_chr1_414	0	0	0	0	0	0	3.99999	0
ncRNA_inter_chr1_415	0	0	0	0	0	0	0	0
ncRNA_inter_chr1_416	3.99998	0	0	0	3.99998	0	0	0
ncRNA_inter_chr1_417	0.37037	0.37037	0	1.40741	1.03704	1.77778	0.518518	0.666667
ncRNA_inter_chr1_418	0	0	0	0	0	0	0	0
ncRNA_as_chr1_419	3.99999	0	2	2	0	2	0	2
ncRNA_inter_chr1_420	0.501695	0.379661	0.298305	0.420339	0.718644	1.30169	0.759322	1.22034
ncRNA_as_chr1_421	0.760736	0.883436	0.932515	1.15337	1.32515	0.736196	0.613497	1.32515
ncRNA_inter_chr1_422	0	0	0.799999	0	0	4	0	0
ncRNA_inter_chr1_423	1.33333	13.3333	34.6666	7.99999	0	1.33333	0	2.66666
ncRNA_inter_chr1_424	0	0	1.33333	1.33333	0	0	2.66666	1.33333
ncRNA_inter_chr1_425	0	0	0	0	0	2	2	0
ncRNA_inter_chr1_426	0	0	1000000	0	0	0	0	0
ncRNA_inter_chr1_427	0	0	0	3.99998	0	0	0	3.99998
ncRNA_inter_chr1_428	0	0	0	0	0	0	0	0
ncRNA_inter_chr1_429	0	0	0	0	0	0	0	0
ncRNA_inter_chr1_430	0	0	0	0	0	0	0	0
ncRNA_inter_chr1_431	0	0	0	0	0	0	0	0
ncRNA_inter_chr1_432	0	0	0	0	0	0	0	0
ncRNA_inter_chr1_433	0	0	0	0	0	0	0	0
ncRNA_inter_chr1_434	0	0	0	0	0	0	0	0
ncRNA_inter_chr1_435	0	0	0	0	0	0	0	0
ncRNA_inter_chr1_436	0	0	0	0	0	0	0	0
ncRNA_inter_chr1_437	0	0	0	0	0	0	0	0
ncRNA_inter_chr1_438	0	0	0	0	0	0	0	0
ncRNA_inter_chr1_439	0	0	0	0	0	0	0	0
ncRNA_inter_chr1_440	0	0	0	0	0	0	0	0
ncRNA_inter_chr1_441	0	0	0	0	0	0	0	0
ncRNA_intra_chr1_442	0	0	0	0	0	0	0	0
ncRNA_inter_chr1_443	0	1000000	0	0	0	0	0	0
ncRNA_inter_chr1_444	1.11111	2	3.77778	3.11111	1.77778	1.11111	0.222222	0.888889
ncRNA_inter_chr1_445	0	0.799999	0.799999	0.799999	0	2.4	0.799999	0.799999
ncRNA_inter_chr1_446	0	0	0	1000000	0	0	0	0
ncRNA_inter_chr1_447	0	0	0	1000000	0	0	0	0
ncRNA_inter_chr1_448	3.99999	0	0	0	3.99999	0	0	0
ncRNA_inter_chr1_449	0	0	7.99997	7.99997	3.99998	0	0	0
ncRNA_inter_chr1_450	0	0	15.9999	3.99998	0	3.99998	0	0
ncRNA_inter_chr1_451	0	0	0	2000000	0	0	0	0
ncRNA_inter_chr1_452	0	0	0	0	0	0	0	0
ncRNA_inter_chr1_453	2000000	0	2000000	0	0	0	0	0
ncRNA_inter_chr1_454	0	0	2	2	0	3.99999	0	0
ncRNA_inter_chr1_455	1.33333	1.33333	0	0.666666	1.33333	2	0	0.666666
ncRNA_inter_chr1_456	0	3.99998	3.99998	0	0	3.99998	0	0
ncRNA_inter_chr1_457	0	0	3000000	4000000	0	0	0	0
ncRNA_inter_chr1_458	2	0	5.99999	2	0	2	0	2
ncRNA_inter_chr1_459	0	7.99997	0	3.99998	3.99998	0	0	0
ncRNA_inter_chr1_460	0	2	0.999999	4	0	0.999999	0	3
ncRNA_inter_chr1_461	5000000	0	11000000	4000000	0	0	0	0
ncRNA_inter_chr1_462	0	0	0	7.99997	0	3.99998	0	0
ncRNA_inter_chr1_463	0.575163	0.509804	1.22876	1.15033	1.28105	1.12418	0.562091	1.03268
ncRNA_inter_chr1_464	0	0	0	0.444444	1.33333	1.55556	0.888889	0.222222
ncRNA_inter_chr1_465	0.0366972	0.0733945	0.110092	0.0550459	0.550459	1.04587	1.15596	1.24771
ncRNA_inter_chr1_466	0	0	2	2	0	3.99999	0	0
ncRNA_inter_chr1_467	0	9.99998	7.99998	0	0	2	2	0
ncRNA_inter_chr1_468	0	0	0.571428	0.571428	1.42857	1.42857	0.285714	0.857143
ncRNA_inter_chr1_469	0.380952	0.190476	0.952381	1.14286	1.90476	1.14286	0.380952	0.571428
ncRNA_inter_chr1_470	0	0	1000000	0	0	0	0	0
ncRNA_inter_chr1_471	0.761905	1.14286	0.571428	2.09524	1.14286	1.14286	0.761905	0.952381
ncRNA_inter_chr1_472	0	0	0	0	1.33333	0	0	2.66666
ncRNA_as_chr1_473	0.0817717	0.204429	0.313458	0.318001	1.03123	1.06303	0.819989	1.08575
ncRNA_inter_chr1_474	0.196721	0.459016	0.590164	0.590164	1.18033	1.04918	0.852459	0.918033
ncRNA_inter_chr1_475	0	0	0	0	0	0	0	3.99998
ncRNA_inter_chr1_476	0.516129	1.22581	0.83871	1.80645	0.774193	0.903226	1.35484	0.967742
ncRNA_inter_chr1_477	1.61644	6.38356	2.46575	3.06849	0.246575	2.90411	0.684931	0.164384
ncRNA_inter_chr1_478	0	3.99999	3.99999	7.99998	0	3.99999	0	0
ncRNA_inter_chr1_479	0	0	0	0	0	0	0	0
ncRNA_inter_chr1_480	0	0	1000000	0	0	0	0	0
ncRNA_as_chr1_481	0.467532	1.09091	1.03896	0.883117	0.779221	0.675325	1.19481	1.35065
ncRNA_as_chr1_482	0.262069	3.07126	1.06667	0.933333	1.05287	0.901149	1.2046	0.841379
ncRNA_as_chr1_483	0.148148	1.48148	3.25926	2.37037	1.18519	0.444444	0.888889	1.48148
ncRNA_inter_chr1_484	0	0	0	0	0	0	0	0
ncRNA_inter_chr1_485	0	0	0	0	0	0	0	3.99998
ncRNA_inter_chr1_486	0	0	1000000	1000000	0	0	0	0
ncRNA_inter_chr1_487	0	0	0	0	0	0	0	0
ncRNA_inter_chr1_488	5.99999	2	5.99999	3.99999	0	0	2	2
ncRNA_inter_chr1_489	0	0	0	0	0	0	0	0
ncRNA_inter_chr1_490	0	0	0	0	3.99998	0	0	0
ncRNA_inter_chr1_491	0	0	0	0	0	0	3.99998	0
ncRNA_inter_chr1_492	0	0	0	0	0	0	3.99999	0
ncRNA_inter_chr1_493	0	0	0	0	0	0	0	0
ncRNA_inter_chr1_494	0	0	0	0	0	0	0	0
ncRNA_inter_chr1_495	0	0	0	0	0	0	0	0
ncRNA_inter_chr1_496	0	0	0	0	0	0	0	0
ncRNA_as_chr1_497	0.425532	2.54103	1.71429	2.71125	0.81459	1.3617	0.790274	1.03343
ncRNA_inter_chr1_498	0	0.666666	0	0	0.666666	2.66666	0.666666	0
ncRNA_inter_chr1_499	0	0	7.99997	0	3.99998	0	0	0
ncRNA_inter_chr1_500	0	0	0	0	0	3.99998	0	0
ncRNA_inter_chr1_501	0	3.99998	12	3.99998	3.99998	0	0	0
ncRNA_inter_chr1_502	0	0	0	0	0	0	0	0
ncRNA_inter_chr1_503	0	0	0	0	0	0	0	0
ncRNA_as_chr1_504	0.205656	0.616967	1.12082	1.41902	1.12082	1.07969	0.802057	0.997429
ncRNA_inter_chr1_505	0	0	0	0	2	0	2	0
ncRNA_inter_chr1_506	0	0.947368	0.631579	0.842105	0.736842	0.947368	1.15789	1.15789
ncRNA_inter_chr1_507	0	0	0	0	0	0	0	0
ncRNA_as_chr1_508	0	0	0	0	0	0	0	0
ncRNA_as_chr1_509	0	0	0	0	0	0	0	0
ncRNA_as_chr1_510	0.842105	1.05263	1.96491	2.52632	1.05263	0.77193	1.54386	0.631579
ncRNA_inter_chr1_511	0	2.15385	1.53846	4.30769	0.307692	0.923077	0.923077	1.84615
ncRNA_inter_chr1_512	3000000	1000000	1000000	3000000	0	0	0	0
ncRNA_inter_chr1_513	0.444444	0.444444	0.888888	0.888888	2.22222	0.444444	0.888888	0.444444
ncRNA_inter_chr1_514	0	3.99998	0	7.99997	3.99998	0	0	0
ncRNA_inter_chr1_515	1.14286	0.571428	3.42857	2.85714	2.28571	1.14286	0.571428	0
ncRNA_inter_chr1_516	0.5	0.5	1.5	1.5	2	0.5	1.5	0
ncRNA_inter_chr1_517	2	0	2	2	2	0	2	0
ncRNA_inter_chr1_518	0	0	0	0	0	0	0	0
ncRNA_inter_chr1_519	0.0801336	0.240401	0.440735	0.373957	0.934891	1.79633	0.57429	0.694491
ncRNA_inter_chr1_520	0	0	0	0	0	0	0	0
ncRNA_as_chr1_521	0	0	0.4	0.4	1.2	1.6	0	1.2
ncRNA_as_chr1_522	0.3125	0.5625	0.625	0.6875	0.75	1.5625	0.5625	1.125
ncRNA_as_chr1_523	0	0	0.333333	0	3	0.333333	0.333333	0.333333
ncRNA_as_chr1_524	1.33333	2.66666	5.33333	2.66666	1.33333	2.66666	0	0
ncRNA_inter_chr1_525	0	0	0	0	0	0	0	0
ncRNA_inter_chr1_526	1.33333	1.33333	0	5.33333	1.33333	1.33333	0	1.33333
ncRNA_inter_chr1_527	0	0	0	0	0	0	0	0
ncRNA_inter_chr1_528	0	0	0	0	0	0	0	0
ncRNA_inter_chr1_529	0	0.111111	0.388889	0.333333	1.22222	0.777778	1.16667	0.833333
ncRNA_inter_chr1_530	0	0.727273	0.727273	0.545454	0.545454	1.81818	0.727273	0.909091
ncRNA_inter_chr1_531	0	0.695652	0.347826	1.21739	1.04348	2.26087	0.521739	0.173913
ncRNA_inter_chr1_532	1000000	0	1000000	1000000	0	0	0	0
ncRNA_inter_chr1_533	0.333333	1.66667	1.33333	2.66667	1	2.33333	0	0.666666
ncRNA_inter_chr1_534	1.09091	2.18182	2.54545	1.45454	0.363636	2.18182	0	1.45454
ncRNA_inter_chr1_535	0	0	0	0	0	0	0	0
ncRNA_inter_chr1_536	0.513513	1.13514	1.21622	1.75676	0.972973	1.05405	1.43243	0.540541
ncRNA_inter_chr1_537	0.610169	1.01695	1.28814	1.01695	1.62712	0.677966	0.881356	0.813559
ncRNA_inter_chr1_538	0.26087	0.304348	0.913043	0.956522	1.30435	1.69565	0.521739	0.478261
ncRNA_as_chr1_539	0	0	0	0	0	0	0	0
ncRNA_as_chr1_540	0	0	0	0	0	0	0	0
ncRNA_as_chr1_541	1000000	0	1000000	0	0	0	0	0
ncRNA_inter_chr1_542	0.190476	0.285714	0.190476	0.190476	0.285714	0.857143	1.80952	1.04762
ncRNA_inter_chr1_543	0.230216	0.748201	0.705036	0.676259	0.94964	0.94964	1.06475	1.03597
ncRNA_inter_chr1_544	0	0	0	0	0	0	0	0
ncRNA_inter_chr1_545	0	0	0	0	0	0	0	0
ncRNA_inter_chr1_546	0	0	0	0	0	0	0	0
ncRNA_inter_chr1_547	0	0	0	0	0	0	0	0
ncRNA_inter_chr1_548	0	0	0	0	0	0	0	0
ncRNA_inter_chr1_549	0	0	0	0	0	0	0	0
ncRNA_inter_chr1_550	0.4	0.4	1.6	0.4	0.8	0.4	1.6	1.2
ncRNA_inter_chr1_551	0	0	0	0	0	0	0	0
ncRNA_inter_chr1_552	0	0.196721	0	0.918033	0	4	0	0
ncRNA_inter_chr1_553	0	0.0408163	0	1.02041	0	4	0	0
ncRNA_inter_chr1_554	0	0.571428	0.571428	2.28571	2.85714	1.14286	0	0
ncRNA_inter_chr1_555	0	0	0	0	0	0	0	0
ncRNA_inter_chr1_556	0.491803	0.622951	0.622951	0.426229	1.80328	1.31148	0.393443	0.491803
ncRNA_inter_chr1_557	0.439863	0.595647	0.792669	0.545246	1.23711	1.36541	0.586483	0.810997
ncRNA_inter_chr1_558	8.99999	8.99999	12	8.99999	2	0	0.999999	0.999999
ncRNA_inter_chr1_559	31.9999	0	55.9998	43.9998	0	0	0	3.99998
ncRNA_inter_chr1_560	0	2000000	1000000	0	0	0	0	0
ncRNA_inter_chr1_561	0	2.18182	1.09091	1.81818	0.727272	0.727272	1.09091	1.45454
ncRNA_inter_chr1_562	1.15789	1.68421	0.947368	1.26316	0.210526	1.15789	1.26316	1.36842
ncRNA_inter_chr1_563	2.4	2.6	1.2	3.2	0.4	0.4	2	1.2
ncRNA_as_chr1_564	3.99998	3.99998	0	0	0	0	0	3.99998
ncRNA_inter_chr1_565	0.999999	0.999999	2	2	2	0	2	0
ncRNA_inter_chr1_566	3.99998	7.99997	3.99998	31.9999	0	3.99998	0	0
ncRNA_inter_chr1_567	0.444444	0	0.444444	2.22222	0.888888	1.77778	0	1.33333
ncRNA_inter_chr1_568	0	1.33333	0	3.99999	0	3.99999	0	0
ncRNA_inter_chr1_569	0	0.666666	0	1.33333	0.666666	3.33333	0	0
ncRNA_inter_chr1_570	0	1.14286	0	1.14286	2.28571	1.71428	0	0
ncRNA_inter_chr1_571	0	2.66666	0	2.66666	0	3.99999	0	0
ncRNA_inter_chr1_572	0	0	0	0	0	0	0	3.99998
ncRNA_inter_chr1_573	0	0	0	0	0	0	0	0
ncRNA_inter_chr1_574	0	0	0	0	3.99998	0	0	0
ncRNA_inter_chr1_575	3.99998	7.99997	7.99997	47.9998	0	0	0	3.99998
ncRNA_as_chr1_576	0.190476	1.26984	1.90476	1.07937	0.634921	0.634921	1.33333	1.39683
ncRNA_inter_chr1_577	0	0.571428	1.14286	2.28571	0.571428	0.571428	2.28571	0.571428
ncRNA_inter_chr1_578	3.99999	10.6667	7.99999	7.99999	0	2.66666	1.33333	0
ncRNA_inter_chr1_579	1.33333	7.99999	2.66666	7.99999	1.33333	1.33333	0	1.33333
ncRNA_inter_chr1_580	0	0	0	1000000	0	0	0	0
ncRNA_inter_chr1_581	0	0	0	0	3.99998	0	0	0
ncRNA_inter_chr1_582	3.99998	0	0	0	0	0	0	3.99998
ncRNA_inter_chr1_583	0	0	0	0	0	0	0	0
ncRNA_inter_chr1_584	0	0	0	0	0	0	0	0
ncRNA_inter_chr1_585	0	0.0930232	0.372093	0.186046	1.02326	0.837209	0.930232	1.2093
ncRNA_inter_chr1_586	0	0.410256	0	0.410256	0.923077	1.23077	1.02564	0.820513
ncRNA_inter_chr1_587	0	0.190476	0.190476	0	0.952381	2.09524	0.571428	0.380952
ncRNA_inter_chr1_588	0.16	0	0.32	0.16	1.44	1.44	0.48	0.64
ncRNA_inter_chr1_589	0.363636	0.545454	0.545454	0.727273	0.545454	1.45455	0.909091	1.09091
ncRNA_inter_chr1_590	12.3063	27.1892	30.6667	53.7297	0.612613	0.594595	0.756757	2.03604
ncRNA_inter_chr1_591	0.289608	0.405451	0.746167	1.2845	0.773424	0.306644	0.606474	2.31346
ncRNA_inter_chr1_592	0	0	0	0	0	0	0	0
ncRNA_inter_chr1_593	0	0	1000000	1000000	0	0	0	0
ncRNA_as_chr1_594	1.33333	7.99999	7.99999	0	0	0	0	3.99999
ncRNA_inter_chr1_595	0.508728	1.54613	1.87531	2.54364	1.18703	0.957606	1.23691	0.618454
ncRNA_inter_chr1_596	0.444444	2.22222	1.33333	4.44444	1.77778	1.33333	0.888888	0
ncRNA_inter_chr1_597	0	1000000	0	0	0	0	0	0
ncRNA_inter_chr1_598	0	0	0	0	0	0	0	0
ncRNA_inter_chr1_599	0	19.9999	3.99998	23.9999	0	3.99998	0	0
ncRNA_inter_chr1_600	0	0	0	0	0	0	3.99999	0
ncRNA_intra_chr1_601	0	0	0	0	0	0	0	0
ncRNA_inter_chr1_602	0.125654	0.691099	1.03665	0.998255	0.862129	0.95986	1.01222	1.16579
ncRNA_as_chr1_603	0	0	0	0	2.66666	0	1.33333	0
ncRNA_intra_chr1_604	0.105051	0.26936	0.716498	0.767677	1.14478	1.12054	0.764983	0.969697
ncRNA_as_chr1_605	0	0	0	0	0	0	0	0
ncRNA_intra_chr1_606	0	0	0	0	0	0	0	0
ncRNA_intra_chr1_607	0	0	0	0	0	0	0	0
ncRNA_as_chr1_608	0	0	0	0	0	0	0	0
ncRNA_intra_chr1_609	0	0	0	0	0	0	0	0
ncRNA_inter_chr1_610	0	0	0	0	0	0	0	0
ncRNA_intra_chr1_611	0	0	0	0	0	0	0	0
ncRNA_as_chr1_612	0	0	0	0	0	0	0	0
ncRNA_intra_chr1_613	0	0	0	0	0	0	0	0
ncRNA_as_chr1_614	0	0	0	0	0	0	0	0
ncRNA_intra_chr1_615	0	0	0	0	0	0	0	0
ncRNA_intra_chr1_616	0	0	0	0	0	0	0	0
ncRNA_as_chr1_617	0	0	0	0	0	0	0	0
ncRNA_intra_chr1_618	0	0	0	0	0	0	0	0
ncRNA_intra_chr1_619	0	0	0	0	0	0	0	0
ncRNA_intra_chr1_620	0	0	0	0	0	0	0	0
ncRNA_intra_chr1_621	0	0	0	0	0	0	0	0
ncRNA_as_chr1_622	0	0	0	0	0	0	0	0
ncRNA_inter_chr1_623	0	0	0	0	0	0	0	0
ncRNA_as_chr1_624	0	0	0	0	0	0	0	0
ncRNA_as_chr1_625	0	0	2	0	0	0	3.99999	0
ncRNA_intra_chr1_626	0	0	0	0	0	0	0	0
ncRNA_as_chr1_627	2	0	2	0	3.99999	0	0	0
ncRNA_inter_chr1_628	0	0.5	1.5	1	1	1	0.5	1.5
ncRNA_inter_chr1_629	0	0	3.99999	2	0	2	2	0
ncRNA_inter_chr1_630	0	0.112676	0	0.225352	2.02817	0.56338	0.394366	1.01408
ncRNA_inter_chr1_631	0	0	0	0	0	0	0	0
ncRNA_inter_chr1_632	0	0	1000000	1000000	0	0	0	0
ncRNA_inter_chr1_633	0	3.99999	0	6.66666	0	3.99999	0	0
ncRNA_inter_chr1_634	0	0	0	1000000	0	0	0	0
ncRNA_inter_chr1_635	0	2.66666	0	5.33333	0	3.99999	0	0
ncRNA_inter_chr1_636	0.168605	0.133721	0.639535	0.156977	0.837209	1.39535	0.645349	1.12209
ncRNA_inter_chr1_637	0	0	0.888888	0.888888	0.444444	0.444444	0.444444	2.66667
ncRNA_inter_chr1_638	0	0	0	0	0	0	0	0
ncRNA_inter_chr1_639	0	0	0	0	0	0	0	0
ncRNA_inter_chr1_640	0	0	0	0	0	0	0	0
ncRNA_inter_chr1_641	0	0	0	0	0	0	0	0
ncRNA_inter_chr1_642	0.8	0.4	0	1.2	0.4	0.8	2.4	0.4
ncRNA_inter_chr1_643	0	0	0.470588	0.235294	2.35294	0.705882	0.235294	0.705882
ncRNA_inter_chr1_644	0	0.285714	0	0.571428	0.857143	0.285714	0.571428	2.28571
ncRNA_inter_chr1_645	0	0	3.99998	0	3.99998	0	0	0
ncRNA_inter_chr1_646	0	0.210526	0.421053	0	1.05263	1.47368	0	1.47368
ncRNA_inter_chr1_647	0	0	0	0	0	0	0	0
ncRNA_inter_chr1_648	0.996047	2.19763	2.19763	1.66008	0.695652	1.20158	0.964427	1.13834
ncRNA_inter_chr1_649	0	0	0	0	0	0	0	0
ncRNA_inter_chr1_650	0	0	0	0	0	0	0	0
ncRNA_inter_chr1_651	0	0	0	0	0	0	0	0
ncRNA_inter_chr1_652	0	0	0.32	0.48	2.08	1.6	0	0.32
ncRNA_inter_chr1_653	0	0	0	0	0	0	0	3.99999
ncRNA_inter_chr1_654	0	0	19.9999	3.99998	3.99998	0	0	0
ncRNA_inter_chr1_655	0	0	0	5.33333	2.66666	0	0	1.33333
ncRNA_inter_chr1_656	2	0.5	4.5	1	0.5	0.5	2	1
ncRNA_inter_chr1_657	0	2	0	3.99999	0	2	2	0
ncRNA_inter_chr1_658	0	0	0	0	0	0	0	0
ncRNA_inter_chr1_659	0	0	0	0	2.4	0	0.799999	0.799999
ncRNA_inter_chr1_660	0.337711	0.427767	0.795497	1.18574	1.14071	1.22326	0.697936	0.938086
ncRNA_inter_chr1_661	0	0	0	0	0	0	0	0
ncRNA_inter_chr1_662	0	0	0	0	0	0	0	0
ncRNA_inter_chr1_663	0	0	0	0	0	0	0	0
ncRNA_inter_chr1_664	0	0	0	0	0	0	0	0
ncRNA_inter_chr1_665	0.04	0.08	0.08	0.16	0.6	0.92	1.72	0.76
ncRNA_inter_chr1_666	0	0	3.99998	3.99998	0	0	3.99998	0
ncRNA_inter_chr1_667	0	1.6	1.6	0	1.6	1.6	0.799999	0
ncRNA_inter_chr1_668	0	1.6	0	2.4	0	3.2	0	0.799999
ncRNA_inter_chr1_669	0	0	0	0	0	0	0	0
ncRNA_inter_chr1_670	2.66667	2.33333	2.66667	4	2	0.333333	0.666666	1
ncRNA_inter_chr1_671	0	2	0	0	0	0	3.99999	0
ncRNA_inter_chr1_672	1.14286	0.571428	2.28571	4	1.14286	2.28571	0	0.571428
ncRNA_inter_chr1_673	0.799999	0	0	0.799999	3.2	0	0	0.799999
ncRNA_inter_chr1_674	0	0	0	0	0	0.799999	1.6	1.6
ncRNA_inter_chr1_675	1.33333	3.99999	2.66666	5.33333	0	2.66666	0	1.33333
ncRNA_inter_chr1_676	0.488479	1.09677	1.24424	0.737327	1.14286	1.41935	0.516129	0.921659
ncRNA_inter_chr1_677	0.356436	0.554455	0.871287	0.554455	1.46535	1.22772	0.435644	0.871287
ncRNA_inter_chr1_678	0.730769	0.75	1.19231	0.865385	1.09615	1.32692	0.288462	1.28846
ncRNA_inter_chr1_679	0.25	0	0.75	0	1.25	1.75	0	1
ncRNA_inter_chr1_680	0.666666	1.33333	1.33333	2.66666	1.33333	1.33333	0	1.33333
ncRNA_inter_chr1_681	0	0.615384	1.23077	0.615384	1.23077	1.84615	0	0.923077
ncRNA_inter_chr1_682	0	0	1000000	0	0	0	0	0
ncRNA_inter_chr1_683	2	0	2	2	2	0	0	2
ncRNA_inter_chr1_684	0	0	0	0	3	0.999999	0	0
ncRNA_inter_chr1_685	0	1000000	0	0	0	0	0	0
ncRNA_inter_chr1_686	0	0	0	0	0	0	0	0
ncRNA_inter_chr1_687	0	0	0	0	0	0	0	0
ncRNA_inter_chr1_688	0	0	0	0	0	0	0	0
ncRNA_inter_chr1_689	0	0	0	0	0	0	0	0
ncRNA_inter_chr1_690	0	0	1000000	0	0	0	0	0
ncRNA_inter_chr1_691	0	0	0	0	0	0	0	0
ncRNA_inter_chr1_692	0.695652	0.637681	1.3913	2.02899	1.04348	1.27536	0.521739	1.15942
ncRNA_inter_chr1_693	3.99999	7.99999	5.33333	0	0	0	3.99999	0
ncRNA_inter_chr1_694	1000000	0	0	1000000	0	0	0	0
ncRNA_inter_chr1_695	0	0	0	0	0	0	0	3.99998
ncRNA_inter_chr1_696	0.64	0.32	2.72	1.6	0.32	1.28	1.12	1.28
ncRNA_inter_chr1_697	0	0	0	0	0	0	0	0
ncRNA_inter_chr1_698	0	0	0.5	0.5	0	2.5	0	1.5
ncRNA_inter_chr1_699	0	0	0	0	0	0	0	0
ncRNA_inter_chr1_700	0	0	0	0	0	0	0	0
ncRNA_inter_chr1_701	0.666667	1.09091	3.15151	2.36364	0.727273	1.57576	0.121212	1.57576
ncRNA_inter_chr1_702	2	0.999999	5	4	0	0.999999	0.999999	2
ncRNA_inter_chr1_703	1.33333	0	3.99999	2.66666	2.66666	0	0	1.33333
ncRNA_inter_chr1_704	0	2	16	7.99998	0	2	0	2
ncRNA_as_chr1_705	0.244898	0.979592	1.06122	1.14286	1.22449	0.897959	0.571429	1.30612
ncRNA_inter_chr1_706	0	0	0	0	0	0	0	0
ncRNA_inter_chr1_707	0	0	0	0	0	0	3.99998	0
ncRNA_inter_chr1_708	0	0	0	0	0	0	0	0
ncRNA_inter_chr1_709	0	0	0	0	0	3.99998	0	0
ncRNA_as_chr1_710	0.0816326	0.0816326	0.653061	0.734694	1.63265	0.489796	0.734694	1.14286
ncRNA_inter_chr1_711	0.0869565	0.652174	0.73913	0.565217	0.565217	1.86957	0.347826	1.21739
ncRNA_inter_chr1_712	0	0	0	0	1.33333	2.66666	0	0
ncRNA_inter_chr1_713	0.0314961	0.724409	0.755905	0.472441	0.566929	3.27559	0.0314961	0.125984
ncRNA_inter_chr1_714	0.0242424	0.193939	0.315152	0.169697	1.13939	2.01212	0.484848	0.363636
ncRNA_inter_chr1_715	1.33333	0.533333	1.06667	1.06667	1.06667	1.33333	0.266667	1.33333
ncRNA_inter_chr1_716	0	0	1000000	2000000	0	0	0	0
ncRNA_inter_chr1_717	0.444444	0.444444	1.55556	2	0.888889	1.33333	0.444444	1.33333
ncRNA_inter_chr1_718	0	5.33333	3.99999	2.66666	0	0	2.66666	1.33333
ncRNA_inter_chr1_719	1.33333	0	1.33333	3.99999	2.66666	0	0	1.33333
ncRNA_inter_chr1_720	1.14286	1.71428	3.42857	4	1.14286	0	1.71428	1.14286
ncRNA_inter_chr1_721	0.444444	0.888888	0.888888	1.33333	1.33333	1.33333	1.33333	0
ncRNA_inter_chr1_722	0	0	0	0	0	0	0	3.99999
ncRNA_inter_chr1_723	2	0	0	0	3.99999	0	0	0
ncRNA_inter_chr1_724	0	0	0	0	0	0	0	0
ncRNA_inter_chr1_725	0	1.33333	3.99999	2.66666	1.33333	0	0	2.66666
ncRNA_inter_chr1_726	0	0	0	0	0	0	0	0
ncRNA_inter_chr1_727	0	0	0	0	0	0	0	0
ncRNA_inter_chr1_728	1	6.5	4	5	0.5	2	0	1.5
ncRNA_as_chr1_729	5.33333	5.33333	21.3333	5.33333	0	0	0	3.99999
ncRNA_inter_chr1_730	0.183206	0.473282	0.59542	1.16031	1.23664	0.961832	1.09924	0.70229
ncRNA_inter_chr1_731	0	0.307692	0.615384	0.615384	1.53846	1.53846	0.615384	0.307692
ncRNA_intra_chr1_732	0	0	0	0	0	0	0	0
ncRNA_as_chr1_733	0.310624	0.938542	0.854693	0.721296	0.727013	0.711291	1.27585	1.28585
ncRNA_inter_chr1_734	0.280702	0.0701754	0.210526	0.140351	1.26316	1.33333	0.561403	0.842105
ncRNA_inter_chr1_735	0	0.4	0.4	0.8	2.4	0.4	0.8	0.4
ncRNA_inter_chr1_736	0	0.235294	0.470588	0.235294	1.17647	1.64706	0.470588	0.705882
ncRNA_inter_chr1_737	0	0	0	0	0	0	0	0
ncRNA_inter_chr1_738	0	0	0	0	0	0	0	0
ncRNA_inter_chr1_739	0	0	0	0	0	0	0	0
ncRNA_inter_chr1_740	0	0	0	0	0	0	0	0
ncRNA_inter_chr1_741	0	0	0	0	2	2	0	0
ncRNA_inter_chr1_742	0	1.33333	2.66666	2.66666	1.33333	1.33333	1.33333	0
ncRNA_inter_chr1_743	0.799999	1.6	3.2	4	0.799999	2.4	0	0.799999
ncRNA_inter_chr1_744	0	1.33333	2	0.666666	0	1.33333	1.33333	1.33333
ncRNA_inter_chr1_745	0.666666	0.666666	0.666666	2	1.33333	1.33333	1.33333	0
ncRNA_as_chr1_746	0.695652	0.956522	2	2.26087	0.956522	1.47826	0.869565	0.695652
ncRNA_inter_chr1_747	0	0.727272	0.363636	0.363636	0.727272	0.727272	1.45454	1.09091
ncRNA_inter_chr1_748	0	0	0	3.99998	3.99998	0	0	0
ncRNA_as_chr1_749	0.521739	2.6087	1.65217	1.21739	0.782609	1.82609	0.347826	1.04348
ncRNA_as_chr1_750	0	0	0	0	0	0	0	0
ncRNA_inter_chr1_751	0	0	0	0	0	2	2	0
ncRNA_as_chr1_752	0	0	0	0	0	4	0	0
ncRNA_inter_chr1_753	0	0	0	0	0	0	0	0
ncRNA_inter_chr1_754	0	0	0	0	0	1.33333	0	2.66666
ncRNA_inter_chr1_755	0	0	0	0	0	3.99998	0	0
ncRNA_inter_chr1_756	0	0	0	0	0	0	0	0
ncRNA_as_chr1_757	0	0	0	0	0.666666	2.66666	0.666666	0
ncRNA_as_chr1_758	0	1.24138	0.551724	1.24138	0.689655	1.37931	1.37931	0.551724
ncRNA_as_chr1_759	0	0	0	0	0	0	0	0
ncRNA_as_chr1_760	0	0	0	2000000	0	0	0	0
ncRNA_inter_chr1_761	0	0	0	0	0	0	0	0
ncRNA_as_chr1_762	0.131868	0.252015	0.266667	0.392674	0.624176	0.896703	1.09011	1.38901
ncRNA_inter_chr1_763	0.666667	2.33333	2	1.66667	0.333333	1.16667	1.5	1
ncRNA_inter_chr1_764	0.764706	0.764706	1.09412	1.14118	0.976471	0.964706	0.894118	1.16471
ncRNA_inter_chr1_765	0	0.727272	0	0	0.727272	1.09091	2.18182	0
ncRNA_inter_chr1_766	0	0	0	0	0	0	0	0
ncRNA_inter_chr1_767	0	0	1	1	1.5	0.5	0	2
ncRNA_inter_chr1_768	0	0	0	1.33333	2.66666	1.33333	0	0
ncRNA_inter_chr1_769	0	0	0	0	0	0	0	0
ncRNA_inter_chr1_770	0	0	0	1000000	0	0	0	0
ncRNA_as_chr1_771	0	0	1000000	0	0	0	0	0
ncRNA_inter_chr1_772	0	0	0	0	0	0	0	0
ncRNA_inter_chr1_773	0	0	0	0	0	0	0	0
ncRNA_inter_chr1_774	0	0	0	1000000	0	0	0	0
ncRNA_inter_chr1_775	1.19008	0.528926	1.15702	2.2314	1.66942	1.35537	0.347107	0.628099
ncRNA_inter_chr1_776	0	0	0	0	0	0	3.99998	0
ncRNA_inter_chr1_777	0.8	0.4	1.84	1.44	1.76	1.04	0.48	0.72
ncRNA_inter_chr1_778	0.307692	0.153846	1.07692	2.30769	1.38462	0.923077	0.769231	0.923077
ncRNA_inter_chr1_779	0.285714	1.28571	1.28571	2.85714	1.28571	1	1	0.714286
ncRNA_inter_chr1_780	0.842105	0.631579	2.31579	1.05263	2.10526	1.05263	0	0.842105
ncRNA_inter_chr1_781	1	0.666666	1.66667	2.33333	2.33333	0.666666	1	0
ncRNA_as_chr1_782	2.10526	4.42105	5.05263	6.52631	0.421053	1.26316	1.89474	0.421053
ncRNA_inter_chr1_784	0	2.66666	0	5.33333	1.33333	1.33333	1.33333	0
ncRNA_inter_chr1_783	0.8	1.12	2.4	1.92	0.96	1.44	0.32	1.28
ncRNA_inter_chr1_785	0	0	0	0	0	0	0	0
ncRNA_inter_chr1_786	0	0	2	0	1.33333	0.666666	2	0
ncRNA_inter_chr1_787	0.153846	0.0769231	0.384615	0.692308	0.615385	1.07692	0.846154	1.46154
ncRNA_inter_chr1_788	0.166667	0.666667	0.166667	1.33333	1.16667	1.33333	0.833333	0.666667
ncRNA_inter_chr1_789	0	0	3.99998	0	0	0	0	3.99998
ncRNA_inter_chr1_790	0	0	0	1000000	0	0	0	0
ncRNA_inter_chr1_791	0	0	0	0	0	0	0	0
ncRNA_inter_chr1_792	2.8	1.2	2.4	2	1.6	0.8	1.6	0
ncRNA_inter_chr1_793	0.888888	2.22222	1.77778	1.77778	1.33333	0.444444	1.33333	0.888888
ncRNA_inter_chr1_794	0	0	0	0	0	0	0	3.99998
ncRNA_as_chr1_795	0.785047	1.19626	1.83178	2.13084	1.15888	0.859813	0.785047	1.19626
ncRNA_as_chr1_796	0	3.99998	0	0	0	0	3.99998	0
ncRNA_inter_chr1_797	0	0	0	3000000	0	0	0	0
ncRNA_as_chr1_798	0.756757	1.68649	1.72973	1.53514	0.475676	0.605405	1.44865	1.47027
ncRNA_inter_chr1_799	0	0.125	0.3125	0.4375	1.0625	2.625	0.0625	0.25
ncRNA_inter_chr1_800	0	0	0	0	0	0	0	0
ncRNA_inter_chr1_801	0	4	0	0	2	0.999999	0.999999	0
ncRNA_inter_chr1_802	2	2	0	0	2	0	2	0
ncRNA_inter_chr1_803	0	0	0	2	2	0	0	2
ncRNA_inter_chr1_804	0	0	0	0	0	0	0	0
ncRNA_inter_chr1_805	0	0	0	0	0	0	0	0
ncRNA_inter_chr1_806	0	0	0	0	0	0	3.99998	0
ncRNA_inter_chr1_807	12	0	3.99998	3.99998	0	3.99998	0	0
ncRNA_inter_chr1_808	0.0952381	0.190476	0.0952381	0.0952381	0.666667	0.666667	1.33333	1.33333
ncRNA_as_chr1_809	0	0	1.5	0.5	1	0.5	1	1.5
ncRNA_intra_chr1_810	0	0	0	0	0	0	0	0
ncRNA_inter_chr1_811	0	0	0	0	0	0	0	0
ncRNA_inter_chr1_812	0.254486	0.632953	1.031	1.47471	1.14192	1.45514	0.606852	0.796085
ncRNA_inter_chr1_813	0	1000000	0	0	0	0	0	0
ncRNA_as_chr1_814	0.599455	1.49319	1.74387	1.24251	0.773842	1.03542	1.01362	1.17711
ncRNA_inter_chr1_815	0.799999	7.19999	4.8	7.99999	3.2	0	0	0.799999
ncRNA_inter_chr1_816	0	0	0	3	3	0.999999	0	0
ncRNA_inter_chr1_817	0	0	0	0	2	2	0	0
ncRNA_inter_chr1_818	0.143885	3.97122	0.53717	0.738609	1.26619	0.460432	1.29496	0.978417
ncRNA_inter_chr1_819	0	0	0	0	0	0	0	0
ncRNA_as_chr1_820	0	0	0	0	0	0	0	0
ncRNA_inter_chr1_821	1.84615	2.76923	2.15385	2.76923	0.923077	0.307692	1.53846	1.23077
ncRNA_inter_chr1_822	0	0	0	0	0	0	0	0
ncRNA_inter_chr1_823	0	4	4	9.99999	2	0	2	0
ncRNA_inter_chr1_824	0	0	0	0	1.6	0.799999	0.799999	0.799999
ncRNA_inter_chr1_825	0	0	0	0.999999	2	0.999999	0	0.999999
ncRNA_as_chr1_826	0	0	0	0.999999	0.999999	0.999999	2	0
ncRNA_as_chr1_827	0	0	0	0	0	0	0	0
ncRNA_inter_chr1_828	0.333333	0.666666	1.33333	1	0.666666	0.333333	1.33333	1.66667
ncRNA_inter_chr1_829	0	0	0	12	0	0	3.99999	0
ncRNA_inter_chr1_830	0	12	3.99998	0	3.99998	0	0	0
ncRNA_inter_chr1_831	0	0	3.99998	0	0	0	3.99998	0
ncRNA_inter_chr1_832	0	0	0	0	0	0	0	0
ncRNA_inter_chr1_833	1.62162	2.48649	3.45946	3.13513	1.2973	0.54054	0.864865	1.2973
ncRNA_inter_chr1_834	1.42857	1.71429	4.85714	4.28571	1.42857	0	1.71429	0.857143
ncRNA_inter_chr1_835	0.571428	1.14286	3.42857	1.71428	1.14286	0	1.71428	1.14286
ncRNA_inter_chr1_836	3.99999	0	7.99998	3.99999	2	0	2	0
ncRNA_inter_chr1_837	1.51351	1.94595	4	2.7027	0.972973	0.108108	1.51351	1.40541
ncRNA_inter_chr1_838	0.123077	0.300855	0.642735	0.540171	1.62051	1.19658	0.601709	0.581197
ncRNA_inter_chr1_839	7.99997	3.99998	15.9999	0	0	0	3.99998	0
ncRNA_inter_chr1_840	0.666666	1	2	0.333333	0.333333	1	0.333333	2.33333
ncRNA_inter_chr1_841	0.145104	0.522602	1.0197	1.17274	0.924472	1.98385	0.326484	0.765198
ncRNA_inter_chr1_842	1000000	0	1000000	0	0	0	0	0
ncRNA_inter_chr1_843	0	1000000	1000000	1000000	0	0	0	0
ncRNA_inter_chr1_844	0	0	0	0	3.99998	0	0	0
ncRNA_inter_chr1_845	0	0	0	0	0	0	3.99998	0
ncRNA_inter_chr1_846	0	0	3.99998	0	0	0	3.99998	0
ncRNA_inter_chr1_847	0.197044	0.995074	1.75369	1.66502	1.53695	0.768473	0.53202	1.16256
ncRNA_inter_chr1_848	0	0	0	0	0	0	0	0
ncRNA_inter_chr1_849	0	0	0	0	0	0	0	0
ncRNA_inter_chr1_850	0	0	0	0	0	0	0	0
ncRNA_inter_chr1_851	0	0	0	0	0	0	0	0
ncRNA_inter_chr1_852	0	0	0	0	0	0	0	0
ncRNA_inter_chr1_853	0	0	0	0	0	0	0	0
ncRNA_inter_chr1_854	0.363636	1.45455	2.18182	0.969697	1.69697	1.93939	0.121212	0.242424
ncRNA_inter_chr1_855	0	0	0	0	0	0	0	0
ncRNA_inter_chr1_856	1.56522	0.869565	2.78261	4.52174	0.869565	0	2.26087	0.869565
ncRNA_inter_chr1_857	0	0	0	0	0	0	0	0
ncRNA_as_chr1_858	0	0	0	0	0	0	0	0
ncRNA_inter_chr1_859	0	0	0	0	0	0	0	0
ncRNA_inter_chr1_860	0	0	0	0	0	0	0	0
ncRNA_inter_chr1_861	0	0	0	0	0	0	0	0
ncRNA_inter_chr1_862	0	0	0	0	0	0	0	0
ncRNA_inter_chr1_863	0	0	0	0	0	0	0	0
ncRNA_inter_chr1_864	0	2	1.33333	3.33333	1.33333	0	1.33333	1.33333
ncRNA_inter_chr1_865	0	0	0	0	0	0	0	0
ncRNA_as_chr1_866	0.357143	0.357143	1	1.35714	1.14286	1	0.928571	0.928571
ncRNA_inter_chr1_867	0	0	0	0	0	0	0	0
ncRNA_inter_chr1_868	0	0	0	0	0	0	0	0
ncRNA_inter_chr1_869	0	0	0	0	0	0	0	0
ncRNA_inter_chr1_870	0	0	0	0	0	0	0	0
ncRNA_as_chr1_871	0	0	0	0	0	0	0	0
ncRNA_intra_chr1_872	0	0	0	0	0	0	0	0
ncRNA_as_chr1_873	0.205128	2.05128	0.51282	1.4359	1.02564	2.87179	0	0.102564
ncRNA_inter_chr1_874	0	0	0	0	0	0	0	0
ncRNA_inter_chr1_875	0	0	0	0	0	0	0	0
ncRNA_inter_chr1_876	0	0	0	0	0	0	0	0
ncRNA_inter_chr1_877	0	0	0	0	0	0	0	0
ncRNA_as_chr1_878	0	0	0	0	0	0	0	0
ncRNA_as_chr1_879	0	0	0	0	0	0	0	0
ncRNA_as_chr1_880	0	0	0	0	0	0	0	0
ncRNA_inter_chr1_881	0	0	0	0	0	0	0	0
ncRNA_inter_chr1_882	0.333333	0.5	1.66667	1.83333	1.16667	0.666667	1	1.16667
ncRNA_as_chr1_883	0	2.25	2.5	4.5	0.75	1	1.25	1
ncRNA_inter_chr1_884	0	0	0	0	0	0	0	0
ncRNA_inter_chr1_885	0	0	0	0	0	0	0	0
ncRNA_inter_chr1_886	0	0	0	0	0	0	0	0
ncRNA_inter_chr1_887	0	0	0	0	0	0	0	0
ncRNA_inter_chr1_888	0	0	0	0	0	0	0	0
ncRNA_inter_chr1_889	0.8	2.06667	2.86667	5.26667	0.2	1.33333	0.866667	1.6
ncRNA_inter_chr1_890	0	0	0	0	0	0	0	0
ncRNA_inter_chr1_891	0	0	0	0	0	0	0	0
ncRNA_inter_chr1_892	0	0	0	0	0	0	0	0
ncRNA_inter_chr1_893	0	0	0	0	0	0	0	0
ncRNA_inter_chr1_894	0	0	0	0	0	0	0	0
ncRNA_inter_chr1_895	0	0	0	0	0	0	0	0
ncRNA_inter_chr1_896	0	0	0	0	0	0	0	0
ncRNA_inter_chr1_897	0	0	0	0	0	0	0	0
ncRNA_inter_chr1_898	0	0	0	0	0	0	0	0
ncRNA_inter_chr1_899	0.309598	0.965944	1.46749	1.387	0.736842	0.996904	0.959752	1.3065
ncRNA_inter_chr1_900	0.210526	1.68421	1.26316	0	1.05263	0.631579	1.26316	1.05263
ncRNA_inter_chr1_901	0	0	0	0	0	0	0	0
ncRNA_inter_chr1_902	0	0.666666	1.33333	0.666666	1.33333	0	1.33333	1.33333
ncRNA_inter_chr1_903	3	0.999999	2	0.999999	0	2	2	0
ncRNA_inter_chr1_904	0	0	0	0	0	0	0	0
ncRNA_inter_chr1_905	0.222222	0.888889	0.666667	0.777778	0.666667	1.22222	0.888889	1.22222
ncRNA_inter_chr1_906	0.857143	0.571428	0.285714	1.14286	0.285714	1.71429	0.571428	1.42857
ncRNA_inter_chr1_907	0	0	1.33333	0.666666	0	1.33333	1.33333	1.33333
ncRNA_inter_chr1_908	1.14286	2.28571	1.71428	2.28571	0.571428	1.71428	0.571428	1.14286
ncRNA_inter_chr1_909	0.799999	2.4	4	5.6	0.799999	0.799999	0.799999	1.6
ncRNA_inter_chr1_910	2.66666	3.99999	2.66666	2.66666	0	3.99999	0	0
ncRNA_as_chr1_911	0	0	1.33333	1.33333	0	0	0	3.99999
ncRNA_inter_chr1_912	0	0	7.99997	0	3.99998	0	0	0
ncRNA_inter_chr1_913	2.8	7.2	4	6.8	0	1.6	1.6	0.8
ncRNA_inter_chr1_914	1.3125	0.9375	2.125	2.6875	1.125	0.8125	1.25	0.8125
ncRNA_inter_chr1_915	0.695652	1.1087	2.54348	2	0.956522	0.543478	0.978261	1.52174
ncRNA_inter_chr1_916	0	0	0	0	0	0	0	0
ncRNA_inter_chr1_917	0	0.571428	1.71428	4.57143	1.71428	0	1.14286	1.14286
ncRNA_as_chr1_918	0	0	0	1000000	0	0	0	0
ncRNA_inter_chr1_919	0.666666	0	2	0.666666	1.33333	1.33333	0.666666	0.666666
ncRNA_inter_chr1_920	0.363636	1.81818	1.09091	0.909091	0.363636	0.363636	1.81818	1.45455
ncRNA_inter_chr1_921	0.631579	1.05263	1.26316	1.26316	1.47368	1.05263	0.631579	0.842105
ncRNA_inter_chr1_922	0	0	0	2	0	2	0	2
ncRNA_inter_chr1_923	0	0	0	3	0.999999	0.999999	0.999999	0.999999
ncRNA_inter_chr1_924	2.83333	1.33333	3.33333	2.33333	1.16667	1	0.666667	1.16667
ncRNA_inter_chr1_925	4.72727	4.72727	7.27272	4.72727	0.727272	0.727272	1.09091	1.45454
ncRNA_inter_chr1_926	0	0	0	0	0	0	0	0
ncRNA_inter_chr1_927	0	0	0	0	0	0	0	0
ncRNA_inter_chr1_928	0.393701	1.03937	1.27559	1.03937	0.708661	1.1811	0.598425	1.51181
ncRNA_inter_chr1_929	0	4	2.4	2.4	1.6	0	0.799999	1.6
ncRNA_inter_chr1_930	0	0	0	0	0	0	0	0
ncRNA_inter_chr1_931	0	0	0	0	0	0	0	0
ncRNA_inter_chr1_932	0	1000000	0	1000000	0	0	0	0
ncRNA_inter_chr1_933	0	0	0	0	0	0	0	0
ncRNA_inter_chr1_934	0.359966	0.568545	0.945332	1.13709	1.22456	1.06981	0.827586	0.878049
ncRNA_inter_chr1_935	0.25	0.75	1.5	1	1.5	1.5	0.25	0.75
ncRNA_inter_chr1_936	1.35211	1.43662	1.52113	1.04225	0.591549	1.43662	0.929577	1.04225
ncRNA_inter_chr1_938	0	0	0	0	0	0	0	0
ncRNA_inter_chr1_937	0.52766	1.2766	1.63404	2.29787	0.953191	0.612766	1.53191	0.902128
ncRNA_as_chr1_939	0	0	0	0	0	0	0	0
ncRNA_inter_chr1_940	0	0	0	0	0	0	0	0
ncRNA_inter_chr1_941	0.0123457	0.0123457	0.111111	0.111111	1.28395	1.16049	0.876543	0.679012
ncRNA_inter_chr1_942	0.285714	0.571428	2.28571	1.71429	0	1.14286	2.28571	0.571428
ncRNA_inter_chr1_943	0	0.799999	4	2.4	3.2	0	0	0.799999
ncRNA_inter_chr1_944	0	0	0	0	0	0	0	0
ncRNA_inter_chr1_945	1000000	1000000	1000000	2000000	0	0	0	0
ncRNA_inter_chr1_946	0	1000000	0	1000000	0	0	0	0
ncRNA_inter_chr1_947	0	0	0	0	0	0	0	0
ncRNA_inter_chr1_948	0.30303	1.39394	0.909091	1.15152	0.666667	1.63636	0.606061	1.09091
ncRNA_inter_chr1_949	0.365957	0.961702	1.04681	1.14043	0.8	0.689362	1.23404	1.2766
ncRNA_inter_chr1_950	0	0	0	0	0	3.99998	0	0
ncRNA_inter_chr1_951	0	0	0	0	2.22222	0.444444	0	1.33333
ncRNA_inter_chr1_952	0	0	0	0	0	0	0	0
ncRNA_as_chr1_953	0	0	0	0	0	0	0	0
ncRNA_as_chr1_954	0	0	0	1000000	0	0	0	0
ncRNA_inter_chr1_955	0.470588	1.41176	1.88235	2.11765	0.470588	0.705882	0.705882	2.11765
ncRNA_inter_chr1_956	0	0	0	0	0	0	0	0
ncRNA_inter_chr1_957	0	0.571428	1.14286	0.571428	0.571428	0	0	3.42857
ncRNA_inter_chr1_958	2	0.999999	5	4	2	0.999999	0	0.999999
ncRNA_inter_chr1_959	0	1000000	0	3000000	0	0	0	0
ncRNA_inter_chr1_960	0	3	2	0.999999	2	0.999999	0	0.999999
ncRNA_inter_chr1_961	0.444444	1.77778	0.444444	0.444444	0	2.22222	0.888888	0.888888
ncRNA_inter_chr1_962	0	1.33333	0	3.33333	0	1.33333	0	2.66666
ncRNA_inter_chr1_963	0	0	0	7.99997	0	0	3.99998	0
ncRNA_inter_chr1_964	0.188235	0.941176	1.78824	1.92941	1.08235	0.8	1.22353	0.894118
ncRNA_inter_chr1_965	0	0	0	0	0	0	0	3.99998
ncRNA_inter_chr1_966	0	0	0	0	0	2	0	2
ncRNA_inter_chr1_967	0	0.799999	0	0.799999	0	0	3.2	0.799999
ncRNA_as_chr1_968	1.33333	0	1.33333	0	0	0	2.66666	1.33333
ncRNA_inter_chr1_969	0	0	0	0	0	0	0	0
ncRNA_inter_chr1_970	0	0	0	0	0	0	0	0
ncRNA_inter_chr1_971	0	0	0	0	0	0	0	0
ncRNA_inter_chr1_972	0	0	0	0	0	0	0	0
ncRNA_inter_chr1_973	1.33333	0	0	1.33333	1.33333	0	1.33333	1.33333
ncRNA_inter_chr1_974	0	2	1	3.33333	1	1	1	1
ncRNA_inter_chr1_975	0	0	0	2000000	0	0	0	0
ncRNA_inter_chr1_976	1.21311	2.7541	2.65574	2.95082	0.983607	1.11475	0.819672	1.08197
ncRNA_inter_chr1_977	1.52273	7.43182	5.86364	4.38636	1.22727	1.20455	0.818182	0.75
ncRNA_as_chr1_978	1.84886	3.1611	4.0703	5.45753	0.991213	0.949033	0.665495	1.39426
ncRNA_as_chr1_979	0.180351	0.204309	0.305798	0.631229	1.45279	0.959987	0.635887	0.951335
ncRNA_as_chr1_980	0	0	0	0	0	0	0	0
ncRNA_inter_chr1_981	0	0	0	0	0	0	0	0
ncRNA_inter_chr1_982	0	0	0	0	0	0	0	0
ncRNA_inter_chr1_983	0.423077	0.480769	0.826923	2.17308	1.23077	1.09615	0.384615	1.28846
ncRNA_inter_chr1_984	0.4	0	0.4	4.4	0.8	0.8	0.4	2
ncRNA_inter_chr1_985	1.02857	0.228571	0.8	2.74286	1.71429	0.914286	0.342857	1.02857
ncRNA_inter_chr1_986	0.121212	0.242424	0.363636	2.78788	1.69697	1.21212	0.363636	0.727273
ncRNA_inter_chr1_987	0.666667	0.564103	1.28205	3.74359	2.15385	0.666667	0.153846	1.02564
ncRNA_inter_chr1_988	0	0	0	0	0	0	0	0
ncRNA_as_chr1_989	0.679245	1.20755	1.62264	1.50943	1.28302	0.90566	0.754717	1.0566
ncRNA_as_chr1_990	0	0.8	1.6	1.6	0.8	2	0	1.2
ncRNA_as_chr1_991	1.5	0.5	0	0.5	1	2	0	1
ncRNA_inter_chr1_992	0	0	0	0	0	0	0	0
ncRNA_inter_chr1_993	0.720721	1.44144	1.33333	1.94595	0.504504	0.900901	1.26126	1.33333
ncRNA_inter_chr1_994	0.4	0.533333	0.8	1.13333	1.6	0.866667	0.733333	0.8
ncRNA_inter_chr1_995	0	3.99998	0	3.99998	0	0	0	3.99998
ncRNA_inter_chr1_996	0	0	1000000	0	0	0	0	0
ncRNA_inter_chr1_997	0	0	0	2.66666	0	0	1.33333	2.66666
ncRNA_inter_chr1_998	0	0	0	0	0	0	0	0
ncRNA_inter_chr1_999	0	0	0	0	0	0	0	0
ncRNA_inter_chr1_1000	2.25	4.75	7.75	7.75	2	0.5	1.25	0.25
ncRNA_inter_chr1_1001	0	0	0	0	0	0	0	0
ncRNA_inter_chr1_1002	0.799999	0	3.2	0.799999	0	0.799999	0.799999	2.4
ncRNA_inter_chr1_1003	0	0	0.8	1.2	1.2	1.2	0.4	1.2
ncRNA_inter_chr1_1004	0	0	0	0	0	0	0	0
ncRNA_inter_chr1_1005	0	0	1.33333	1.33333	0	0	2.66666	1.33333
ncRNA_inter_chr1_1006	4	7.19999	16.8	4	0	3.2	0	0.799999
ncRNA_inter_chr1_1007	12	3.99998	3.99998	0	3.99998	0	0	0
ncRNA_inter_chr1_1008	1000000	2000000	5000000	1000000	0	0	0	0
ncRNA_inter_chr1_1009	0.606061	0.363636	0.121212	0.121212	1.45455	1.45455	0.606061	0.484848
ncRNA_inter_chr1_1010	0	0	0	0	2	2	0	0
ncRNA_inter_chr1_1011	0	0	0	0	0	0	0	0
ncRNA_inter_chr1_1012	0	0	0	0	0	0	0	0
ncRNA_inter_chr1_1013	0	0	0	0	0	0	0	0
ncRNA_inter_chr1_1014	0	0	0	0	0	0	2	2
ncRNA_inter_chr1_1015	0	0	0	0	0	0	0	0
ncRNA_inter_chr1_1016	0	0	0	0	0	0	0	0
ncRNA_inter_chr1_1017	0	0	0	0	0	0	0	0
ncRNA_inter_chr1_1018	0.526193	0.931315	1.10827	1.05704	1.15017	0.819558	0.810244	1.22002
ncRNA_inter_chr1_1019	0	0	0	0	0	0	0	0
ncRNA_inter_chr1_1020	0	0	0	0	0	0	0	0
ncRNA_inter_chr1_1021	0	0	1	0.5	1.5	1	0.5	1
ncRNA_inter_chr1_1022	0.307692	0.307692	0.615384	1.23077	1.53846	0.923077	0.923077	0.615384
ncRNA_as_chr1_1023	0.172943	0.942817	0.803347	1.12692	0.998605	0.781032	0.887029	1.33333
ncRNA_inter_chr1_1024	0.25	0.25	0.5	1.125	0.5	0.625	1	1.875
ncRNA_inter_chr1_1025	1	0.5	0	1	0.5	0.5	2	1
ncRNA_inter_chr1_1026	0	0	0	0	0	0	0	0
ncRNA_inter_chr1_1027	0	0	0	0	0	0	0	0
ncRNA_inter_chr1_1028	0	0	0	0	0	0	0	0
ncRNA_inter_chr1_1029	4.16667	2.16667	3.83333	0	2.5	1.5	0	0
ncRNA_as_chr1_1030	0.0506329	0.35443	0.911392	0.455696	1.16456	0.607595	0.658228	1.56962
ncRNA_inter_chr1_1031	0	0	0	0	0	0	0	0
ncRNA_inter_chr1_1032	0	0	0	0	0	0	0	0
ncRNA_inter_chr1_1033	1000000	0	2000000	0	0	0	0	0
ncRNA_inter_chr1_1034	0	1.33333	0	1.33333	0	1.33333	1.33333	1.33333
ncRNA_inter_chr1_1035	0.310078	0.96124	1.11628	1.79845	1.12403	1.04651	0.620155	1.2093
ncRNA_inter_chr1_1036	0	0	0.799999	0.799999	1.6	1.6	0.799999	0
ncRNA_inter_chr1_1037	0	0	0	0	2	0	0	2
ncRNA_inter_chr1_1038	0	0	0	0.727272	1.09091	0.363636	1.45454	1.09091
ncRNA_as_chr1_1039	0.888889	0.444444	1.77778	1.11111	0.888889	1.66667	0.888889	0.555555
ncRNA_as_chr1_1040	0.381604	0.622698	0.998346	1.35591	1.25532	1.26547	0.730782	0.748428
ncRNA_inter_chr2_1041	0.799999	0	0	0	0.799999	0	0	3.2
ncRNA_inter_chr2_1042	0.0453159	0.0313725	0.0557734	0.123747	1.51634	1.42048	0.461874	0.601307
ncRNA_inter_chr2_1043	0	0	0.097561	0.292683	1.7561	1.17073	0.585366	0.487805
ncRNA_as_chr2_1044	0	0	0	0	0	0	0	0
ncRNA_inter_chr2_1045	0.5	0.9	1.3	1.9	0.9	0.6	0.6	1.9
ncRNA_inter_chr2_1046	0.296296	1.92593	1.92593	2.22222	0.888889	1.18519	1.18519	0.740741
ncRNA_inter_chr2_1047	0	2	2	0	0	0	0	3.99999
ncRNA_inter_chr2_1048	0.0869565	0	0.0869565	0.173913	0.347826	0.434783	1.04348	2.17391
ncRNA_inter_chr2_1049	0	0	0	0	0	0	0	0
ncRNA_inter_chr2_1050	0	0	0	0	0	0	0	0
ncRNA_inter_chr2_1051	1.33333	1.33333	1.33333	0	1.33333	1.33333	0	1.33333
ncRNA_intra_chr2_1052	0	0	0	0	0	0	0	0
ncRNA_as_chr2_1053	1000000	0	0	0	0	0	0	0
ncRNA_inter_chr2_1054	0.686869	1.21212	2.26263	2.94949	0.929293	1.41414	0.323232	1.33333
ncRNA_inter_chr2_1055	0	0	0	0	0	0	0	0
ncRNA_inter_chr2_1056	0	0	0	2	0	0	0	3.99999
ncRNA_intra_chr2_1057	0	0	0	0	0	0	0	0
ncRNA_inter_chr2_1058	0	0	0	0	0	0	0	0
ncRNA_intra_chr2_1059	0	0	0	0	0	0	0	0
ncRNA_inter_chr2_1060	0	0	0	0	0	0	0	0
ncRNA_inter_chr2_1061	0	0	0	0	2.13333	1.86667	0	0
ncRNA_inter_chr2_1062	0	0	0	0	0	0	0	0
ncRNA_inter_chr2_1063	0.444444	1.77778	0.888888	1.77778	0.444444	0.888888	1.33333	1.33333
ncRNA_inter_chr2_1064	0	0	0	0	0	0	0	0
ncRNA_inter_chr2_1065	0	5.05263	0.210526	2.31579	1.47368	1.47368	0.421053	0.631579
ncRNA_inter_chr2_1066	0	0	0	7.99997	0	0	3.99998	0
ncRNA_inter_chr2_1067	0	0	7.99997	3.99998	0	0	0	3.99998
ncRNA_inter_chr2_1068	1.71429	1.42857	1.71429	4.28571	0	0.857143	1.71429	1.42857
ncRNA_inter_chr2_1069	0.610169	2.30508	1.55932	1.08475	0.372881	2.20339	0.474576	0.949153
ncRNA_inter_chr2_1070	0	15.9999	3.99998	12	0	0	3.99998	0
ncRNA_inter_chr2_1071	0	11	3	5.99999	0	2	2	0
ncRNA_inter_chr2_1072	1.6	14	2.8	12.8	0.4	0.4	1.2	2
ncRNA_as_chr2_1073	0.433249	0.544081	1.08816	0.836272	0.675063	0.433249	1.13854	1.75315
ncRNA_as_chr2_1074	1.6	0.799999	2.4	0	0.799999	0.799999	0.799999	1.6
ncRNA_as_chr2_1075	0.333333	0.666666	0.666666	2	1.66667	0.666666	0.333333	1.33333
ncRNA_inter_chr2_1076	0	0	0	0	0	0	0	0
ncRNA_inter_chr2_1077	0.235294	0.470588	0	0.941176	2.35294	0.470588	0.705882	0.470588
ncRNA_inter_chr2_1078	0	0	0	0	0	0	0	0
ncRNA_inter_chr2_1079	0	0	0	0	2.66666	0.666666	0	0.666666
ncRNA_inter_chr2_1080	0	0	0	0	0	0	0	0
ncRNA_inter_chr2_1081	0	0	0	0	0	0	0	0
ncRNA_inter_chr2_1082	0	0	0	0	0	0	0	0
ncRNA_inter_chr2_1083	0	0	0	0	0	0	0	0
ncRNA_inter_chr2_1084	0	0	0	0	0	0	0	0
ncRNA_inter_chr2_1085	0	0	0	0	0	0	0	0
ncRNA_inter_chr2_1086	0	0	0	0	0	0	0	0
ncRNA_as_chr2_1087	0.372671	0.795031	1.59006	1.24224	0.819876	1.26708	0.720497	1.19255
ncRNA_as_chr2_1088	0.322581	0.774193	1.35484	1.48387	1.09677	1.41935	0.451613	1.03226
ncRNA_inter_chr2_1089	1.6	0.4	2	1.6	0.4	2.4	0.4	0.8
ncRNA_inter_chr2_1090	0.666666	1.66667	2.66667	2.66667	1	0.666666	0	2.33333
ncRNA_inter_chr2_1091	0.27907	0.790698	0.511628	0.976744	1.11628	1.62791	0.697674	0.55814
ncRNA_inter_chr2_1092	0.0526316	0.578947	0.368421	0.68421	0.842105	1.42105	0.68421	1.05263
ncRNA_inter_chr2_1093	1.06667	3.46667	2.98667	3.04	0.853333	0.693333	1.38667	1.06667
ncRNA_inter_chr2_1094	3.99998	0	0	0	0	0	0	3.99998
ncRNA_inter_chr2_1095	0	0	0	3.99998	0	0	0	3.99998
ncRNA_inter_chr2_1096	0	1.5	0.5	1	1	0.5	1.5	1
ncRNA_inter_chr2_1097	0	0.4	0.8	2.8	0	3.2	0.8	0
ncRNA_inter_chr2_1098	0.410256	0.205128	1.84615	2.05128	0.923077	2.46154	0.410256	0.205128
ncRNA_inter_chr2_1099	3.99998	3.99998	3.99998	3.99998	0	0	0	3.99998
ncRNA_inter_chr2_1100	0	0	0	0	0	0	0	0
ncRNA_as_chr2_1101	0.00603318	0.0422323	0.0180995	0.174962	1.53846	1.67119	0.307692	0.482655
ncRNA_inter_chr2_1102	2000000	3000000	2000000	1000000	0	0	0	0
ncRNA_inter_chr2_1103	1.72549	2.06536	3.97386	3.00654	0.575163	0.915033	1.2549	1.2549
ncRNA_inter_chr2_1104	5.2	8	13.6	10	0.4	1.6	1.2	0.8
ncRNA_inter_chr2_1105	0	0	0	1000000	0	0	0	0
ncRNA_inter_chr2_1106	0	3.99999	2	0	3.99999	0	0	0
ncRNA_inter_chr2_1107	0	0	0.999999	0	0.999999	2	0	0.999999
ncRNA_inter_chr2_1108	0	0	0	0	0	0	0	0
ncRNA_inter_chr2_1109	0	0	0	0	0	0	0	0
ncRNA_inter_chr2_1110	0	0	0	0	0	0	0	0
ncRNA_inter_chr2_1111	0	0.799999	0.799999	0.799999	0.799999	0	1.6	1.6
ncRNA_as_chr2_1112	0.8	3.28889	2.57778	2.4	0.888889	0.8	1.06667	1.24444
ncRNA_inter_chr2_1113	2	0	0	0	2	2	0	0
ncRNA_inter_chr2_1114	0.799999	1.6	4.8	2.4	0.799999	1.6	0.799999	0.799999
ncRNA_inter_chr2_1115	0.235294	0.705882	0.235294	0.941176	0.470588	0.941176	1.64706	0.941176
ncRNA_inter_chr2_1116	0	1	1.25	1	1	0.75	0.75	1.5
ncRNA_inter_chr2_1117	0.585366	0.585366	0.97561	1.17073	1.17073	1.26829	0.585366	0.97561
ncRNA_inter_chr2_1118	0.571428	1.14286	0	1.14286	1.14286	1.14286	1.14286	0.571428
ncRNA_as_chr2_1119	1.02839	1.35005	2.16971	1.31025	0.854345	1.39507	0.663898	1.08668
ncRNA_inter_chr2_1120	0	4	2	2	0.999999	2	0.999999	0
ncRNA_inter_chr2_1121	0	1.14286	0.857143	0.857143	0.857143	1.42857	0.571428	1.14286
ncRNA_inter_chr2_1122	0.222222	1.33333	1.77778	2	0.888889	1.33333	0.666667	1.11111
ncRNA_as_chr2_1123	0.153846	0.615385	0.307692	0.307692	1.53846	0.769231	1.38462	0.307692
ncRNA_inter_chr2_1124	0	0	8000000	9000000	0	0	0	0
ncRNA_as_chr2_1125	0.0966184	0.0386473	0.115942	0.173913	1.31401	0.830918	0.927536	0.927536
ncRNA_inter_chr2_1126	1.45454	1.81818	1.45454	2.90909	0	0.727272	1.45454	1.81818
ncRNA_inter_chr2_1127	1.14286	2	1.85714	3.57143	1	1.14286	0.714286	1.14286
ncRNA_inter_chr2_1128	0.302703	1.2973	1.08108	1.85946	0.843243	1.01622	1.14595	0.994595
ncRNA_as_chr2_1129	1.01818	2.18182	4.29091	2.47273	0.654545	0.509091	1.74545	1.09091
ncRNA_inter_chr2_1130	0	0	0	0	0	0	0	0
ncRNA_as_chr2_1131	1000000	0	1000000	1000000	0	0	0	0
ncRNA_as_chr2_1132	0	1.09091	0.909091	1.27273	1.27273	0.909091	1.27273	0.545454
ncRNA_as_chr2_1133	0.347826	0	0.173913	0	0.869565	0.347826	1.3913	1.3913
ncRNA_inter_chr2_1134	2	2	2	0	0	0	2	2
ncRNA_inter_chr2_1135	0	0	2	2	0	0	3.99999	0
ncRNA_as_chr2_1136	0	2	2	0	3.99999	0	0	0
ncRNA_inter_chr2_1137	0	0.75	1.25	2.25	2	0.25	1	0.75
ncRNA_inter_chr2_1138	0.342043	1.04038	1.22565	1.31591	1.18765	1.03088	0.845606	0.935867
ncRNA_inter_chr2_1139	1.5	4	3.75	8.25	0.5	1.75	0.5	1.25
ncRNA_inter_chr2_1140	0	1.33333	2.66666	3.99999	1.33333	2.66666	0	0
ncRNA_inter_chr2_1141	0.941176	0.235294	1.17647	0.941176	0.470588	1.41176	1.64706	0.470588
ncRNA_inter_chr2_1142	0.999999	0	0	0	0	0.999999	2	0.999999
ncRNA_inter_chr2_1143	0	0	0	2.4	1.6	0	1.6	0.799999
ncRNA_inter_chr2_1144	2.66666	5.33333	1.33333	1.33333	2.66666	0	1.33333	0
ncRNA_as_chr2_1145	0.156364	1.19758	0.553939	0.637576	0.938182	0.855758	1.25818	0.947879
ncRNA_inter_chr2_1146	1.2	0.266667	1.6	1.2	1.46667	0.666667	0.933333	0.933333
ncRNA_as_chr2_1147	0	1.33333	1.33333	1.33333	3.99999	0	0	0
ncRNA_as_chr2_1148	0.0952381	0.380952	0.47619	1.14286	1.52381	0.666667	0.952381	0.857143
ncRNA_inter_chr2_1149	0	0	0	0	0	0	0	3.99998
ncRNA_inter_chr2_1150	0	0	0	1.2	1.6	0.4	1.2	0.8
ncRNA_as_chr2_1151	0.4	0.8	2.4	0	0.4	1.2	0.8	1.6
ncRNA_inter_chr2_1152	0	1.33333	0	3.99999	1.33333	1.33333	1.33333	0
ncRNA_inter_chr2_1153	0	0	0	1.33333	2.66666	1.33333	0	0
ncRNA_inter_chr2_1154	0.194595	2.07568	0.8	0.540541	0.0216216	1.16757	0.518919	2.29189
ncRNA_inter_chr2_1155	0.8	4.72	3.6	1.68	0.4	1.52	0.96	1.12
ncRNA_inter_chr2_1156	0.308864	0.293629	0.398892	0.360111	0.793629	1.18144	1.03324	0.99169
ncRNA_inter_chr2_1157	1.12371	1.59107	1.70447	2.57732	0.621993	1.60137	1.04467	0.731959
ncRNA_inter_chr2_1158	3.33333	3.33333	4	4.66666	0.666666	2	0.666666	0.666666
ncRNA_inter_chr2_1159	1.32271	2.42231	3.08367	2.39044	0.462151	1.85657	0.517928	1.16335
ncRNA_inter_chr2_1160	0	2	2	2	0	2	0	2
ncRNA_inter_chr2_1161	1.80952	3.45238	3.02381	2.69048	0.738095	1.7619	0.5	1
ncRNA_inter_chr2_1162	0	0	0	0	3.99998	0	0	0
ncRNA_inter_chr2_1163	0.571428	0	0.190476	0.380952	0.952381	2.28571	0.190476	0.571428
ncRNA_inter_chr2_1164	0	1.33333	1.33333	0	3.99999	0	0	0
ncRNA_inter_chr2_1165	1.57211	2.56735	3.89223	2.64976	0.551506	1.69255	0.551506	1.20444
ncRNA_inter_chr2_1166	0.827869	1.14754	1.77869	1.42623	1.20492	1.45082	0.491803	0.852459
ncRNA_inter_chr2_1167	0	0	0	0	0	0	0	0
ncRNA_inter_chr2_1168	0	0	0	0	2	1.33333	0.666666	0
ncRNA_inter_chr2_1169	0.0366972	0.293578	0.110092	0.256881	0.807339	1.46789	0.770642	0.954128
ncRNA_inter_chr2_1170	0.201681	0.369748	0.537815	0.403361	0.941176	1.37815	0.806723	0.87395
ncRNA_inter_chr2_1171	0.32634	0.615385	0.634033	0.596737	0.904429	1.13753	0.773893	1.18415
ncRNA_inter_chr2_1172	0	0.228571	0	0	1.02857	0.685714	1.14286	1.14286
ncRNA_inter_chr2_1173	0	0	0	0	0.5	2.5	1	0
ncRNA_inter_chr2_1174	0	0	0	0	1.33333	1.66667	0.333333	0.666666
ncRNA_inter_chr2_1175	0	0	0	0	1.16667	1.16667	0.333333	1.33333
ncRNA_inter_chr2_1176	0	0	0	0	0.799999	0.799999	0	2.4
ncRNA_as_chr2_1177	0	0	0	0	0	0	0	0
ncRNA_inter_chr2_1178	0	0	0	0	0	0	0	0
ncRNA_inter_chr2_1179	0	0	1000000	1000000	0	0	0	0
ncRNA_inter_chr2_1180	0	0	0	0	0	0	0	0
ncRNA_inter_chr2_1181	0	0	0	0	0	0	0	0
ncRNA_inter_chr2_1182	0	0	0	0	0	0	0	0
ncRNA_inter_chr2_1183	0	0	0	0	0	0	0	0
ncRNA_as_chr2_1184	0	0	0	0	0	0	0	0
ncRNA_as_chr2_1185	0	0	0	0	0	0	0	0
ncRNA_as_chr2_1186	0	0	0	0	0	0	0	3.99998
ncRNA_inter_chr2_1187	0	0	0	1000000	0	0	0	0
ncRNA_as_chr2_1188	0.191736	0.416529	0.46281	0.442975	0.879339	1.07107	0.687603	1.36198
ncRNA_inter_chr2_1189	0	0	0	0	0	0	0	0
ncRNA_as_chr2_1190	0	0	0	0.444444	2.66667	0.888888	0.444444	0
ncRNA_inter_chr2_1191	0.4	0.15	0.55	1.15	1.2	0.9	1.2	0.7
ncRNA_inter_chr2_1192	0	0	0	0	0	0	0	0
ncRNA_inter_chr2_1193	0	3.99998	3.99998	19.9999	0	0	0	3.99998
ncRNA_inter_chr2_1194	0	0	7.99997	3.99998	3.99998	0	0	0
ncRNA_inter_chr2_1195	2.66667	5	4.66667	5.66666	0.666666	2	0.333333	1
ncRNA_inter_chr2_1196	0	0	0	0	0	0	0	0
ncRNA_inter_chr2_1197	0	0	0	0	0	0	0	0
ncRNA_inter_chr2_1198	0	0	0	0	0	0	0	0
ncRNA_inter_chr2_1199	2	2	3.99999	5.99999	0	0	2	2
ncRNA_inter_chr2_1200	2	2	2	2	0	2	0	2
ncRNA_as_chr2_1201	0	0	0	1000000	0	0	0	0
ncRNA_inter_chr2_1202	0.822695	1.30496	1.33333	1.30496	1.07801	0.992908	1.04965	0.879433
ncRNA_inter_chr2_1203	0	0	0	0	0.799999	2.4	0	0.799999
ncRNA_inter_chr2_1204	0	0	0	0	0	0	0	0
ncRNA_inter_chr2_1205	0.2	0.7	1.1	1.16667	1.36667	0.766667	1.06667	0.8
ncRNA_inter_chr2_1206	0	0	0	0	2	0	2	0
ncRNA_as_chr2_1207	0.972973	1.62162	3.56757	1.62162	0.648649	2.37838	0.648649	0.324324
ncRNA_inter_chr2_1208	0	3.99999	7.99998	5.99999	2	0	0	2
ncRNA_inter_chr2_1209	1000000	2000000	3000000	3000000	0	0	0	0
ncRNA_inter_chr2_1210	0.329897	1.03093	2.2268	1.23711	0.247423	1.7732	1.60825	0.371134
ncRNA_inter_chr2_1211	1.28571	1	2.14286	1.71429	0.571428	2.57143	0.428571	0.428571
ncRNA_inter_chr2_1212	0.190476	1.52381	2.09524	0.380952	0.380952	1.71429	0.952381	0.952381
ncRNA_as_chr2_1213	0.675835	1.09234	1.41454	1.64244	0.998035	0.872299	1.02947	1.1002
ncRNA_inter_chr2_1214	0	0	0	0	0	0	0	0
ncRNA_inter_chr2_1215	0	0	0	0	0	0	0	0
ncRNA_inter_chr2_1216	0	0	0	0	0	0	0	0
ncRNA_inter_chr2_1217	0	0	0	0	0	0	0	0
ncRNA_inter_chr2_1218	0	0	0	0	0	0	0	0
ncRNA_inter_chr2_1219	0	0	0	0	0	2.66666	1.33333	0
ncRNA_inter_chr2_1220	1	2.5	2.5	2	0.5	0.5	0	3
ncRNA_inter_chr2_1221	0	0	0	0	0	0	0	0
ncRNA_inter_chr2_1222	0	0.923077	0.923077	1.23077	1.53846	0.615384	0.615384	1.23077
ncRNA_inter_chr2_1223	0	0	0	0	0	0	0	0
ncRNA_inter_chr2_1224	0.179775	0.674157	0.786517	1.05618	1.21348	1.07865	1.07865	0.629213
ncRNA_as_chr2_1225	0.214085	0.630986	0.867606	1.32958	1.12676	1.28451	0.8	0.788732
ncRNA_as_chr2_1226	0.180995	0.325792	0.687783	1.14027	1.46606	0.959276	0.79638	0.778281
ncRNA_inter_chr2_1227	0	1.33333	1.33333	1.33333	2.66666	0	0	1.33333
ncRNA_as_chr2_1228	0.175503	0.299817	0.702011	0.921389	1.30165	1.13346	0.723949	0.840951
ncRNA_inter_chr2_1229	0	0	0	0	0	0	0	0
ncRNA_inter_chr2_1230	0	0	0	0	0	0	0	0
ncRNA_inter_chr2_1231	0	0	0	0	3.99998	0	0	0
ncRNA_inter_chr2_1232	0	0	0	0	0	0	0	0
ncRNA_inter_chr2_1233	0.369077	0.947631	1.37656	1.08728	0.538653	1.49626	0.837905	1.12718
ncRNA_inter_chr2_1234	0	0	0	0	0	0	0	0
ncRNA_inter_chr2_1235	0.513761	1.17431	0.954128	0.899083	1.06422	0.825688	0.752294	1.3578
ncRNA_inter_chr2_1236	2.52008	4.80338	6.99366	8.35518	0.997886	0.947146	1.13319	0.921776
ncRNA_inter_chr2_1237	0	0	0	0	0	0	0	0
ncRNA_inter_chr2_1238	0	0	0	0	0	0	0	0
ncRNA_as_chr2_1239	0	0	0	0	0	0	0	0
ncRNA_as_chr2_1240	2	2	0	4	2	0	0.999999	0.999999
ncRNA_inter_chr2_1241	0	0	0	0	0	0	0	0
ncRNA_inter_chr2_1242	0	0	0	0.999999	0	0	0	4
ncRNA_inter_chr2_1243	0	0	0	0	0	0	2	2
ncRNA_inter_chr2_1244	0.181818	0	0.363636	1.63636	1.09091	0.545454	0.181818	2.18182
ncRNA_as_chr2_1245	0.333333	1.66667	0.8	1	0.666667	1.26667	1.33333	0.733333
ncRNA_inter_chr2_1246	0	0	0	0	0	0	0	0
ncRNA_intra_chr2_1247	0	0	0	0	0	0	0	0
ncRNA_inter_chr2_1248	0	0	5.99999	2	2	0	0	2
ncRNA_inter_chr2_1249	0	0	0	0	0	0	0	0
ncRNA_inter_chr2_1250	0	0	0	0	0	0	0	0
ncRNA_inter_chr2_1251	0	0	0	0	0	0	0	0
ncRNA_inter_chr2_1252	0	0	0	0	0	0	0	0
ncRNA_inter_chr2_1253	0	0	7.99997	3.99998	0	0	3.99998	0
ncRNA_inter_chr2_1254	0	0	0	0.4	0.4	0.8	1.2	1.6
ncRNA_as_chr2_1255	0.5	4.5	1.5	2.5	1.5	0	0.5	2
ncRNA_inter_chr2_1256	0	0	0	0	0	0	0	0
ncRNA_inter_chr2_1257	0	0	0	0	0	0	0	0
ncRNA_inter_chr2_1258	0	0	0	0	0	0	0	0
ncRNA_inter_chr2_1259	0	0	0	0	0	0	0	0
ncRNA_inter_chr2_1260	0	0	0	0	0	0	0	0
ncRNA_inter_chr2_1261	0	0	0	0	0	0	0	0
ncRNA_inter_chr2_1262	0	0	0	0	0	0	0	0
ncRNA_inter_chr2_1263	0	0	0	0	0	0	0	0
ncRNA_inter_chr2_1264	0	0	0	0	0	0	0	0
ncRNA_inter_chr2_1265	0	0	0	0	0	0	0	0
ncRNA_inter_chr2_1266	0	0	0	0	0	0	0	0
ncRNA_inter_chr2_1267	0.634686	0.723247	1.56458	1.9631	1.32841	0.98893	0.723247	0.95941
ncRNA_inter_chr2_1268	1.47368	1.26316	2.52632	3.78947	1.05263	1.26316	1.05263	0.631579
ncRNA_inter_chr2_1269	0	0.571428	0.857143	1.42857	1.71429	0.571428	0.571428	1.14286
ncRNA_inter_chr2_1270	0.5	0	2	3	1.66667	1	0.833333	0.5
ncRNA_inter_chr2_1271	0	0	0	0	0	0	0	0
ncRNA_inter_chr2_1272	0	0	0.799999	0	0.799999	0	3.2	0
ncRNA_inter_chr2_1273	0	2	0.999999	0.999999	0	0.999999	3	0
ncRNA_inter_chr2_1274	0	0	0	0	2	0	2	0
ncRNA_inter_chr2_1275	0	0.799999	0.799999	0.799999	2.4	0	1.6	0
ncRNA_inter_chr2_1276	0	0	0	0	0	0	3.99998	0
ncRNA_inter_chr2_1277	0	3.99999	3.99999	2	2	0	2	0
ncRNA_inter_chr2_1278	0	0.666666	0	1.33333	2	1.33333	0.666666	0
ncRNA_inter_chr2_1279	0	0	0	0	1.33333	1.33333	1.33333	0
ncRNA_inter_chr2_1280	3.99998	3.99998	0	3.99998	0	0	0	3.99998
ncRNA_inter_chr2_1281	1.33333	2.66666	0	1.33333	0	1.33333	1.33333	1.33333
ncRNA_inter_chr2_1282	3.99998	7.99997	3.99998	3.99998	0	3.99998	0	0
ncRNA_inter_chr2_1283	0	1000000	1000000	0	0	0	0	0
ncRNA_inter_chr2_1284	0	0	0	2	0.999999	0.999999	2	0
ncRNA_inter_chr2_1285	0.333333	0.888889	0.333333	1.88889	0.666667	1.33333	1.66667	0.333333
ncRNA_inter_chr2_1286	0	0	0	1.33333	1.33333	0	1.33333	1.33333
ncRNA_inter_chr2_1287	0	0	0	0	1.77778	0.444444	1.33333	0.444444
ncRNA_inter_chr2_1288	0.999999	0.999999	0	3	0	0.999999	2	0.999999
ncRNA_inter_chr2_1289	1.01316	6.23684	20.5658	13.4474	0.618421	1.25	0.789474	1.34211
ncRNA_inter_chr2_1290	0	0.888888	0.444444	0	1.33333	0.444444	1.33333	0.888888
ncRNA_inter_chr2_1291	0.08	0.16	0.16	0.24	1.12	0.96	0.56	1.36
ncRNA_inter_chr2_1292	0	3.99998	7.99997	7.99997	0	3.99998	0	0
ncRNA_inter_chr2_1293	0.5	1	1.25	2.25	0.5	2	0.5	1
ncRNA_inter_chr2_1294	0.190476	0.761905	1.90476	2.28571	0.190476	0.952381	2.09524	0.761905
ncRNA_as_chr2_1295	1.14286	0.571428	2.28571	1.71428	0.571428	1.71428	0.571428	1.14286
ncRNA_inter_chr2_1296	0.333333	0.333333	0	1.5	1.16667	2	0	0.833333
ncRNA_as_chr2_1297	0	0	0	0	0	0	0	0
ncRNA_inter_chr2_1298	0	0	0	0	0	0	0	0
ncRNA_inter_chr2_1299	0	0	0	0	0	0	0	0
ncRNA_inter_chr2_1300	0	0	0	0	0	0	0	0
ncRNA_inter_chr2_1301	0	0	0	0	0	0	0	0
ncRNA_inter_chr2_1302	0.066055	0.374312	1.03486	0.53578	0.873394	0.755963	1.15229	1.21835
ncRNA_inter_chr2_1303	0	0.307692	1.23077	0.615384	0.923077	1.53846	0.307692	1.23077
ncRNA_inter_chr2_1304	0	0	0	0	0	0	0	0
ncRNA_as_chr2_1305	0.277165	0.913386	0.919685	0.995276	0.831496	0.976378	0.88189	1.31024
ncRNA_inter_chr2_1306	0	3.99999	9.99998	5.99999	0	0	2	2
ncRNA_intra_chr2_1307	0	0	0	0	0	0	0	0
ncRNA_inter_chr2_1308	0	0	0	0	0.666666	1.33333	0	2
ncRNA_as_chr2_1309	1.33333	3.06667	3.8	3.86667	1.2	1	0.866667	0.933333
ncRNA_inter_chr2_1310	0	0.372093	0.558139	0.744186	0.837209	1.11628	0.930232	1.11628
ncRNA_inter_chr2_1311	0.0816326	0.244898	0.326531	0.489796	1.22449	0.979592	0.897959	0.897959
ncRNA_inter_chr2_1312	0	0.799999	0	1.6	0.799999	0	0	3.2
ncRNA_inter_chr2_1313	0	7.99999	3.99999	1.33333	1.33333	0	2.66666	0
ncRNA_inter_chr2_1314	0	0	1000000	0	0	0	0	0
ncRNA_inter_chr2_1315	0	0	1.33333	1.33333	0	0	0	3.99999
ncRNA_inter_chr2_1316	0.799999	0.799999	2.4	1.6	0	0	0.799999	3.2
ncRNA_inter_chr2_1317	0.285714	0	1.14286	0.857143	3.14286	0.571428	0.285714	0
ncRNA_inter_chr2_1318	0	0.285714	0.285714	0	0.285714	1.14286	0.571428	2
ncRNA_inter_chr2_1319	0.999999	7.99999	5	0.999999	2	0.999999	0	0.999999
ncRNA_inter_chr2_1320	0	0	0.999999	3	0	0	3	0.999999
ncRNA_inter_chr2_1321	0	0.4	1.2	1.6	1.2	0.4	1.2	1.2
ncRNA_inter_chr2_1322	0	0	0	0	0	0	0	0
ncRNA_inter_chr2_1323	0	0	0	0	0	0	0	0
ncRNA_inter_chr2_1324	0	0	0	0	0	0	0	0
ncRNA_inter_chr2_1325	0	0	3000000	2000000	0	0	0	0
ncRNA_as_chr2_1326	0	0	0.999999	0	0	0	0.999999	3
ncRNA_inter_chr2_1327	2	0	2	3.99999	2	0	0	2
ncRNA_inter_chr2_1329	0	0	0	1000000	0	0	0	0
ncRNA_inter_chr2_1328	0.375	0.125	1	0.875	0.875	0.875	0.875	1.375
ncRNA_inter_chr2_1330	0	0	0	0	0	0	0	0
ncRNA_inter_chr2_1331	0	0	0	0	0	0	0	0
ncRNA_inter_chr2_1332	0.666666	2	2.33333	1.66667	1.33333	1.66667	0.666666	0.333333
ncRNA_inter_chr2_1333	0	0	0	0	0	0	0	3.99998
ncRNA_inter_chr2_1334	0.533333	0.266667	1.6	2.66667	1.6	1.06667	0.266667	1.06667
ncRNA_inter_chr2_1335	0	0.5	0.5	0	0.5	2	0.5	1
ncRNA_inter_chr2_1336	2	0	0	2	2	2	0	0
ncRNA_inter_chr2_1337	0	0	0	0	0	0	0	0
ncRNA_inter_chr2_1338	0.097561	0.097561	0.487805	0.195122	0.487805	1.26829	0.585366	1.65854
ncRNA_inter_chr2_1339	0.611465	1.57962	2.06369	2.01274	0.942675	1.40127	0.535032	1.12102
ncRNA_inter_chr2_1340	0	0	3.99999	0	0	3.99999	0	0
ncRNA_inter_chr2_1341	0	0	0	0	0	0	0	0
ncRNA_inter_chr2_1342	0	0	0	0	0	0	0	0
ncRNA_as_chr2_1343	1.87755	5.14286	8	7.83673	0.734694	2.20408	0.0816326	0.979592
ncRNA_inter_chr2_1344	0.666666	5.33333	5.33333	5.33333	1.33333	2.66666	0	0
ncRNA_inter_chr2_1345	0	0	0	0	0	0	0	0
ncRNA_inter_chr2_1346	0	0	0	0	0	0	0	0
ncRNA_inter_chr2_1347	0	0	0	0	0	0	0	0
ncRNA_inter_chr2_1348	0	0	0	0	0	0	0	0
ncRNA_inter_chr2_1349	0	0	0	0	0	0	0	0
ncRNA_inter_chr2_1350	0	0	0	0	0	0	0	0
ncRNA_inter_chr2_1351	0	0	0	0	0	0	0	0
ncRNA_inter_chr2_1352	0	0	0	0	0	0	0	0
ncRNA_inter_chr2_1353	0	0	0	0	0	0	0	0
ncRNA_inter_chr2_1354	0	0	0	0	0	0	0	0
ncRNA_inter_chr2_1355	0	0	0	0	0	0	0	0
ncRNA_inter_chr2_1356	0	0	0	0	0	0	0	0
ncRNA_inter_chr2_1357	0	0	0	0	0	0	0	0
ncRNA_inter_chr2_1358	0	0	0	0	0	0	0	0
ncRNA_inter_chr2_1359	0	0	0	0	0	0	0	0
ncRNA_inter_chr2_1360	0	0	0	0	0	0	0	0
ncRNA_inter_chr2_1361	0	0	0	0	0	0	0	0
ncRNA_inter_chr2_1362	0	0	0	0	0	0	0	0
ncRNA_inter_chr2_1363	0	0	0	0	0	0	0	0
ncRNA_inter_chr2_1364	0	0	0	0	0	0	0	0
ncRNA_inter_chr2_1365	0	0	0	0	0	0	0	0
ncRNA_inter_chr2_1366	0	0	0	0	0	0	0	0
ncRNA_inter_chr2_1367	0	0	0	0	0	0	0	0
ncRNA_inter_chr2_1368	0	0	0	0	0	0	0	0
ncRNA_inter_chr2_1369	0	0	0	0	0	0	0	0
ncRNA_inter_chr2_1370	0	0	0	0	0	0	0	0
ncRNA_inter_chr2_1371	0	0	0	0	0	0	0	0
ncRNA_inter_chr2_1372	0	0	0	0	0	0	0	0
ncRNA_inter_chr2_1373	0	0	0	0	0	0	0	0
ncRNA_inter_chr2_1374	0	0	0	0	0	0	0	0
ncRNA_inter_chr2_1375	0	0	0	0	0	0	0	0
ncRNA_inter_chr2_1376	0	0	0	0	0	0	0	0
ncRNA_inter_chr2_1377	0	0	0	0	0	0	0	0
ncRNA_inter_chr2_1378	0	0	0	0	0	0	0	0
ncRNA_inter_chr2_1379	0	0	0	0	0	0	0	0
ncRNA_inter_chr2_1380	0	0	0	0	0	0	0	0
ncRNA_inter_chr2_1381	0	0	0	0	0	0	0	0
ncRNA_inter_chr2_1382	0	0	0	0	0	0	0	0
ncRNA_inter_chr2_1383	0	0	0	0	0	0	0	0
ncRNA_inter_chr2_1384	0	0	0	0	0	0	0	0
ncRNA_inter_chr2_1385	0	0	0	0	0	0	0	0
ncRNA_inter_chr2_1386	0	0	0	0	0	0	0	0
ncRNA_inter_chr2_1387	0	0	0	0	0	0	0	0
ncRNA_inter_chr2_1388	0	0	0	0	0	0	0	0
ncRNA_inter_chr2_1389	0	0	0	0	0	0	0	0
ncRNA_inter_chr2_1390	0	0	0	0	0	0	0	0
ncRNA_inter_chr2_1391	0	0	0	0	0	0	0	0
ncRNA_inter_chr2_1392	0	0	0	0	0	0	0	0
ncRNA_inter_chr2_1393	0	0	0	0	0	0	0	0
ncRNA_inter_chr2_1394	0	0	0	0	0	0	0	0
ncRNA_inter_chr2_1395	0	0	0	0	0	0	0	0
ncRNA_inter_chr2_1396	0	0	0	0	0	0	0	0
ncRNA_inter_chr2_1397	0	0	0	0	0	0	0	0
ncRNA_inter_chr2_1398	0	0	0	0	0	0	0	0
ncRNA_inter_chr2_1399	0	0	0	0	0	0	0	0
ncRNA_inter_chr2_1400	0	0	0	0	0	0	0	0
ncRNA_inter_chr2_1401	0	0	0	0	0	0	0	0
ncRNA_inter_chr2_1402	0	0	0	0	0	0	0	0
ncRNA_inter_chr2_1403	0	0	0	0	0	0	0	0
ncRNA_inter_chr2_1404	0	0	0	0	0	0	0	0
ncRNA_inter_chr2_1405	0	0	0	0	0	0	0	0
ncRNA_inter_chr2_1406	0	0	0	0	0	0	0	0
ncRNA_inter_chr2_1407	0	0	0	0	0	0	0	0
ncRNA_inter_chr2_1408	0	0	0	0	0	0	0	0
ncRNA_inter_chr2_1409	0	0	0	0	0	0	0	0
ncRNA_inter_chr2_1410	0	0	0	0	0	0	0	0
ncRNA_inter_chr2_1411	0	0	0	0	0	0	0	0
ncRNA_inter_chr2_1412	0	0	0	0	0	0	0	0
ncRNA_inter_chr2_1413	0	0	0	0	0	0	0	0
ncRNA_inter_chr2_1414	0	0	0	0	0	0	0	0
ncRNA_inter_chr2_1415	0	0	0	0	0	0	0	0
ncRNA_inter_chr2_1416	0	0	0	0	0	0	0	0
ncRNA_inter_chr2_1417	0	0	0	0	0	0	0	0
ncRNA_inter_chr2_1418	0	0	0	0	0	0	0	0
ncRNA_inter_chr2_1419	0.823529	1.17647	1.41176	0.117647	0.117647	0.705882	0.705882	2.47059
ncRNA_inter_chr2_1420	0	0	0	0	0	0	0	0
ncRNA_inter_chr2_1421	0	0	0	0	0	0	0	0
ncRNA_inter_chr2_1422	0	0	0	0	0	0	0	0
ncRNA_inter_chr2_1423	0	0	0	0	0	0	0	0
ncRNA_inter_chr2_1424	0	0	0	0	0	0	0	0
ncRNA_inter_chr2_1425	0	0	0	0	0	0	0	0
ncRNA_inter_chr2_1426	0	0	0	0	0	0	0	0
ncRNA_inter_chr2_1427	0	0	0	0	0	0	0	0
ncRNA_inter_chr2_1428	0	0	1.14286	0.571428	1.14286	1.14286	0	1.71428
ncRNA_inter_chr2_1429	0	0	0	0	0	2.66666	0	1.33333
ncRNA_inter_chr2_1430	1.56522	4	10.6087	5.3913	0.173913	2.08696	1.21739	0.521739
ncRNA_inter_chr2_1431	3.2	1.6	12	7.99999	0	3.2	0.799999	0
ncRNA_inter_chr2_1432	0.690476	3.28571	7.11905	3.7381	0.642857	2.02381	0.761905	0.571429
ncRNA_inter_chr2_1433	0	0	0	0	0	0	0	0
ncRNA_inter_chr2_1434	3.99999	16	18.6666	14.6666	1.33333	0	0	2.66666
ncRNA_inter_chr2_1435	0	0	0	0	4	0	0	0
ncRNA_inter_chr2_1436	8.79999	24.8	54.4	27.2	0.799999	0	0	3.2
ncRNA_as_chr2_1437	0.181818	0.545454	0.545454	0.363636	0.727273	1.09091	0.909091	1.27273
ncRNA_as_chr2_1438	0.733945	1.2844	2.6055	1.92661	0.807339	1.08257	0.917431	1.19266
ncRNA_as_chr2_1439	0.218182	0.290909	0.727273	0.654545	0.581818	1.23636	0.654545	1.52727
ncRNA_as_chr2_1440	0.128801	0.307692	0.379249	0.257603	1.08766	1.13775	0.694097	1.0805
ncRNA_inter_chr2_1441	0	0	1000000	1000000	0	0	0	0
ncRNA_inter_chr2_1442	0	0	0	0	0	0	0	0
ncRNA_inter_chr2_1443	0.222222	0	0	0.666667	0.666667	0.666667	0.444444	2.22222
ncRNA_inter_chr2_1444	0	0.666666	0.666666	0	2	0.666666	1.33333	0
ncRNA_as_chr2_1445	0	0	0	0	3.99998	0	0	0
ncRNA_inter_chr2_1446	0.6	0.6	0.4	0.8	1	1.6	0	1.4
ncRNA_inter_chr2_1447	0.4	1.6	0	0	0.4	1.6	0.4	1.6
ncRNA_inter_chr2_1448	0	0	0	3.99998	0	0	3.99998	0
ncRNA_inter_chr2_1449	0	1.09091	0.727272	0.727272	0.727272	1.81818	0.363636	1.09091
ncRNA_inter_chr2_1450	2	9.99998	12	7.99998	0	0	3.99999	0
ncRNA_inter_chr2_1451	2	5	5	5	0.999999	0.999999	0	2
ncRNA_inter_chr2_1452	0	0	0	0	0	0	0	0
ncRNA_inter_chr2_1453	0	0	0	0	0	0	0	0
ncRNA_as_chr2_1454	0	0	0	0	0	0	0	0
ncRNA_inter_chr2_1455	0	0	0	0	0	0	0	0
ncRNA_inter_chr2_1456	0	0	0	0	0	0	0	0
ncRNA_as_chr2_1457	0.792538	1.49501	1.82052	2.76488	0.355098	0.988099	1.61853	1.03828
ncRNA_inter_chr2_1458	0	0	0	0	0	0	0	0
ncRNA_inter_chr2_1459	2	2	0.999999	0.999999	0.999999	0	0.999999	2
ncRNA_inter_chr2_1460	2	0	3.99999	2	2	0	2	0
ncRNA_inter_chr2_1461	0	1000000	0	0	0	0	0	0
ncRNA_inter_chr2_1462	0.975265	1.69611	2.09187	1.83746	0.791519	0.29682	0.692579	2.21908
ncRNA_inter_chr2_1463	0	0	0	1000000	0	0	0	0
ncRNA_inter_chr2_1464	0.290657	0.567474	1.12111	1.30104	1.24567	0.927336	0.747405	1.07958
ncRNA_inter_chr2_1465	0.4	0.8	0.4	0.8	1.2	2	0	0.8
ncRNA_inter_chr2_1466	0.5	0	0	2.5	2.5	0.5	0.5	0.5
ncRNA_inter_chr2_1467	0.258064	0.903226	2.45161	1.29032	1.41935	0.258064	0.903226	1.41935
ncRNA_inter_chr2_1468	0	1.66667	2	0.666666	2	1.33333	0.333333	0.333333
ncRNA_inter_chr2_1469	0	0	0	1.33333	1.33333	1.33333	0	1.33333
ncRNA_inter_chr2_1470	0	0	7.99997	3.99998	0	3.99998	0	0
ncRNA_inter_chr2_1471	0.0176991	0.19469	0.0530973	0.0707965	0.106195	0.371681	2.67257	0.849558
ncRNA_inter_chr2_1472	0	0	0	0	0.999999	0.999999	2	0
ncRNA_inter_chr2_1473	0	0	0	0	0	0	0	0
ncRNA_inter_chr2_1474	0.235294	0.470588	0.470588	0.235294	0.235294	1.17647	1.41176	1.17647
ncRNA_inter_chr2_1475	0	1.6	2.4	4	0.799999	0	2.4	0.799999
ncRNA_inter_chr2_1476	0	0	0	0	0	0	0	0
ncRNA_inter_chr2_1477	0	0	0	0	0.307692	1.53846	0.307692	1.84615
ncRNA_inter_chr2_1478	0	0	0	1000000	0	0	0	0
ncRNA_inter_chr2_1479	0.760331	1.15702	2.34711	1.65289	0.892562	0.595041	1.22314	1.28926
ncRNA_inter_chr2_1480	2	3.99999	2	9.99998	3.99999	0	0	0
ncRNA_inter_chr2_1481	2.01587	5.44444	5.65079	10.2381	0.587302	0.52381	0.857143	2.03175
ncRNA_inter_chr2_1482	3	0.999999	2	18	0	0	0.999999	3
ncRNA_as_chr2_1483	0	0	0.5	0	1	0	1	2
ncRNA_inter_chr2_1484	0	1.14286	0	0	1.71428	1.14286	0	1.14286
ncRNA_inter_chr2_1485	0	0	0.4	1.2	1.6	0.8	0.4	1.2
ncRNA_inter_chr2_1486	0.209059	0.515679	0.696864	0.641115	1.19861	0.97561	0.696864	1.12892
ncRNA_inter_chr2_1487	0.102564	0.307692	1.33333	1.12821	1.64103	1.33333	0.205128	0.820513
ncRNA_inter_chr2_1488	0.888889	3.77778	4.22222	6.44444	0.222222	0.222222	2.66667	0.888889
ncRNA_inter_chr2_1489	0.2	0	3	0.8	0.8	1.4	1	0.8
ncRNA_as_chr2_1490	2	0	0	0	0	0	3	0.999999
ncRNA_inter_chr2_1491	0	0	2000000	0	0	0	0	0
ncRNA_inter_chr2_1492	0	0	0	0	0	0	0	0
ncRNA_inter_chr2_1493	0	0	0	0	0	0	0	0
ncRNA_inter_chr2_1494	0	0	0	0	0	0	0	0
ncRNA_inter_chr2_1495	0	0	0	0	0	0	0	0
ncRNA_inter_chr2_1496	0	0	0	0	0	0	0	0
ncRNA_inter_chr2_1497	0	0	0	0	0	0	0	0
ncRNA_inter_chr2_1498	0	0	0	0	0	0	0	0
ncRNA_inter_chr2_1499	0	7.99997	0	0	3.99998	0	0	0
ncRNA_inter_chr2_1500	0	0	0	0	0	0	0	0
ncRNA_inter_chr2_1501	0	0	0	0	0	0	0	0
ncRNA_inter_chr2_1502	0	0	0	0	0	0	0	0
ncRNA_inter_chr2_1503	0	0	0	0	0	0	0	0
ncRNA_inter_chr2_1504	0	0	0	0	0	0	0	0
ncRNA_inter_chr2_1505	0	0	0	0	0	0	0	0
ncRNA_inter_chr2_1506	1000000	2000000	0	2000000	0	0	0	0
ncRNA_inter_chr2_1507	0	3.99998	0	3.99998	3.99998	0	0	0
ncRNA_inter_chr2_1508	0.114286	0.914286	1.6	0.685714	1.14286	0.685714	1.25714	0.914286
ncRNA_inter_chr2_1509	0	0	2.66667	0.444444	1.33333	0.444444	0.888888	1.33333
ncRNA_inter_chr2_1510	0	0	0	0	0	0	0	0
ncRNA_inter_chr2_1511	0	0	0	0	0	0	0	0
ncRNA_inter_chr2_1512	0	0	0	0	0	0	0	0
ncRNA_inter_chr2_1513	0.266667	0	1.06667	0.8	0.533333	0.533333	1.86667	1.06667
ncRNA_inter_chr2_1514	2	0	0	2	0.999999	0	0	3
ncRNA_inter_chr2_1515	0.533333	1.33333	2.13333	2.93333	0.533333	1.33333	1.33333	0.8
ncRNA_inter_chr2_1516	0	0	0	0	0	0	0	0
ncRNA_inter_chr2_1517	0	2	3.99999	0	3.99999	0	0	0
ncRNA_inter_chr2_1518	0.266667	0.533333	1.33333	2.13333	1.6	1.86667	0	0.533333
ncRNA_inter_chr2_1519	1	1.25	3.5	4.125	1.875	0.5	1.25	0.375
ncRNA_inter_chr2_1520	0	0	0	0	0	0	0	0
ncRNA_inter_chr2_1521	0.888888	1.33333	5.33333	1.33333	1.33333	0.444444	1.33333	0.888888
ncRNA_inter_chr2_1522	0	0.571428	2.85714	4.57143	2.85714	0	0.571428	0.571428
ncRNA_inter_chr2_1523	3.2	1.6	2.4	1.6	1.6	0.799999	0.799999	0.799999
ncRNA_inter_chr2_1524	0	0	0	0	0	0	0	0
ncRNA_inter_chr2_1525	0	0	0	0	0	0	0	0
ncRNA_inter_chr2_1526	0	0	0	0	0	0	0	0
ncRNA_inter_chr2_1527	0	0	0	0	0	0	0	0
ncRNA_inter_chr2_1528	0.5	0.5	1.5	1.75	0.75	0.25	0.75	2.25
ncRNA_inter_chr2_1529	0	0	2	2	0	2	0	2
ncRNA_inter_chr2_1530	0	0	0	0	0	0	0	3.99998
ncRNA_inter_chr2_1531	0	0	0	0	0	0	0	0
ncRNA_inter_chr2_1532	0	0	0	0	0	0	0	0
ncRNA_inter_chr2_1533	0	0	0	0	0	0	0	0
ncRNA_inter_chr2_1534	4	1.6	4	4	1.6	1.6	0	0.799999
ncRNA_inter_chr2_1535	0	1.14286	2.28571	0	2.28571	0	1.14286	0.571428
ncRNA_inter_chr2_1536	0	0.571428	0.285714	0.285714	2.57143	0.857143	0	0.571428
ncRNA_inter_chr2_1537	0	0.25	3	0.75	1.75	1.5	0.5	0.25
ncRNA_inter_chr2_1538	0.148148	0.592593	3.7037	0.444444	1.18519	1.18519	0.888889	0.740741
ncRNA_inter_chr2_1539	0	0.444444	0.444444	0.888888	0	1.33333	1.77778	0.888888
ncRNA_inter_chr2_1540	0.5	0.5	1.5	2.5	1	1	1.5	0.5
ncRNA_inter_chr2_1541	0	0	0	0	0	0	0	0
ncRNA_as_chr2_1542	0	1.12	0.8	0.64	1.76	0.64	1.12	0.48
ncRNA_as_chr2_1543	0.376812	1.36232	1.57971	1.36232	0.695652	1.26087	0.681159	1.36232
ncRNA_as_chr2_1544	1.33333	0.444444	0.444444	0.888888	0.888888	0.444444	0	2.66667
ncRNA_inter_chr2_1545	1.33333	2.66666	1.33333	1.33333	1.33333	2.66666	0	0
ncRNA_inter_chr2_1546	0.328767	1.15068	1.15068	1.64384	0.767123	0.767123	1.26027	1.20548
ncRNA_inter_chr2_1547	1.33333	2.31111	1.77778	1.68889	0.977778	1.06667	0.711111	1.24444
ncRNA_inter_chr2_1548	0.27957	1.05914	0.827957	1.00538	0.935484	0.951613	1.13978	0.973118
ncRNA_inter_chr2_1549	1.70667	5.70667	7.52	12.64	0.906667	1.81333	0.426667	0.853333
ncRNA_as_chr2_1550	0	0	0	0	0	0	0	0
ncRNA_inter_chr2_1551	0	0.999999	0.999999	0	0	3	0.999999	0
ncRNA_as_chr2_1552	0	0	2	3.99999	2	0	2	0
ncRNA_inter_chr2_1553	0.363636	0	2.54545	1.81818	2.18182	0.727272	0.363636	0.727272
ncRNA_inter_chr2_1554	1.5	2.8	2.9	2.7	0.6	0.9	1.8	0.7
ncRNA_as_chr2_1555	0	0	0	0	0	0	0	0
ncRNA_inter_chr2_1556	0	2	0	0.999999	0.999999	0	2	0.999999
ncRNA_inter_chr2_1557	0	0	0	0	0	0	0	0
ncRNA_inter_chr2_1558	0	0	0	0	0	0	0	0
ncRNA_inter_chr2_1559	0	0	0	0	0	0	0	0
ncRNA_as_chr2_1560	0.0987654	0.148148	0.123457	0.123457	0.197531	2.07407	0.444444	1.28395
ncRNA_inter_chr2_1561	0	0.444444	0.444444	0.444444	0	1.77778	0.888888	1.33333
ncRNA_as_chr2_1562	0	0	0	0	0	0	0	0
ncRNA_inter_chr2_1563	0	0	0	0	0	0	0	0
ncRNA_inter_chr2_1564	0	0	0	0	0	0	0	0
ncRNA_inter_chr2_1565	0	0	0	0	0	0	0	0
ncRNA_inter_chr2_1566	0	0	0	0	0	0	0	0
ncRNA_as_chr2_1567	0	0	0	0	0	0	0	0
ncRNA_inter_chr2_1568	0	0	0	2000000	0	0	0	0
ncRNA_inter_chr2_1569	0	0	1.33333	2.66666	1.33333	0	1.33333	1.33333
ncRNA_inter_chr2_1570	0.476415	1.33962	1.62264	2.25943	1.06132	1.46698	0.735849	0.735849
ncRNA_inter_chr2_1571	0	0	0	0	0	0	0	0
ncRNA_inter_chr2_1572	0.494382	1.1236	1.88764	1.55056	1.32584	0.58427	1.07865	1.01124
ncRNA_inter_chr2_1573	0	0	0	0.666666	0.666666	1	2.33333	0
ncRNA_inter_chr2_1574	0	0	1000000	1000000	0	0	0	0
ncRNA_inter_chr2_1575	0	0	0	0	0	0	0	0
ncRNA_inter_chr2_1576	0.13913	0.243478	0.243478	0.834783	1.56522	1.0087	0.695652	0.730435
ncRNA_inter_chr2_1577	0.108597	0.126697	0.271493	0.669683	1.59276	0.868778	0.760181	0.778281
ncRNA_as_chr2_1578	0	0	0	0	0	0	0	0
ncRNA_as_chr2_1579	1.01818	0.654545	0.436364	0.872727	0.8	1.23636	0.727273	1.23636
ncRNA_inter_chr2_1580	0.817204	1.93548	1.80645	1.37634	1.2043	1.03226	0.817204	0.946237
ncRNA_inter_chr2_1581	0.222222	2.44444	1.55556	1.55556	1.33333	0.888889	1.11111	0.666667
ncRNA_inter_chr2_1582	1.86667	0.933333	2.93333	2.66667	0.933333	1.46667	1.2	0.4
ncRNA_inter_chr2_1583	0	2	0.666666	2	2.66666	0	0.666666	0.666666
ncRNA_inter_chr2_1584	0	2	4	5	3	0.999999	0	0
ncRNA_inter_chr2_1585	0	0	0	0	1.33333	0	1.33333	1.33333
ncRNA_inter_chr2_1586	0	0	0	0	0	0	0	0
ncRNA_inter_chr2_1587	0	0	0	1000000	0	0	0	0
ncRNA_inter_chr2_1588	0	0	0	0	0	0	0	0
ncRNA_inter_chr2_1589	0	0	0	0	0	0	0	0
ncRNA_inter_chr2_1590	0	0	0	0	0	0	0	0
ncRNA_inter_chr2_1591	0	0	0	0	0	0	0	0
ncRNA_intra_chr2_1592	0	0	0	0	0	0	0	0
ncRNA_as_chr2_1593	2.28571	4	0.571428	1.14286	0.571428	1.71428	0.571428	1.14286
ncRNA_inter_chr2_1594	1.01115	2.52788	2.52788	3.15242	0.832714	0.862454	0.594796	1.71004
ncRNA_inter_chr2_1595	1.33333	2.66666	0	7.99999	1.33333	2.66666	0	0
ncRNA_inter_chr2_1596	0	0	0.999999	3	0	0.999999	0	3
ncRNA_inter_chr2_1597	0.169492	0.661017	0.508475	0.644068	1.0339	0.644068	1.27119	1.05085
ncRNA_as_chr2_1598	0.097561	0.097561	0.487805	0.487805	1.56098	0.97561	0.878049	0.585366
ncRNA_as_chr2_1599	0	0	0	0	0	0	0	0
ncRNA_inter_chr2_1600	0.878049	0.97561	1.07317	0.845528	0.813008	1.10569	0.715447	1.36585
ncRNA_inter_chr2_1601	1000000	0	2000000	9000000	0	0	0	0
ncRNA_inter_chr2_1602	0.255319	0.340426	0.680851	2.89362	1.3617	1.61702	0.510638	0.510638
ncRNA_as_chr2_1603	0.103896	0	0.727273	1.76623	1.76623	1.03896	0.25974	0.935065
ncRNA_inter_chr2_1604	0.413793	0.413793	0.827586	1.7931	1.51724	1.51724	0.551724	0.413793
ncRNA_inter_chr2_1605	0	0.357143	1.21429	1.78571	1.5	1.42857	0.428571	0.642857
ncRNA_inter_chr2_1606	2.4	9.59999	3.2	4	0.799999	0.799999	0.799999	1.6
ncRNA_inter_chr2_1607	0	0	0	0	0	3.99998	0	0
ncRNA_inter_chr2_1608	0	0	1000000	0	0	0	0	0
ncRNA_inter_chr2_1609	0	0	1000000	1000000	0	0	0	0
ncRNA_inter_chr2_1610	0	0	0	0	0	0	0	0
ncRNA_inter_chr2_1611	0.666666	0	3.33333	4	1.33333	0	2	0.666666
ncRNA_inter_chr2_1612	0.162162	1.02703	0.810811	0.918919	0.918919	0.918919	1.02703	1.13514
ncRNA_inter_chr2_1613	0	1000000	0	0	0	0	0	0
ncRNA_inter_chr2_1614	0.153846	0.346154	0.807692	0.769231	0.692308	0.961538	0.846154	1.5
ncRNA_inter_chr2_1615	0.08	0.4	0.32	0.56	1.12	0.72	0.8	1.36
ncRNA_inter_chr2_1616	0	0	0	0	0	0	0	0
ncRNA_inter_chr2_1617	0	0	0	0	0	0	0	0
ncRNA_inter_chr2_1618	0	0	0	0	0	0	0	0
ncRNA_inter_chr2_1619	0	0	0	0	0	0	0	0
ncRNA_inter_chr2_1620	0	0	0	0	0	0	0	0
ncRNA_inter_chr2_1621	0	0	0	0	0	0	0	0
ncRNA_inter_chr2_1622	0	0	0	0	0	0	0	0
ncRNA_inter_chr2_1623	0.285714	0.816326	1.95918	2.12245	0.816326	2.4898	0.122449	0.571429
ncRNA_inter_chr2_1624	0	0	0.888888	0.888888	0.444444	1.77778	0.888888	0.888888
ncRNA_inter_chr2_1625	0.214634	0.858537	1.2878	1.46341	0.936585	1.19024	0.839024	1.03415
ncRNA_inter_chr2_1626	2.66666	0	1.33333	0	1.33333	1.33333	0	1.33333
ncRNA_as_chr2_1627	0.266667	1.06667	2.13333	0.8	0.533333	1.6	0.8	1.06667
ncRNA_as_chr2_1628	0.32	0.8	0.906667	0.64	1.06667	1.06667	0.746667	1.12
ncRNA_as_chr2_1629	1000000	1000000	0	2000000	0	0	0	0
ncRNA_inter_chr2_1630	0	19.9999	7.99997	19.9999	0	0	0	3.99998
ncRNA_inter_chr2_1631	0	0	3.99998	0	0	3.99998	0	0
ncRNA_inter_chr2_1632	0.5	1.5	0.5	1	0.5	1	2	0.5
ncRNA_inter_chr2_1633	0	1000000	2000000	1000000	0	0	0	0
ncRNA_inter_chr2_1634	0	3.99998	0	0	0	3.99998	0	0
ncRNA_inter_chr2_1635	0	0	5.99999	2	2	0	0	2
ncRNA_inter_chr2_1636	0	3.99998	3.99998	0	0	0	3.99998	0
ncRNA_inter_chr2_1637	0.470588	1.41176	1.64706	2.35294	1.88235	0.705882	0.235294	1.17647
ncRNA_inter_chr2_1638	0	1.14286	2	2	1.14286	0	1.42857	1.42857
ncRNA_inter_chr2_1639	0.222222	0.666667	2.88889	1.11111	2	0.666667	0.666667	0.666667
ncRNA_inter_chr2_1640	0	0	0	0	0	0	0	0
ncRNA_inter_chr2_1641	0	0	0	0	0	0	0	0
ncRNA_inter_chr2_1642	3.99998	0	0	0	0	0	0	3.99998
ncRNA_inter_chr2_1643	0	0	0	7.99997	0	0	3.99998	0
ncRNA_inter_chr2_1644	0	0	0	0	0	0	0	0
ncRNA_inter_chr2_1645	0	0	0	0	0	0	0	0
ncRNA_inter_chr2_1646	0	0	0	0	0	0	0	0
ncRNA_as_chr2_1647	1.64706	4.70588	1.88235	1.17647	0.705882	0	1.64706	1.64706
ncRNA_intra_chr2_1648	0	0	0	0	0	0	0	0
ncRNA_as_chr2_1649	0.307692	0.519231	1.34615	1.17308	0.673077	1.61538	0.865385	0.846154
ncRNA_inter_chr2_1650	0.521739	1.04348	1.47826	0.869565	1.73913	0	1.04348	1.21739
ncRNA_inter_chr2_1651	0.459016	0.918033	1.5082	0.983606	2.42623	0	0.786885	0.786885
ncRNA_as_chr2_1652	0.111702	0.236702	1.26064	1.31117	0.268617	3.37234	0.0824468	0.276596
ncRNA_inter_chr2_1653	0	3.99998	0	0	0	3.99998	0	0
ncRNA_inter_chr2_1654	0	0	0	1000000	0	0	0	0
ncRNA_inter_chr2_1655	0.444444	0.888888	0	0.444444	1.33333	1.33333	0.444444	0.888888
ncRNA_inter_chr2_1656	0.0526316	0.736842	0.315789	0.210526	0.526316	0.68421	1.73684	1.05263
ncRNA_as_chr2_1657	0.161616	0.363636	1.65657	2.14141	0.0808081	3.75758	0.0808081	0.0808081
ncRNA_inter_chr2_1658	0	0	0	0	0	0	0	0
ncRNA_inter_chr2_1659	0	0	0	0	0	3.99998	0	0
ncRNA_inter_chr2_1660	2.33333	1.66667	4.66667	8.33333	2	0.333333	1	0.666666
ncRNA_as_chr2_1661	1.03704	2.37037	6.07407	6.96296	0.444444	1.77778	1.03704	0.740741
ncRNA_inter_chr2_1662	1.53846	2.46154	2.46154	3.69231	1.53846	0.615384	0.923077	0.923077
ncRNA_inter_chr2_1663	0	0	0	0	0	0	0	0
ncRNA_inter_chr2_1664	0	0.258064	1.67742	0.903226	0.774193	1.80645	0.774193	0.645161
ncRNA_as_chr2_1665	0.328502	1.19807	1.41063	1.10145	0.657005	0.985507	0.94686	1.41063
ncRNA_inter_chr2_1666	0.315789	1.26316	2.21053	2	0.421053	1.57895	0.736842	1.26316
ncRNA_inter_chr2_1667	0	0	0	0	0	3.99998	0	0
ncRNA_as_chr2_1668	0	0	0	0	0	0	0	0
ncRNA_inter_chr2_1669	0	0	0	0	0	0	0	0
ncRNA_as_chr2_1670	0.197531	0.790123	0.691358	1.28395	1.28395	1.23457	0.740741	0.740741
ncRNA_as_chr2_1671	0.5	0.25	0.5	0.5	0.75	1.625	1	0.625
ncRNA_as_chr2_1672	0.125	0.3125	1.1875	1	0.875	1.3125	0.875	0.9375
ncRNA_as_chr2_1673	0.253165	0.708861	0.607595	0.759494	1.31646	0.962025	0.658228	1.06329
ncRNA_inter_chr2_1674	0.972973	0.648649	2.37838	3.35135	0.756757	1.51351	0.324324	1.40541
ncRNA_as_chr2_1675	0.2	0.2	0	0.4	1.2	0.4	1	1.4
ncRNA_as_chr2_1676	0.372093	1.39535	0.930232	0.744186	0.744186	1.02326	1.2093	1.02326
ncRNA_as_chr2_1677	0.190855	0.310139	0.874751	1.2008	0.882704	1.81312	0.469185	0.83499
ncRNA_inter_chr2_1678	0	0	0	0.5	2	1	0.5	0.5
ncRNA_inter_chr2_1679	0.0361991	0.361991	0.144796	0.162896	0.615385	0.778281	1.71946	0.886878
ncRNA_inter_chr2_1680	0.221247	0.456541	0.51273	0.398595	0.851624	0.725198	1.47849	0.944688
ncRNA_inter_chr2_1681	0	1000000	2000000	1000000	0	0	0	0
ncRNA_as_chr2_1682	0	0	0	0	0	0	0	0
ncRNA_inter_chr2_1683	0	0	0.75	0.25	1.5	0.5	0	2
ncRNA_as_chr2_1684	0	0	0	0	2	0	2	0
ncRNA_as_chr2_1685	0	0	0	0	0	0	0	0
ncRNA_inter_chr2_1686	0.761905	2.04762	0.809524	1.42857	1.33333	0	1.33333	1.33333
ncRNA_inter_chr2_1687	2	2	3	3	0.999999	0	0.999999	2
ncRNA_inter_chr2_1688	0	3.99998	0	3.99998	0	0	0	3.99998
ncRNA_inter_chr2_1689	1	0	0.5	0	1.5	1	0	1.5
ncRNA_inter_chr2_1690	0	5.99999	2	2	2	0	0	2
ncRNA_inter_chr2_1691	0	0	0	0	0	0	3.99998	0
ncRNA_as_chr2_1692	0	0	0	0	3.99998	0	0	0
ncRNA_inter_chr2_1693	0	0	0	0	0	0	0	0
ncRNA_as_chr2_1694	0	0	0	0	0	0	0	0
ncRNA_as_chr2_1695	0.265852	0.763942	0.928953	1.33843	1.24064	0.901451	0.870894	0.987013
ncRNA_as_chr2_1696	0.0909091	0.5	0.454545	1.22727	1.18182	0.863636	0.954545	1
ncRNA_as_chr2_1697	0.218905	0.39801	0.855721	1.13433	1.17413	0.995025	0.855721	0.975124
ncRNA_inter_chr2_1698	0	0.727272	0	0.727272	2.18182	0	1.45454	0.363636
ncRNA_inter_chr2_1699	0.173913	0.521739	1.21739	1.21739	0.521739	1.21739	0.869565	1.3913
ncRNA_inter_chr2_1700	0	0	3.99998	0	0	3.99998	0	0
ncRNA_inter_chr2_1701	0	1.33333	2.66666	0	1.33333	2.66666	0	0
ncRNA_inter_chr2_1702	0	0.8	0	1.2	0.8	0.8	2.4	0
ncRNA_inter_chr2_1703	0	0	0	0	0	0	0	0
ncRNA_inter_chr2_1704	0.571428	0.571428	0	0.571428	1.71428	0	1.71428	0.571428
ncRNA_inter_chr2_1705	0	0	2	7.99998	0	0	2	2
ncRNA_inter_chr2_1706	0	0	0	0	3.99998	0	0	0
ncRNA_inter_chr2_1707	0	0	7.99997	12	3.99998	0	0	0
ncRNA_inter_chr2_1708	0	0	0	1.33333	0	3.99999	0	0
ncRNA_inter_chr2_1709	0	7.99997	0	3.99998	0	0	3.99998	0
ncRNA_inter_chr2_1710	0	0	0	0	0	0	3.99998	0
ncRNA_inter_chr2_1711	0	0.222222	0.222222	0	0.444444	0.666667	0.444444	2.44444
ncRNA_inter_chr2_1712	0	0	0	0	0	0	0	0
ncRNA_inter_chr2_1713	0.333333	0.666666	2.33333	1	1	0.666666	1	1.33333
ncRNA_inter_chr2_1714	0	12	0	0	0	0	3.99998	0
ncRNA_inter_chr2_1715	0	0	0	0	0	0	0	0
ncRNA_inter_chr2_1716	0	0	3.99998	7.99997	0	0	0	3.99998
ncRNA_inter_chr2_1717	0	0	0	0	0	0	3.99998	0
ncRNA_inter_chr2_1718	0.567901	0.654321	1.33333	2.35494	1.37963	0.614198	1.34877	0.657407
ncRNA_inter_chr2_1719	3.99998	0	3.99998	0	3.99998	0	0	0
ncRNA_inter_chr2_1720	0	1.33333	0	3.99999	3.99999	0	0	0
ncRNA_inter_chr2_1721	0	0	0	12	3.99998	0	0	0
ncRNA_inter_chr2_1722	4000000	1000000	0	8000000	0	0	0	0
ncRNA_inter_chr2_1723	7.99999	0	0	0	3.99999	0	0	0
ncRNA_as_chr2_1724	2.05714	2.62857	1.14286	8.8	2.97143	0.457143	0.342857	0.228571
ncRNA_inter_chr2_1725	0.999999	2	6.99999	0	0	4	0	0
ncRNA_inter_chr2_1726	0	0	0	0	0	0	0	0
ncRNA_inter_chr2_1727	0	0	0	0	0	0	0	0
ncRNA_as_chr2_1728	0.348178	1.7247	1.53846	0.761134	0.639676	1.18219	1.06073	1.11741
ncRNA_inter_chr2_1729	0	0	0	0	0	3.99998	0	0
ncRNA_inter_chr2_1730	0.266667	0	2.93333	0.8	1.6	0	0.8	1.6
ncRNA_inter_chr2_1731	0.363636	1.21212	1.21212	1.81818	0.727273	0.848485	1.33333	1.09091
ncRNA_as_chr2_1732	0.178218	0.29703	0.554455	0.39604	1.10891	0.851485	0.950495	1.08911
ncRNA_inter_chr2_1733	0	0	0	0	0	0	0	0
ncRNA_inter_chr2_1734	0	0	0	0	0	0	0	0
ncRNA_inter_chr2_1735	0.282353	0.823529	0.564706	0.8	0.752941	1.10588	1.08235	1.05882
ncRNA_inter_chr2_1736	0.809917	1.2562	0.743802	1.35537	1.07438	0.743802	0.991736	1.19008
ncRNA_inter_chr2_1737	0	0	0	0	0	0	3.99998	0
ncRNA_inter_chr2_1738	1.14286	1.71428	0	1.14286	0.571428	0.571428	0	2.85714
ncRNA_as_chr2_1739	0.535032	0.942675	0.66242	0.840764	1.27389	0.764331	0.968153	0.993631
ncRNA_intra_chr2_1740	0	0	0	0	0	0	0	0
ncRNA_inter_chr2_1741	0.380952	0.190476	0.190476	0.190476	0.952381	2.09524	0.190476	0.761905
ncRNA_inter_chr2_1742	0.15	0.15	0.35	0.55	1.05	0.7	0.95	1.3
ncRNA_as_chr2_1743	3.99999	0	0	0	0	0	3.99999	0
ncRNA_as_chr2_1744	0	0	0.470588	0.470588	1.88235	1.41176	0	0.705882
ncRNA_inter_chr2_1745	2	23	19	6.99999	4	0	0	0
ncRNA_as_chr2_1746	0.77193	2.24561	2.31579	2.66667	0.842105	0.631579	1.05263	1.47368
ncRNA_as_chr2_1747	0.941176	1.17647	0.941176	3.52941	2.58823	0.705882	0.235294	0.470588
ncRNA_inter_chr2_1748	0.444444	0.444444	2.22222	4	0.888888	0	1.77778	1.33333
ncRNA_inter_chr2_1749	0.369231	1.35385	1.90769	1.53846	1.53846	0.923077	0.615385	0.923077
ncRNA_inter_chr2_1750	0	0	0	0	0	0	0	0
ncRNA_inter_chr2_1751	0	0	0	0	0	0	0	0
ncRNA_inter_chr2_1752	0	0	0	0	0	0	0	0
ncRNA_as_chr2_1753	0	0.285714	0	0.285714	1.42857	2.28571	0.285714	0
ncRNA_inter_chr2_1754	0	0	0	0	0	0	0	0
ncRNA_inter_chr2_1755	0	7.99997	0	0	0	0	0	3.99998
ncRNA_inter_chr2_1756	0	1.33333	3.99999	0	2.66666	0	1.33333	0
ncRNA_inter_chr2_1757	0	0	0	0	0	0	0	0
ncRNA_inter_chr2_1758	0	0	0	0	0	0	0	0
ncRNA_inter_chr2_1759	0	0	0	0	0	0	0	0
ncRNA_inter_chr2_1760	0	0	0	0	0	0	0	0
ncRNA_inter_chr2_1761	0	0	0	3.99998	0	0	0	3.99998
ncRNA_inter_chr2_1762	0	0	3.99998	0	0	3.99998	0	0
ncRNA_inter_chr2_1763	0	0	0	0	0	0	0	0
ncRNA_inter_chr2_1764	0	0	0	0	0	0	0	0
ncRNA_inter_chr2_1765	0.444444	0.518518	1.25926	1.62963	1.11111	1.18519	0.592593	1.11111
ncRNA_inter_chr2_1766	0	0	0	0	0	0	0	0
ncRNA_inter_chr2_1767	0	7.99998	5.99999	5.99999	0	0	0	3.99999
ncRNA_as_chr2_1768	0.190476	0.571428	0.761905	0.190476	0.190476	1.90476	0.380952	1.52381
ncRNA_inter_chr2_1769	0	0	2	2	0	2	0	2
ncRNA_inter_chr2_1770	0	0	3.99999	0	0	3.99999	0	0
ncRNA_as_chr2_1771	0	0	3.99998	0	3.99998	0	0	0
ncRNA_inter_chr2_1772	0	0	0	0	1.33333	1.33333	0	1.33333
ncRNA_inter_chr2_1773	0	0	0	1.14286	1.71428	1.14286	0.571428	0.571428
ncRNA_inter_chr2_1774	0	0	3.99998	0	0	0	0	3.99998
ncRNA_inter_chr2_1775	0	0	0	0	0	0	0	0
ncRNA_inter_chr2_1776	0	0	0	0	0	3.99998	0	0
ncRNA_inter_chr2_1777	0	0	0	0	0	0	1.33333	2.66666
ncRNA_as_chr2_1778	0	0	0	0.571428	1.71428	0	2.28571	0
ncRNA_inter_chr2_1779	0	3.99998	0	0	0	0	3.99998	0
ncRNA_inter_chr2_1780	0	0	0	0	0	0	0	3.99998
ncRNA_inter_chr2_1781	0	3.99999	5.33333	2.66666	2.66666	1.33333	0	0
ncRNA_inter_chr2_1782	0.954683	4.32628	4.30211	4.60423	0.954683	1.55891	0.809668	0.676737
ncRNA_inter_chr2_1783	3.39394	4.9697	2.78788	3.87879	1.57576	0.242424	0.848485	1.33333
ncRNA_inter_chr2_1784	0	0	0	0	0	3.99998	0	0
ncRNA_inter_chr2_1785	0	0	0	0.5	1	2	0.5	0.5
ncRNA_inter_chr2_1786	0	0.285714	0	0.857143	0.857143	2.57143	0.571428	0
ncRNA_inter_chr2_1787	0	0	0	0	0	0	0	0
ncRNA_inter_chr2_1788	0	0	1.6	2.4	0.799999	0	0	3.2
ncRNA_inter_chr2_1789	0	7.99997	0	0	3.99998	0	0	0
ncRNA_inter_chr2_1790	0.285714	1.08571	1.48571	1.37143	0.685714	1.14286	0.8	1.37143
ncRNA_inter_chr2_1791	0.55814	2.35659	1.86047	1.95349	1.05426	0.589147	0.96124	1.39535
ncRNA_inter_chr2_1792	1.67273	4.21818	3.70909	2.69091	1.30909	0.945454	1.01818	0.727273
ncRNA_inter_chr2_1793	2.58462	4.86154	3.32308	2.27692	0.984615	0.369231	1.6	1.04615
ncRNA_inter_chr2_1794	0.761905	0.952381	0.952381	1.71429	1.71429	0	1.33333	0.952381
ncRNA_inter_chr2_1795	0	1.71428	2.28571	0.571428	0.571428	1.14286	1.71428	0.571428
ncRNA_intra_chr2_1796	0	0	0	0	0	0	0	0
ncRNA_inter_chr2_1797	0	0	3.99998	3.99998	3.99998	0	0	0
ncRNA_inter_chr2_1798	0	1000000	0	0	0	0	0	0
ncRNA_inter_chr2_1799	0	0.8	1.12	1.12	0.96	1.76	0.48	0.8
ncRNA_inter_chr2_1800	0	0	0	0	0	0	0	0
ncRNA_as_chr2_1801	1000000	0	0	1000000	0	0	0	0
ncRNA_inter_chr2_1802	0.6	2.2	1.4	1	1.4	0	0.8	1.8
ncRNA_inter_chr2_1803	0.705882	1.41176	0.235294	1.41176	0.705882	0.470588	1.17647	1.64706
ncRNA_inter_chr2_1804	0	0	0	0	0	0	0	0
ncRNA_inter_chr2_1805	0	0	0	0	0	0	0	0
ncRNA_inter_chr2_1806	0	0	0	0	0	0	0	0
ncRNA_inter_chr2_1807	0	0	0	0	0	0	0	0
ncRNA_inter_chr2_1808	0	0	0	0	0	0	0	0
ncRNA_inter_chr2_1809	0	0	0	0	0	0	0	0
ncRNA_inter_chr2_1810	0	0	0	0	0	0	0	0
ncRNA_inter_chr2_1811	0	0	0	0	0	0	0	0
ncRNA_inter_chr2_1812	0	0	0	0	0	0	0	0
ncRNA_inter_chr2_1813	0	0	0	0	0	0	0	0
ncRNA_inter_chr2_1814	0	0	0	0	0	0	0	0
ncRNA_inter_chr2_1815	0	0	0	0	0	0	0	0
ncRNA_inter_chr2_1816	0	0	0	0	0	0	0	0
ncRNA_as_chr2_1817	0	0	0	0	0	0	0	0
ncRNA_inter_chr2_1818	0.923077	3.53846	2.61538	3.53846	0.923077	0.769231	1.07692	1.23077
ncRNA_inter_chr2_1819	0	0	2.4	0	0.799999	1.6	0	1.6
ncRNA_as_chr2_1820	0	0	0	0	0	0	0	0
ncRNA_inter_chr2_1821	0	0	0	0	0	0	0	3.99998
ncRNA_inter_chr2_1822	0.33213	0.938628	1.51625	1.68953	0.981949	1.55957	0.505415	0.953069
ncRNA_inter_chr2_1823	0	0	0	0	0	0	0	0
ncRNA_inter_chr2_1824	0	0	0	0	0	0	0	0
ncRNA_inter_chr2_1825	0	0	0	0	0	0	0	0
ncRNA_inter_chr2_1826	0	0	0	0	0	3.99998	0	0
ncRNA_inter_chr2_1827	0.056338	0.140845	0.056338	0.028169	0.169014	3.40845	0.338028	0.084507
ncRNA_inter_chr2_1828	0	0	0.444444	0	1.33333	0	1.33333	1.33333
ncRNA_inter_chr2_1829	0.615385	0.307692	0.923077	0.307692	0.153846	0.615385	1.84615	1.38462
ncRNA_inter_chr2_1830	0.167508	0.270266	0.450359	0.591691	1.03167	0.765554	1.33912	0.863656
ncRNA_inter_chr2_1831	0.533333	3.2	2.66667	4	0.8	0.8	1.06667	1.33333
ncRNA_inter_chr2_1832	0	0	0	0	0	0	0	0
ncRNA_inter_chr2_1833	0	0	0	0	0	0	0	0
ncRNA_inter_chr2_1834	0	3.6	2.4	3.6	1.6	0	1.2	1.2
ncRNA_inter_chr2_1835	0.585366	2.82927	2.43902	2.43902	1.07317	1.26829	1.26829	0.390244
ncRNA_inter_chr2_1836	0	0	0	0	0	0	0	0
ncRNA_inter_chr2_1837	0	0	0	0	0	0	0	0
ncRNA_inter_chr2_1838	0	0	0	0	0	0	0	0
ncRNA_inter_chr2_1839	0	0	0	0	0	0	0	0
ncRNA_inter_chr2_1840	0	0	0	0	0	0	0	0
ncRNA_inter_chr2_1841	0	0	0	0	0	0	0	0
ncRNA_inter_chr2_1842	0	0	0	0	0	0	0	0
ncRNA_inter_chr2_1843	0	0	0	0	0	0	0	0
ncRNA_inter_chr2_1844	0	0	0	0	0	0	0	0
ncRNA_inter_chr2_1845	0	0	0	0	0	0	0	0
ncRNA_inter_chr2_1846	0	0	0	0	0	0	0	0
ncRNA_inter_chr2_1847	0	0	0	0	0	0	0	0
ncRNA_inter_chr2_1848	0	0	0	0	0	0	0	0
ncRNA_inter_chr2_1849	0	0	0	0	0	0	0	0
ncRNA_inter_chr2_1850	1.2	1.4	2.4	0.4	0.6	1	0.6	1.8
ncRNA_inter_chr2_1851	0	0	0	0	0	0	0	0
ncRNA_intra_chr2_1852	0	0	0	0	0	0	0	0
ncRNA_as_chr2_1853	0.285714	0	0.571428	0.571428	1.14286	0.571428	1.42857	0.857143
ncRNA_as_chr2_1854	0.296296	0.444444	0.296296	0.592593	1.62963	1.03704	1.18519	0.148148
ncRNA_as_chr2_1855	0	0	0	0	0	0	0	0
ncRNA_as_chr2_1856	0.799999	0	2.4	1.6	0.799999	0.799999	0	2.4
ncRNA_inter_chr2_1857	0	1.33333	0.666666	0.666666	0	1.33333	0	2.66666
ncRNA_inter_chr2_1858	0	0	0	2	0	0	2	2
ncRNA_inter_chr2_1859	0	0	0	0	0	0.999999	0.999999	2
ncRNA_inter_chr2_1860	0.533333	0	0	1.06667	1.33333	0.533333	0.8	1.33333
ncRNA_inter_chr2_1861	0.787879	1.69697	1.63636	2.48485	1.09091	1.39394	0.484848	1.0303
ncRNA_inter_chr2_1862	0.666666	0.666666	0.666666	2.66666	0.666666	0	1.33333	2
ncRNA_inter_chr2_1863	0	3.99998	0	0	3.99998	0	0	0
ncRNA_inter_chr2_1864	0	0	0	0	3.99999	0	0	0
ncRNA_inter_chr2_1865	0	0	0	0	0	0	0	0
ncRNA_inter_chr2_1866	0	0	0	0	0	0	0	0
ncRNA_inter_chr2_1867	0	0	0	0	0	0	0	0
ncRNA_inter_chr2_1868	0	1000000	0	0	0	0	0	0
ncRNA_inter_chr2_1869	0	0	1000000	0	0	0	0	0
ncRNA_as_chr2_1870	0.999999	0	3	3	0.999999	0.999999	2	0
ncRNA_inter_chr2_1871	3.99998	3.99998	0	7.99997	0	0	0	3.99998
ncRNA_inter_chr2_1872	0	0	0	0	0	0	0	0
ncRNA_inter_chr2_1873	0	9.99998	2	12	0	0	0	3.99999
ncRNA_inter_chr2_1874	3.99999	5.99999	0	3.99999	2	0	2	0
ncRNA_inter_chr2_1875	0.571428	0.571428	0.571428	0	1.14286	1.14286	0.571428	1.14286
ncRNA_inter_chr2_1876	0	0	3.99998	3.99998	0	3.99998	0	0
ncRNA_inter_chr2_1877	1.45455	1.27273	4.36364	2.90909	0.727273	2	0.363636	0.909091
ncRNA_inter_chr2_1878	0	0	0	0	0	0	0	0
ncRNA_inter_chr2_1879	2	0	0	0	0	0	2	2
ncRNA_inter_chr2_1880	0.345794	1.19626	2	1.57944	1.00935	0.943925	0.990654	1.05607
ncRNA_inter_chr2_1881	0	0	0	0	0	0	0	0
ncRNA_inter_chr2_1882	0	1000000	0	0	0	0	0	0
ncRNA_inter_chr2_1883	0	0	0	0	0	0	0	0
ncRNA_as_chr2_1884	0.4	1.9	0.6	0.9	0.5	0.9	1.8	0.8
ncRNA_as_chr2_1885	0.875	2.125	1.125	1.25	1.125	0.875	0.375	1.625
ncRNA_inter_chr2_1886	1.28	4.8	2.56	1.12	0.32	1.6	0.16	1.92
ncRNA_inter_chr2_1887	0.0422833	0.257928	0.283298	0.363636	0.372093	2.30444	0.549683	0.773784
ncRNA_inter_chr2_1888	2.28571	4	2.28571	0	0.571428	2.28571	0.571428	0.571428
ncRNA_inter_chr2_1889	1.60554	3.31488	4.47751	5.46021	0.615917	2.05536	0.456747	0.871972
ncRNA_inter_chr2_1890	2.84211	3.75439	5.68421	5.08772	0.666667	1.4386	0.947368	0.947368
ncRNA_inter_chr2_1891	0.275862	0.827586	1.51724	0.689655	0.413793	1.65517	0.551724	1.37931
ncRNA_inter_chr2_1892	0	0	0	0	0	0	0	0
ncRNA_as_chr2_1893	0	0	0	0	0	0	0	0
ncRNA_inter_chr2_1894	0	0	0	0	0	0	0	0
ncRNA_inter_chr2_1895	0	0	0	0	0	0	0	0
ncRNA_inter_chr2_1896	0	0	0	0	0	0	0	0
ncRNA_inter_chr2_1897	0	0	0	0	0	0	0	0
ncRNA_as_chr2_1898	2.33333	0	1.33333	1.33333	1.33333	1	1	0.666666
ncRNA_as_chr2_1899	0.373125	0.339204	0.435747	1.29159	1.34116	1.10894	0.772342	0.77756
ncRNA_inter_chr2_1900	0.705882	2.11765	1.64706	5.52941	0.235294	0.823529	1.17647	1.76471
ncRNA_inter_chr2_1901	0	5	0.999999	4	0.999999	0.999999	2	0
ncRNA_inter_chr2_1902	0.656716	1.73134	1.25373	1.31343	1.67164	0.537313	0.835821	0.955224
ncRNA_inter_chr2_1903	0	0	0	0	0	0	0	0
ncRNA_as_chr2_1904	0.705882	1.69412	1.12941	1.74118	0.705882	0.988235	1.12941	1.17647
ncRNA_inter_chr2_1905	1.56522	3.30435	2.6087	1.73913	1.21739	0.695652	0.521739	1.56522
ncRNA_inter_chr2_1906	0.347871	1.35649	1.29311	1.202	0.662303	1.19526	1.02456	1.11788
ncRNA_inter_chr2_1907	0	0	0	0.666666	1.33333	0	1.33333	1.33333
ncRNA_inter_chr2_1908	0	1.33333	2.66666	0	1.33333	1.33333	1.33333	0
ncRNA_inter_chr2_1909	0	0	0	0	0.999999	0	0.999999	2
ncRNA_inter_chr2_1910	0	0	0	2	0	0	0	3.99999
ncRNA_inter_chr2_1911	0	0	0	0.571428	1.71429	1.14286	0.857143	0.285714
ncRNA_as_chr2_1912	1.33333	3.42857	3.23809	3.61905	0.857143	0.952381	1.14286	1.04762
ncRNA_as_chr2_1913	0	0	0	0	3.99998	0	0	0
ncRNA_inter_chr2_1914	0.666666	1.33333	2	4.66666	1.33333	1.33333	1.33333	0
ncRNA_inter_chr2_1915	12	15.9999	0	3.99998	0	0	0	3.99998
ncRNA_inter_chr2_1916	0	3.99999	2	5.99999	0	3.99999	0	0
ncRNA_inter_chr2_1917	0	0	0	1000000	0	0	0	0
ncRNA_intra_chr2_1918	0	0	0	0	0	0	0	0
ncRNA_inter_chr2_1919	1.07692	2.46154	2	2.46154	0.461538	0.923077	1.23077	1.38462
ncRNA_as_chr2_1920	0	0.727272	1.09091	0.363636	0.727272	0.727272	0.727272	1.81818
ncRNA_inter_chr2_1921	0.363636	2.78788	3.51515	2.18182	1.21212	0.969697	0.848485	0.969697
ncRNA_as_chr2_1922	0	0	0	0	0	0	0	0
ncRNA_inter_chr2_1923	0	0	0	0	0	0	0	0
ncRNA_inter_chr2_1924	0	0	0	0	0	0	0	0
ncRNA_inter_chr2_1925	0.212585	2.05571	0.859824	1.01314	0.899338	0.97639	1.28322	0.841055
ncRNA_inter_chr2_1926	0.571428	1.71428	0.571428	0	0.571428	0.571428	2.85714	0
ncRNA_inter_chr2_1927	0	0	0	0	0	0	0	3.99998
ncRNA_inter_chr2_1928	1.33333	0	2.66666	3.99999	0	0	3.99999	0
ncRNA_inter_chr2_1929	0	0	0	0	0	3.99998	0	0
ncRNA_inter_chr2_1930	0.857143	0.285714	1.42857	2.57143	1.71429	0.571428	0	1.71429
ncRNA_inter_chr2_1931	0	0	0	2	0	0	0	4
ncRNA_inter_chr2_1932	0.666666	0.666666	0.666666	0.666666	2	0	0	2
ncRNA_inter_chr2_1933	0	1.89474	2.10526	5.05263	1.89474	0.842105	0.631579	0.631579
ncRNA_inter_chr2_1934	0.675556	1.04889	2.27556	3.98222	1.17333	1.12	0.675556	1.03111
ncRNA_inter_chr2_1935	0.659794	1.27835	2.20619	3.34021	0.989691	1.07216	0.762887	1.17526
ncRNA_inter_chr2_1936	1.17647	3.68627	4.78431	2.19608	0.941176	1.17647	1.41176	0.470588
ncRNA_inter_chr2_1937	0	1.2	6	1.2	0.8	1.6	0.8	0.8
ncRNA_inter_chr2_1938	2.66667	3.11111	7.11111	2.66667	0	0.888888	1.33333	1.77778
ncRNA_inter_chr2_1939	1000000	0	1000000	0	0	0	0	0
ncRNA_inter_chr2_1940	0	0	0	0	0	0	0	0
ncRNA_inter_chr2_1941	0	0	0	0	0	0	0	0
ncRNA_inter_chr2_1942	0	0	0	0	0	0	0	0
ncRNA_inter_chr2_1943	0	0	0	0	0	0	0	0
ncRNA_inter_chr2_1944	0	0	0	0	0	0	0	0
ncRNA_inter_chr2_1945	0	0	0	0	0	0	0	0
ncRNA_inter_chr2_1946	0	0	0	0	0	0	0	0
ncRNA_inter_chr2_1947	0	0	0	0	0	0	0	0
ncRNA_inter_chr2_1948	0	0	0	0	0	3.99998	0	0
ncRNA_inter_chr2_1949	0	0	0	0	0	0	0	0
ncRNA_inter_chr2_1950	0	0	0	0	0	0	0	0
ncRNA_inter_chr2_1951	0	1000000	1000000	1000000	0	0	0	0
ncRNA_inter_chr2_1952	1.6	0.799999	0	2.4	0.799999	1.6	1.6	0
ncRNA_inter_chr2_1953	0.387097	0.774193	1.29032	1.93548	0.645161	1.41935	1.16129	0.774193
ncRNA_inter_chr2_1954	0	0	2.4	0.799999	1.6	1.6	0	0.799999
ncRNA_inter_chr2_1955	0	0	0	0	0	0	0	0
ncRNA_inter_chr2_1956	0	0.888888	0	1.33333	0	0.888888	1.33333	1.77778
ncRNA_inter_chr2_1957	0	0	0.363636	1.09091	1.81818	1.45454	0.727272	0
ncRNA_inter_chr2_1958	0	0	0	0	0	0	0	3.99998
ncRNA_inter_chr2_1959	1.26316	1.82456	1.54386	1.54386	0.912281	0.77193	0.842105	1.47368
ncRNA_inter_chr2_1960	0	0.6	0.4	0.6	1	0.4	0.6	2
ncRNA_as_chr2_1961	2.66666	1.33333	1.33333	0	0.666666	0.666666	0.666666	2
ncRNA_as_chr2_1962	1.6	3.2	2.4	4	0	0.799999	0.799999	2.4
ncRNA_inter_chr2_1963	0.4	0.733333	1.6	2.13333	1.13333	0.2	0.133333	2.53333
ncRNA_inter_chr2_1964	0.2	0.2	1.2	1.2	1.4	0.8	0.2	1.6
ncRNA_as_chr2_1965	0.275132	0.0634921	0.634921	0.910053	0.910053	0.656085	0.465608	1.96825
ncRNA_as_chr2_1966	0.105838	0.0695	0.217267	0.18779	1.44667	0.861953	0.622832	1.06855
ncRNA_intra_chr2_1967	0	0	0	0	0	0	0	0
ncRNA_intra_chr2_1968	0	0	0	0	0	0	0	0
ncRNA_inter_chr2_1969	0.784314	2.43137	2.11765	3.37255	0.313725	1.56863	0.862745	1.2549
ncRNA_as_chr2_1970	0.533333	0.533333	0	1.06667	0.8	1.6	1.06667	0.533333
ncRNA_as_chr2_1971	0	0	0	0	0	0	0	0
ncRNA_inter_chr2_1972	1.6	1.6	0.799999	2.4	0	0.799999	2.4	0.799999
ncRNA_as_chr2_1973	0.883117	1.55844	2.07792	1.92208	0.935065	0.831169	0.935065	1.2987
ncRNA_inter_chr2_1974	0	0.999999	0.999999	3	3	0.999999	0	0
ncRNA_inter_chr2_1975	0	0	0	0	0	0	0	0
ncRNA_inter_chr2_1976	0	0	0	0	0	0	0	0
ncRNA_as_chr2_1977	1.6	0.799999	0.799999	1.6	0	2.4	0.799999	0.799999
ncRNA_as_chr2_1978	5.99999	5.99999	0	2	0	2	2	0
ncRNA_inter_chr2_1979	0.333333	0.333333	0.666666	1.66667	2.33333	0.333333	0.666666	0.666666
ncRNA_inter_chr2_1980	0	0	0	0	0	0	0	0
ncRNA_inter_chr2_1981	0	0	0	0	0	0	0	0
ncRNA_inter_chr2_1982	0	0	0	0	0	0	0	0
ncRNA_as_chr2_1983	0.0655738	0.327869	0.327869	0.131148	0.852459	0.52459	0.721311	1.90164
ncRNA_as_chr2_1984	0	0	0	0	0	0	3.99998	0
ncRNA_inter_chr2_1985	0	0	0.666666	3.33333	0.666666	1.33333	1.33333	0.666666
ncRNA_inter_chr2_1986	2.28571	2.28571	4	4.57143	0	2.85714	1.14286	0
ncRNA_inter_chr2_1987	0.774193	1.80645	1.67742	1.80645	0.774193	0.903226	0.645161	1.67742
ncRNA_inter_chr2_1988	1.29032	1.67742	1.41935	1.80645	0.903226	0.774193	1.03226	1.29032
ncRNA_inter_chr2_1989	2.16667	5.16667	8.66667	5	0.5	1.66667	1	0.833333
ncRNA_inter_chr2_1990	1.48541	2.90716	4.19098	3.08753	0.594164	1.48541	0.721485	1.19894
ncRNA_inter_chr2_1991	0	1.33333	0	0.666666	0.333333	2	0.333333	1.33333
ncRNA_inter_chr2_1992	0.8	1.12	2.96	2	1.36	0.24	1.12	1.28
ncRNA_inter_chr2_1993	2	3.99999	0	3.99999	3.99999	0	0	0
ncRNA_inter_chr2_1994	0	3.99998	0	7.99997	0	0	0	3.99998
ncRNA_inter_chr2_1995	0	0	0	0	0	0	0	0
ncRNA_inter_chr2_1996	0.561403	2.10526	2.87719	1.47368	1.40351	0.491228	1.68421	0.421053
ncRNA_inter_chr2_1997	0	0	0	0	1.33333	0	2.66666	0
ncRNA_inter_chr2_1998	1.33333	0	0	0	1.33333	2.66666	0	0
[truncated: 13,560 more rows]

## Sheet: Table S2C_M-biased Genes CohDep
Table S2C. Male-biased Genes Cohesin Depletion Experiment
Gene Expression (G118 + Relative expression in Nipbl)																	Distance to m-biased DHS OR m-biased K27ac						Distance to male-biased DHS					Distance to Male-biased K27ac					m-biased DHS AND K27ac proximal? (1=yes, 0 = no)	Distance to SI(robust) DHS				Distance to male-biased CTCF or male-biased Cohesin
chrom	start	stop	Gene	TAD	M/F FC	F Expression	M Expression	Avg KD	nipbl_1	nipbl_2	nipbl_3	nipbl_4	Ctl_1	Ctl_2	Ctl_3	Ctl_4	chr	start	stop	DHS or Peak ID	Distance Either	DHS or K27ac?	chr	start	stop	DHS Name	Distance DHS	chr	start	stop	K27ac Peak ID	Distance K27		chrom	start	stop	distance	chrom	start	stop	Distance	CTCF or Cohesin?
chr4	60595027	60595028	_Mup10_	TAD830_chr4	3.01434	1760.02	5115.39	0.537856	0.326979	0.587046	0.575638	0.683264	1.15069	0.887054	0.817742	1.14449	chr4	60152759	60152907	Male_(standard)	442121	DHS	chr4	60152759	60152907	Male_(standard)	442121	chr4	61720787	61721532	24798	1125760	0	chr4	60604610	60604761	9583	chr4	57794949	57795554	2799474	CTCF
chr7	52870860	52870861	_Fgf21_	TAD1436_chr7	3.08789	0.39334	1.17531	0.367001	0.5432	0.42123	0.372276	0.141951	0.56136	2.2206	1.00534	0.201722	chr7	52809002	52809445	32459	61416	K27ac	chr7	53993969	53996459	Male_(standard)	1123109	chr7	52809002	52809445	32459	61416	0	chr7	52871733	52871914	873	chr7	51496587	51496903	1373958	CTCF
chr11	51940246	51940247	_Mir3061_	TAD2233_chr11	3.09965	1.07091	3.17043	0.672284	0	0.956854	0.691899	0.916441	0.675089	0.896018	1.4681	0.736435	chr11	51901225	51901367	Male_(standard)	38880	DHS	chr11	51901225	51901367	Male_(standard)	38880	chr11	51432612	51432981	4975	507266	0	chr11	51911600	51913020	27227	chr11	52162276	52162546	222030	CTCF
chr10	70644788	70644789	_C730027H18Rik_	TAD2074_chr10	3.15839	1.27077	3.90883	0.452174	0.625153	0.41362	0.363335	0.42305	1.3186	0.698137	0.984571	0.995104	chr10	70655421	70656364	Male_(standard)	10633	DHS	chr10	70655421	70656364	Male_(standard)	10633	chr10	70844920	70846364	3141	200132	0	chr10	70644109	70645245	0	chr10	70642778	70643232	1557	CTCF
chr19	4498583	4498584	_2010003K11Rik_	TAD3409_chr19	3.19303	1.81421	5.55449	3.59765	7.08834	3.356	2.52347	1.55351	0.8266	1.80658	0.567239	0.795916	chr19	4497891	4499585	18003	0	K27ac	chr19	4597584	4597684	Male_(less_stringent)	99001	chr19	4497891	4499585	18003	0	0	chr19	4496663	4498844	0	chr19	4820584	4821587	322001	Coh
chr10	75356141	75356142	_Derl3_	TAD2080_chr10	3.29134	0.468028	1.42362	0.102141	0.176664	0.0851996	0.0682422	0.0816011	0.934027	1.63861	0.0804439	1.33769	chr10	74958283	74959255	3162	396887	K27ac	chr10	74757134	74757392	Male_(standard)	598750	chr10	74958283	74959255	3162	396887	0	chr10	75355601	75356496	0	chr10	74656672	74657173	698969	Coh
chr4	104549000	104549001	_C8a_	TAD885_chr4	3.35069	49.2632	159.064	0.0183365	0.0155394	0.0188305	0.0162651	0.0234441	1.21805	0.736206	0.985666	1.06006	chr4	104512958	104513867	25270	35134	K27ac	chr4	104512188	104513196	Male_(robust)	35805	chr4	104512958	104513867	25270	35134	0	chr4	104548629	104549456	0	chr4	105921557	105922040	1372557	Coh
chr4	61748346	61748347	_Mup3_	TAD830_chr4	3.46006	1007	3357.07	0.0461653	0.0131175	0.049363	0.0475677	0.0764595	0.89833	0.690128	1.17183	1.23971	chr4	61720787	61721532	24798	26815	K27ac	chr4	61819476	61819885	Male_(robust)	71130	chr4	61720787	61721532	24798	26815	0	chr4	61748019	61749426	0	chr4	57794949	57795554	3952793	CTCF
chr12	105282653	105282654	_Serpina12_	TAD2513_chr12	3.55468	2.38724	8.1763	0.719688	1.86878	0.358106	0.342682	0.337524	0.987114	0.657954	1.11233	1.24198	chr12	105266347	105266703	Male_(robust)	15951	DHS	chr12	105266347	105266703	Male_(robust)	15951	chr12	105339168	105339937	8492	56515	0	chr12	105282501	105282709	0	chr12	106077134	106077584	794481	CTCF
chr13	56397912	56397913	_Cxcl14_	TAD2626_chr13	3.58402	0.487863	1.65892	0.492278	0.495147	0.2939	0.471789	0.71779	3.35914	0.0825641	0.225464	0.312153	chr13	56401880	56402273	Male_(robust)	3968	DHS	chr13	56401880	56402273	Male_(robust)	3968	chr13	56456276	56456656	9623	58364	0	chr13	56441935	56442193	44023	chr13	55545542	55546014	851899	Coh
chr15	6395331	6395332	_C9_	TAD2871_chr15	3.65713	96.7605	341.336	0.333713	0.209103	0.274764	0.440714	0.423604	1.38958	0.694419	0.884637	1.03131	chr15	6395865	6397837	Male_(robust)	534	DHS	chr15	6395865	6397837	Male_(robust)	534	chr15	6187623	6188305	11960	207027	0	chr15	6394981	6395580	0	chr15	9266755	9267168	2871424	CTCF
chr10	89083994	89083995	_Slc17a8_	TAD2102_chr10	3.73165	1.07768	3.87458	0.423403	0.391362	0.431919	0.379413	0.507565	1.53461	1.24927	0.631417	0.584019	chr10	89062355	89063162	3658	20833	K27ac	chr10	89062083	89062650	Male_(robust)	21345	chr10	89062355	89063162	3658	20833	0	chr10	89086555	89087803	2561	chr10	88446244	88446536	637459	CTCF
chr6	128612401	128612402	_Clec2h_	TAD1364_chr6	3.97205	0.680508	2.65308	0.0174509	0.0166118	0.00986006	0.00855576	0.0354137	0.622614	0.669408	1.59352	1.11099	chr6	128612288	128613476	31266	0	K27ac	chr6	128430784	128432448	Male_(standard)	179954	chr6	128612288	128613476	31266	0	0	chr6	128599808	128600036	12366	chr6	129210118	129210411	597717	Coh
chr19	39723532	39723533	_Cyp2c67_	TAD3479_chr19	4.98606	29.5282	142.204	0.552407	0.26245	0.616089	0.549326	0.803759	0.595352	0.789223	1.25074	1.36451	chr19	39721752	39722427	Male_(robust)	1106	DHS	chr19	39721752	39722427	Male_(robust)	1106	chr19	39303717	39304486	18864	419047	0	chr19	39723378	39723789	0	chr19	34830972	34831587	4891946	CTCF
chr1	184695035	184695036	_Susd4_	TAD246_chr1	5.06315	0.500074	2.51481	0.172153	0.276951	0.123291	0.151764	0.142798	1.22183	0.75178	0.783052	1.2393	chr1	184693846	184694188	Male_(standard)	848	DHS	chr1	184693846	184694188	Male_(standard)	848	chr1	184538981	184540228	2064	154808	0	chr1	184732641	184733400	37606	chr1	184688325	184688619	6417	Coh
chrX	146981958	146981959	_Alas2_	TAD3596_chrX	5.36431	7.27436	37.8179	0.039328	0.0422259	0.0445065	0.0345412	0.0375962	0.810954	0.764419	1.21586	1.20838	chrX	146981999	146983473	38773	41	K27ac	chrX	147925472	147925737	Male_(standard)	943514	chrX	146981999	146983473	38773	41	0	chrX	146986227	146986885	4269	chrX	140472055	140472253	6509706	Coh
chr4	60434824	60434825	_Mup9_	TAD830_chr4	5.57641	546.508	2938.78	0	0	0	0	0	2.89853	0.240444	0.26264	0.237144	chr4	60152759	60152907	Male_(standard)	281918	DHS	chr4	60152759	60152907	Male_(standard)	281918	chr4	59325257	59325554	24759	1109271	0	chr4	60444415	60444569	9591	chr4	57794949	57795554	2639271	CTCF
chr1	21288393	21288394	_Gm4956_	TAD14_chr1	5.77579	0.190702	1.11193	0.00395889	0.00513772	0.00228717	0.0019846	0.00657168	0.609963	0.640383	1.11358	1.63285	chr1	21293797	21295716	111	5404	K27ac	chr1	21323775	21324106	Male_(standard)	35382	chr1	21293797	21295716	111	5404	0	chr1	21294301	21295099	5908	chr1	34519624	34520064	13231231	CTCF
chr4	61256864	61256865	_Mup17_	TAD830_chr4	6.06641	289.033	1689.89	0.0261701	0.0114462	0.0452524	0.0236651	0.0253624	2.71531	0.268888	0.285985	0.729782	chr4	61676712	61676936	Male_(standard)	419848	DHS	chr4	61676712	61676936	Male_(standard)	419848	chr4	61720787	61721532	24798	463923	0	chr4	61189242	61189811	67054	chr4	57794949	57795554	3461311	CTCF
chr19	8206472	8206473	_Slc22a28_	TAD3413_chr19	6.38941	0.851375	5.3305	0.0672471	0.0246879	0.0580917	0.050407	0.138343	0.870658	0.52634	1.17395	1.42685	chr19	8548684	8548783	Male_(less_stringent)	342212	DHS	chr19	8548684	8548783	Male_(less_stringent)	342212	chr19	8549613	8550806	18204	343141	0	chr19	7967608	7967891	238582	chr19	7510729	7511195	695278	Coh
chr4	61443258	61443259	_Mup19_	TAD830_chr4	6.71714	5.94795	38.2331	0	0	0	0	0	2.72205	0	0.493297	0.445411	chr4	61676712	61676936	Male_(standard)	233454	DHS	chr4	61676712	61676936	Male_(standard)	233454	chr4	61720787	61721532	24798	277529	0	chr4	61450803	61451121	7545	chr4	57794949	57795554	3647705	CTCF
chr8	74736736	74736737	_Cib3_	TAD1683_chr8	8.23509	0.337525	2.70533	6.85635	2.32034	9.34058	7.56123	8.4303	0.987815	1.21482	1.07159	0.71889	chr8	75541426	75541975	Male_(robust)	804690	DHS	chr8	75541426	75541975	Male_(robust)	804690	chr8	73389412	73389661	34864	1347076	0	chr8	74739004	74739266	2268	chr8	73082191	73082669	1654068	Coh
chr4	61180518	61180519	_Mup16_	TAD830_chr4	9.09191	2.92624	25.5439	0.0678165	0.0476717	0.0782448	0.0619695	0.0860751	2.61411	0.199074	0.30881	0.877743	chr4	61676712	61676936	Male_(standard)	496194	DHS	chr4	61676712	61676936	Male_(standard)	496194	chr4	61720787	61721532	24798	540269	0	chr4	61187578	61187862	7060	chr4	57794949	57795554	3384965	CTCF
chr4	60514832	60514833	_Mup1_	TAD830_chr4	9.98678	42.3074	407.821	0.0178302	0.0280244	0.0215665	0.0122519	0.0101889	1.76093	0.331728	0.726582	1.18062	chr4	60152759	60152907	Male_(standard)	361926	DHS	chr4	60152759	60152907	Male_(standard)	361926	chr4	59325257	59325554	24759	1189279	0	chr4	60444415	60444569	70264	chr4	57794949	57795554	2719279	CTCF
chr8	107655698	107655699	_Ces4a_	TAD1722_chr8	10.0163	0.138346	1.34438	0.00574784	0.019433	0	0.00375331	0	1.21461	0.101263	0.920277	1.75777	chr8	107646082	107646332	Male_(standard)	9367	DHS	chr8	107646082	107646332	Male_(standard)	9367	chr8	107629440	107630518	35390	25181	0	chr8	107655465	107655856	0	chr8	107534932	107535440	120259	CTCF
chr5	87853228	87853229	_Ugt2b38_	TAD1060_chr5	14.6127	0.365777	5.32325	0.211298	0.057955	0.305047	0.0526754	0.437517	0.755945	0.592623	0.665954	1.98334	chr5	87854754	87854997	Male_(standard)	1526	DHS	chr5	87854754	87854997	Male_(standard)	1526	chr5	87508895	87509763	27671	343466	0	chr5	87865237	87865608	12009	chr5	90939391	90939752	3086163	Coh
chr4	60965030	60965031	_Mup14_	TAD830_chr4	24.2063	4.75256	111.305	0.0373555	0.00769161	0.0504779	0.0553973	0.0373436	1.84535	0.345256	0.687707	1.12153	chr4	61676712	61676936	Male_(standard)	711682	DHS	chr4	61676712	61676936	Male_(standard)	711682	chr4	61720787	61721532	24798	755757	0	chr4	61187578	61187862	222548	chr4	57794949	57795554	3169477	CTCF
chr4	60736153	60736154	_Mup12_	TAD830_chr4	35.1878	3.79783	129.564	0.0327119	0.0131973	0.0572819	0.0363222	0.0253211	1.54816	0.623734	0.739153	1.08792	chr4	60152759	60152907	Male_(standard)	583247	DHS	chr4	60152759	60152907	Male_(standard)	583247	chr4	61720787	61721532	24798	984634	0	chr4	60604610	60604761	131393	chr4	57794949	57795554	2940600	CTCF
chr4	60083347	60083348	_Mup7_	TAD830_chr4	66.9935	12.3623	802.776	0.0257918	0.00874788	0.0337869	0.035518	0.0261458	1.41148	0.366802	0.811493	1.41021	chr4	60083190	60083476	Male_(robust)	0	DHS	chr4	60083190	60083476	Male_(robust)	0	chr4	59325257	59325554	24759	757794	0	chr4	60083822	60084188	475	chr4	57794949	57795554	2287794	CTCF
chr4	60675267	60675268	_Mup11_	TAD830_chr4	71.5453	0.474321	33.5671	0.0320485	0.0106097	0.0417019	0.0378846	0.0392785	2.11223	0.26262	0.523794	1.10131	chr4	60152759	60152907	Male_(standard)	522361	DHS	chr4	60152759	60152907	Male_(standard)	522361	chr4	61720787	61721532	24798	1045520	0	chr4	60604610	60604761	70507	chr4	57794949	57795554	2879714	CTCF
chr4	61715151	61715152	_Mup20_	TAD830_chr4	71.7123	20.9222	1444.94	0.304312	0.0753469	0.530832	0.229764	0.393475	0.997922	0.223149	1.30101	1.47791	chr4	61720787	61721532	24798	5636	K27ac	chr4	61676712	61676936	Male_(standard)	38216	chr4	61720787	61721532	24798	5636	0	chr4	61715875	61716147	724	chr4	57794949	57795554	3919598	CTCF
chr4	115084227	115084228	_Cyp4a12b_	TAD906_chr4	124.888	0.0704067	9.01447	0.0225096	0.0101002	0.0143882	0.0156061	0.0508157	0.973254	0.311573	1.22061	1.4933	chr4	114998720	114999011	Male_(standard)	85217	DHS	chr4	114998720	114999011	Male_(standard)	85217	chr4	114957216	114958400	25495	125828	0	chr4	115170104	115170459	85877	chr4	114797157	114798044	286184	Coh
chr19	12770278	12770279	_Keg1_	TAD3426_chr19	3.45943	35.354	117.926	0.412151	0.534711	0.408231	0.418782	0.303281	0.615683	0.701428	1.48947	1.19321	chr19	12759425	12760273	18352	10006	K27ac	chr19	12759212	12759563	Male_(standard)	10716	chr19	12759425	12760273	18352	10006	1	chr19	12769983	12770480	0	chr19	15622840	15623189	2852562	CTCF
chr7	53998350	53998351	_Saa1_	TAD1441_chr7	3.52827	445.037	1508.56	9.53721	5.79367	6.9746	22.7644	2.99494	2.77825	0.939022	0.101942	0.180501	chr7	53998266	53998687	Male_(standard)	0	DHS	chr7	53998266	53998687	Male_(standard)	0	chr7	53998590	53999506	32488	240	1	chr7	54001151	54002267	2801	chr7	51496587	51496903	2501448	CTCF
chr7	54007201	54007202	_Saa2_	TAD1441_chr7	3.64443	347.919	1218.27	8.80932	3.87893	1.67458	28.1048	1.92544	2.61234	1.03928	0.122978	0.224734	chr7	54006842	54007253	Male_(robust)	0	DHS	chr7	54006842	54007253	Male_(robust)	0	chr7	53998590	53999506	32488	7696	1	chr7	54002479	54002940	4262	chr7	51496587	51496903	2510299	CTCF
chr15	102019474	102019475	_Csad_	TAD3004_chr15	3.64856	16.449	57.7018	0.0627662	0.0705261	0.0622734	0.0827419	0.0380225	0.446129	0.23277	1.91291	1.40801	chr15	102017076	102019449	13598	26	K27ac	chr15	102013654	102013886	Male_(standard)	5589	chr15	102017076	102019449	13598	26	1	chr15	102019244	102019662	0	chr15	100423214	100423693	1595782	Coh
chr7	36539473	36539474	_Dpy19l3_	TAD1429_chr7	3.66971	0.644821	2.30451	0.689718	0.819239	0.488261	0.775581	0.702413	0.81129	0.675563	1.17824	1.33351	chr7	36538745	36539497	32307	0	K27ac	chr7	36531684	36532553	Male_(robust)	6921	chr7	36538745	36539497	32307	0	1	chr7	36539045	36540000	0	chr7	36508145	36508429	31045	Coh
chr17	34941371	34941372	_Cyp21a1_	TAD3195_chr17	4.37781	0.321418	1.36731	1.43333	1.56507	0.979767	1.95222	1.27898	2.34514	0.672814	0.482525	0.489309	chr17	34960122	34960417	15806	18751	K27ac	chr17	34960274	34960662	Male_(robust)	18903	chr17	34960122	34960417	15806	18751	1	chr17	34945503	34946168	4132	chr17	34708773	34709564	231808	Coh
chr1	58169978	58169979	_Aox3_	TAD62_chr1	5.31553	33.0026	169.161	0.0692801	0.0896216	0.0732071	0.0502374	0.0668239	0.950993	0.487203	1.11917	1.44261	chr1	58171725	58172319	Male_(standard)	1747	DHS	chr1	58171725	58172319	Male_(standard)	1747	chr1	58158963	58159669	402	10310	1	chr1	58169758	58170560	0	chr1	61696351	61696883	3526373	Coh
chr6	85781884	85781885	_Nat8_	TAD1288_chr6	5.83133	1.03019	5.88427	2.30854	4.617	2.02395	1.66763	1.01154	1.1551	0.784943	0.871456	1.18574	chr6	85781801	85782068	Male_(standard)	0	DHS	chr6	85781801	85782068	Male_(standard)	0	chr6	85770524	85772710	30357	9175	1	chr6	85784585	85784864	2701	chr6	85773845	85774219	7666	Coh
chr18	12802040	12802041	_Ttc39c_	TAD3287_chr18	6.1176	14.4349	85.3234	0.878643	1.15466	0.87301	0.729992	0.792001	1.04437	0.721355	1.13413	1.10007	chr18	12795658	12806476	16891	0	K27ac	chr18	12800152	12801263	Male_(robust)	778	chr18	12795658	12806476	16891	0	1	chr18	12801517	12803038	0	chr18	12808742	12809129	6702	CTCF
chr3	131006145	131006146	_Cyp2u1_	TAD730_chr3	6.32973	1.96057	11.9861	0.35299	0.409003	0.197185	0.249423	0.570279	1.66342	0.36712	0.877305	1.09161	chr3	131003915	131006122	23810	24	K27ac	chr3	131010553	131011111	Male_(standard)	4408	chr3	131003915	131006122	23810	24	1	chr3	131005414	131006512	0	chr3	130986111	130986487	19659	Coh
chr3	98449457	98449458	_Hsd3b5_	TAD674_chr3	6.53852	14.1313	89.3761	0.000716128	0.00157355	0.000466997	0.000405222	0.000447275	0.849236	0.247516	1.6069	1.29618	chr3	98447354	98450304	23289	0	K27ac	chr3	98449383	98449685	Male_(robust)	0	chr3	98447354	98450304	23289	0	1	chr3	98433142	98434160	15298	chr3	95119203	95119784	3329674	CTCF
chr7	94395157	94395158	_Nox4_	TAD1498_chr7	6.77809	0.516643	3.40189	0.318313	0.265087	0.389616	0.294191	0.336921	1.0969	0.909657	1.05111	0.941809	chr7	94394942	94395632	Male_(less_stringent)	0	DHS	chr7	94394942	94395632	Male_(less_stringent)	0	chr7	94394970	94395609	32952	0	1	chr7	94383539	94383840	11318	chr7	94714996	94715396	319839	Coh
chr3	18143338	18143339	_Cyp7b1_	TAD559_chr3	7.29573	12.89	90.8918	1.29675	1.46989	1.08951	1.26792	1.41146	0.980844	0.449942	0.963498	1.60565	chr3	18141334	18144683	22246	0	K27ac	chr3	18142585	18144330	Male_(robust)	0	chr3	18141334	18144683	22246	0	1	chr3	18141704	18142291	1048	chr3	18154419	18154713	11081	Coh
chr19	4037912	4037913	_Gstp1_	TAD3407_chr19	7.99025	82.8287	638.738	0.102637	0.124446	0.115351	0.0963681	0.0784688	0.907604	0.296774	1.38021	1.41522	chr19	4035955	4036962	17964	951	K27ac	chr19	4035052	4035253	Male_(standard)	2660	chr19	4035955	4036962	17964	951	1	chr19	4037589	4038276	0	chr19	3964021	3964368	73545	Coh
chr3	94497493	94497494	_Selenbp2_	TAD662_chr3	8.44688	22.4966	183.563	0.921426	1.61685	0.708885	0.528213	0.868546	0.708786	0.171887	1.13356	1.98569	chr3	94496322	94497027	23067	467	K27ac	chr3	94500366	94500570	Male_(less_stringent)	2873	chr3	94496322	94497027	23067	467	1	chr3	94497073	94497809	0	chr3	95119203	95119784	621710	CTCF
chr15	4677208	4677209	_C6_	TAD2870_chr15	8.76068	4.24511	35.8833	0.684943	0.504545	0.597544	0.653837	1.01119	1.07236	0.440069	1.16632	1.32117	chr15	4676867	4678044	Male_(robust)	0	DHS	chr15	4676867	4678044	Male_(robust)	0	chr15	4677225	4679705	11944	17	1	chr15	4674889	4675126	2083	chr15	9266755	9267168	4589547	CTCF
chr17	34960399	34960400	_C4a_	TAD3195_chr17	9.90014	2.01318	19.286	1.09134	2.88721	0.307053	0.563218	0.650729	2.44938	0.142562	0.742309	0.665025	chr17	34960122	34960417	15806	0	K27ac	chr17	34960274	34960662	Male_(robust)	0	chr17	34960122	34960417	15806	0	1	chr17	34951745	34952286	8114	chr17	34708773	34709564	250836	Coh
chr19	4042221	4042222	_Gstp2_	TAD3407_chr19	12.151	0.725951	8.44375	0.335788	0.564722	0.251398	0.342794	0.189184	0.912179	0.386752	1.08369	1.59212	chr19	4045532	4046153	17966	3311	K27ac	chr19	4045832	4046501	Male_(robust)	3611	chr19	4045532	4046153	17966	3311	1	chr19	4037589	4038276	3946	chr19	3964021	3964368	77854	Coh
chr15	82282805	82282806	_Cyp2d9_	TAD2973_chr15	12.4126	29.7951	357.117	1.05381	0.959771	1.08544	0.951892	1.26027	1.27378	0.507041	1.16882	1.05032	chr15	82282559	82282991	Male_(robust)	0	DHS	chr15	82282559	82282991	Male_(robust)	0	chr15	82282805	82284062	13129	0	1	chr15	82268399	82268773	14033	chr15	82268281	82268788	14018	CTCF
chr4	61811875	61811876	_Mup21_	TAD830_chr4	18.5489	12.7817	229.116	0.0630202	0.0104575	0.0815353	0.0511287	0.111468	0.793908	0.351615	1.31099	1.5433	chr4	61810565	61811979	24809	0	K27ac	chr4	61819476	61819885	Male_(robust)	7601	chr4	61810565	61811979	24809	0	1	chr4	61811744	61812208	0	chr4	57794949	57795554	4016322	CTCF
chr14	66285238	66285239	_Scara5_	TAD2812_chr14	24.9261	0.0927462	2.24992	0.0232131	0.0261518	0.0149683	0.0303058	0.0223006	1.22972	0.719522	1.19592	0.8525	chr14	66285035	66285956	Male_(robust)	0	DHS	chr14	66285035	66285956	Male_(robust)	0	chr14	66285165	66287033	11412	0	1	chr14	66237161	66237454	47785	chr14	66216336	66216896	68343	CTCF
chr6	85770966	85770967	_Cml5_	TAD1288_chr6	26.5238	0.308308	8.23661	0.540176	0.420056	0.752009	0.52342	0.4853	1.45267	0.845417	0.668425	1.03066	chr6	85770524	85772710	30357	0	K27ac	chr6	85770637	85771245	Male_(standard)	0	chr6	85770524	85772710	30357	0	1	chr6	85784585	85784864	13619	chr6	85773845	85774219	2879	Coh
chr17	31266556	31266557	_Tff3_	TAD3185_chr17	29.2591	0.111503	3.68347	3.27091	3.3353	2.22717	3.88161	3.68279	1.50418	0.178254	0.778838	1.51195	chr17	31270674	31271189	Male_(robust)	4118	DHS	chr17	31270674	31271189	Male_(robust)	4118	chr17	31270998	31271332	15630	4442	1	chr17	31275428	31275747	8872	chr17	30776738	30777029	489528	Coh
chr4	114971649	114971650	_Cyp4a12a_	TAD906_chr4	43.3178	2.44505	102.958	0.0523373	0.0150655	0.0362851	0.0255164	0.134563	1.39066	0.703235	0.783455	1.12241	chr4	114971459	114971689	Male_(standard)	0	DHS	chr4	114971459	114971689	Male_(standard)	0	chr4	114957216	114958400	25495	13250	1	chr4	115170104	115170459	198455	chr4	114797157	114798044	173606	Coh
chr19	46206387	46206388	_Elovl3_	TAD3492_chr19	44.1463	1.52669	64.5548	0.000400393	0	0.00048291	0.000209514	0.000925027	0.7424	0.378723	1.64757	1.23097	chr19	46206165	46206574	Male_(robust)	0	DHS	chr19	46206165	46206574	Male_(robust)	0	chr19	46206398	46211950	19108	11	1	chr19	46209840	46212013	3453	chr19	47487243	47487719	1280856	Coh
chrY	347053	347054	_Eif2s3y_	TADchrY_chrY	238.357	0.0644544	16.1097	1.11007	0.577128	1.53652	1.22722	1.14305	0.758979	1.00643	1.05579	1.1781	chrY	346291	347418	38855	0	K27ac	.	-1	-1	.	-1	chrY	346291	347418	38855	0	1	.	-1	-1	-1	chrY	209282	209645	137409	CTCF
chrY	582181	582182	_Uty_	TADchrY_chrY	289.416	0.0065525	2.16743	0.926795	0.630993	0.995032	0.988182	1.12925	1.04035	1.08183	0.911827	0.965129	chrY	581388	582172	38856	10	K27ac	.	-1	-1	.	-1	chrY	581388	582172	38856	10	1	.	-1	-1	-1	chrY	556450	556819	25363	CTCF
chrY	623056	623057	_Ddx3y_	TADchrY_chrY	304.839	0.0303213	9.60306	1.09676	0.526999	1.58444	1.2768	1.04232	0.829728	1.00132	1.02494	1.14371	chrY	621865	623012	38857	45	K27ac	.	-1	-1	.	-1	chrY	621865	623012	38857	45	1	.	-1	-1	-1	chrY	556450	556819	66238	CTCF
chrY	234229	234230	_Kdm5d_	TADchrY_chrY	487.537	0.00362709	1.90403	1.44307	1.10163	1.52479	1.63685	1.56517	0.987637	0.971512	1.01278	1.02698	chrY	233945	234714	38854	0	K27ac	.	-1	-1	.	-1	chrY	233945	234714	38854	0	1	.	-1	-1	-1	chrY	209282	209645	24585	CTCF

## Sheet: Table S2D_H3K27ac trackline
	Table S2D_H3K27ac trackline
Chromsome	Start	Stop	Category
chr1	3466270	3467842	1
chr1	3467996	3468899	1
chr1	4758427	4759145	1
chr1	4759288	4760098	1
chr1	7111390	7112476	-2
chr1	13456634	13457385	1
chr1	15823281	15823754	-1
chr1	20644449	20644997	2
chr1	21230721	21235709	1
chr1	21293797	21295716	-2
chr1	21296306	21296927	-2
chr1	21305128	21306056	-1
chr1	21306158	21308156	-2
chr1	21308255	21309331	-1
chr1	21310645	21311559	-1
chr1	21311633	21316889	-1
chr1	21317740	21319479	-2
chr1	23152588	23153467	-1
chr1	33270994	33271323	-2
chr1	33271531	33272028	-2
chr1	36329049	36330322	1
chr1	36526888	36527394	-2
chr1	37355418	37355907	-2
chr1	39162075	39163501	1
chr1	40213196	40214895	-1
chr1	40225974	40226966	-1
chr1	40228411	40229157	-1
chr1	40229215	40230052	-1
chr1	40245014	40245451	-2
chr1	40292015	40294863	-1
chr1	40298432	40299711	-1
chr1	51346016	51347887	1
chr1	51565521	51566200	-2
chr1	51568749	51569287	-1
chr1	52491136	52491659	-1
chr1	53346284	53349783	-1
chr1	55187337	55187899	1
chr1	56595758	56597009	-1
chr1	56597182	56598397	-1
chr1	58126134	58128331	-2
chr1	58128632	58130509	-2
chr1	58133018	58134794	-2
chr1	58135527	58139069	-1
chr1	58148372	58149562	-1
chr1	58154395	58156585	-1
chr1	58158963	58159669	-1
chr1	58772325	58774014	1
chr1	59234339	59235150	1
chr1	60880768	60883268	-1
chr1	61684988	61685965	-1
chr1	62855055	62856297	1
chr1	62856395	62857980	1
chr1	63776929	63777480	-1
chr1	64348282	64350135	1
chr1	64736141	64736532	-2
chr1	64782841	64784312	-1
chr1	64784537	64786336	-1
chr1	66864314	66864894	-1
chr1	67048076	67048925	1
chr1	67049048	67049812	1
chr1	67157754	67160038	1
chr1	67167917	67169388	1
chr1	71884041	71884712	1
chr1	72011307	72011950	-1
chr1	72073667	72074169	-2
chr1	72836541	72838934	-1
chr1	72870347	72870935	-1
chr1	74107468	74108670	-1
chr1	74128904	74129515	-1
chr1	74277021	74278168	-1
chr1	74341644	74343600	1
chr1	74425862	74426975	-1
chr1	74450775	74451555	1
chr1	74995637	74996418	-1
chr1	74996496	74998544	-1
chr1	75008501	75010370	-2
chr1	75053671	75054140	-2
chr1	75057018	75057940	-1
chr1	75060582	75062739	-1
chr1	75118424	75119264	-2
chr1	75650288	75650558	-1
chr1	78645623	78646412	-1
chr1	84395074	84396315	-1
chr1	84396537	84397670	-1
chr1	84414632	84417203	-1
chr1	87631830	87632958	1
chr1	88367244	88367966	-1
chr1	88608836	88609780	-1
chr1	88915062	88915839	-2
chr1	88916019	88918071	-2
chr1	88919282	88921686	-2
chr1	88921847	88922637	-2
chr1	88924552	88925469	-2
chr1	88925590	88925934	-2
chr1	88928465	88929094	-2
chr1	88929309	88930099	-2
chr1	89659185	89660562	1
chr1	89776575	89777103	1
chr1	89789292	89790177	-1
chr1	89790364	89791455	-1
chr1	89909682	89910386	1
chr1	89921046	89922459	1
chr1	89998652	89999699	-1
chr1	90037933	90038441	2
chr1	90063510	90064357	1
chr1	90076509	90078028	1
chr1	90660475	90660890	-2
chr1	93719272	93720260	-1
chr1	93799567	93800272	-1
chr1	94537941	94538507	1
chr1	94831337	94832258	1
chr1	95582118	95584902	-1
chr1	95589093	95590153	-1
chr1	95590274	95591078	-1
chr1	107797767	107798973	-1
chr1	109486381	109487250	1
chr1	109833429	109833802	-2
chr1	123247432	123248210	-1
chr1	127614255	127614621	2
chr1	128197892	128199087	-1
chr1	128942572	128942805	-2
chr1	129248698	129249904	-1
chr1	129252033	129253044	-1
chr1	129646595	129647331	-1
chr1	132553628	132554673	-1
chr1	132629882	132630451	-1
chr1	132663183	132664131	1
chr1	132969158	132970077	-1
chr1	133382954	133384175	1
chr1	133407563	133408074	1
chr1	133509297	133510094	-1
chr1	133510171	133511398	-1
chr1	133515598	133518273	-1
chr1	133519444	133520449	-1
chr1	133520545	133520952	-1
chr1	133521035	133521450	-1
chr1	133815978	133816463	-1
chr1	133876669	133877744	1
chr1	134542991	134544658	-1
chr1	135122186	135124772	-1
chr1	135962149	135962772	1
chr1	136117918	136119778	-1
chr1	136452951	136453590	-1
chr1	137718985	137719991	-1
chr1	138739134	138739998	-1
chr1	140106562	140107682	-1
chr1	140809503	140809977	-1
chr1	152981971	152982972	-1
chr1	153004493	153006704	-1
chr1	153014705	153015148	-1
chr1	153025058	153026044	-1
chr1	153111646	153112052	-1
chr1	153185334	153187324	-1
chr1	153188247	153189484	-1
chr1	154233155	154233775	-1
chr1	154246625	154247624	-1
chr1	154470473	154472274	1
chr1	155180313	155180932	-1
chr1	155327887	155328862	-1
chr1	157049294	157050268	1
chr1	157920582	157921391	-1
chr1	157921559	157922375	-2
chr1	162622081	162623413	-1
chr1	164782324	164784297	1
chr1	164784818	164785745	1
chr1	164801166	164801838	2
chr1	164801956	164802728	2
chr1	164804880	164805309	2
chr1	164826230	164827395	2
chr1	164827578	164828685	2
chr1	164896636	164897234	2
chr1	164911720	164916351	2
chr1	164916559	164917779	2
chr1	164917954	164919585	2
chr1	167415178	167417087	1
chr1	167636416	167638212	1
chr1	168195574	168196833	1
chr1	168208063	168209039	1
chr1	168209995	168210632	1
chr1	169288179	169288925	1
chr1	169289022	169289575	2
chr1	169308279	169308990	1
chr1	169317829	169318479	1
chr1	172357239	172358365	-1
chr1	172537537	172537841	-2
chr1	172537998	172538737	-1
chr1	173143207	173146960	1
chr1	176695061	176697014	-1
chr1	176697074	176698166	-1
chr1	176700122	176702909	-1
chr1	176850925	176851990	-1
chr1	177531852	177532468	-1
chr1	177532628	177533057	-1
chr1	177538465	177539210	-2
chr1	177581930	177582649	-1
chr1	177596089	177596443	-1
chr1	181766749	181768056	1
chr1	181796010	181796624	1
chr1	182332976	182334539	1
chr1	184121042	184121603	-1
chr1	184429337	184430930	-1
chr1	184492074	184494685	-1
chr1	184514597	184516322	-2
chr1	184518112	184518482	-2
chr1	184532639	184533056	-2
chr1	184538981	184540228	-1
chr1	188506027	188506499	-1
chr1	189578924	189579577	1
chr1	189583181	189584214	1
chr1	189586020	189587145	1
chr1	189587332	189588562	1
chr1	191740172	191741429	1
chr1	192032618	192033966	1
chr1	192896261	192896959	1
chr1	192898601	192899569	1
chr1	192921580	192922118	2
chr1	193282075	193282536	-1
chr1	193617971	193619226	-1
chr1	193645871	193646578	-2
chr1	193742811	193743249	-2
chr1	193745874	193746329	-2
chr1	193746755	193747710	-2
chr1	193768970	193770762	-2
chr1	193770811	193771275	-1
chr1	193916593	193916886	-1
chr1	193926752	193928037	1
chr1	194239932	194240923	1
chr1	194916119	194916595	1
chr1	195142382	195142972	1
chr1	197048224	197049513	-1
chr10	5673945	5674355	1
chr10	5674555	5675714	1
chr10	5720493	5720988	1
chr10	5721116	5722306	1
chr10	5726968	5728909	1
chr10	5732666	5735513	1
chr10	5741957	5742425	2
chr10	5755466	5756652	1
chr10	7914896	7916217	-1
chr10	8603020	8604831	1
chr10	16795044	16796176	2
chr10	17271553	17272188	-2
chr10	17394016	17394396	1
chr10	17394589	17395616	1
chr10	18038444	18039108	-2
chr10	18086187	18088752	-1
chr10	18400796	18401508	2
chr10	18806007	18806664	-2
chr10	18806721	18807032	-2
chr10	18807306	18807970	-2
chr10	19668478	19669158	-1
chr10	19674554	19675792	-1
chr10	19711185	19712152	-1
chr10	20198553	20198869	-2
chr10	20393259	20394567	1
chr10	21148156	21148744	-1
chr10	21166671	21167262	-1
chr10	21167394	21167930	-1
chr10	21868290	21868663	2
chr10	22450535	22451167	-1
chr10	23430292	23431317	1
chr10	23805250	23806461	-1
chr10	23806586	23808009	-1
chr10	24183438	24183880	-2
chr10	24184016	24185113	-1
chr10	24555464	24555994	-1
chr10	24561082	24562646	-1
chr10	25316067	25317247	-1
chr10	26569118	26569766	-2
chr10	27811264	27813453	-1
chr10	28764315	28764669	-2
chr10	33505603	33506520	2
chr10	33506743	33507116	2
chr10	33508223	33509294	2
chr10	33509365	33510126	2
chr10	33533072	33534190	2
chr10	33534366	33534953	2
chr10	33535792	33536827	2
chr10	33537003	33537459	2
chr10	33567211	33567643	2
chr10	33570257	33570630	2
chr10	33572462	33573343	2
chr10	33625009	33625297	2
chr10	33926189	33927702	1
chr10	36857846	36858693	1
chr10	38891150	38891622	-1
chr10	38891818	38893450	-1
chr10	38893600	38894835	-1
chr10	39826568	39827857	-1
chr10	40090628	40091598	-2
chr10	40091776	40092457	-1
chr10	40092778	40093313	-1
chr10	40165795	40166673	-2
chr10	41396173	41397009	1
chr10	43462356	43462785	-1
chr10	43725648	43726180	-1
chr10	47371756	47372264	-2
chr10	47372456	47373553	-2
chr10	47374408	47375142	-2
chr10	52589864	52590971	-1
chr10	53759824	53760831	1
chr10	53790108	53790858	1
chr10	58740679	58741410	-1
chr10	58987622	58988464	1
chr10	59002376	59003186	1
chr10	59237197	59237890	-1
chr10	59240285	59241242	-1
chr10	59379158	59379936	-1
chr10	62616586	62620913	-1
chr10	62621232	62621660	-1
chr10	62845087	62845515	-1
chr10	62864770	62865966	-1
chr10	67553377	67555422	-1
chr10	67654334	67656136	-1
chr10	67693399	67694724	-1
chr10	67996263	67997423	-2
chr10	68202061	68202393	-1
chr10	69373638	69373989	-2
chr10	69404603	69405375	-1
chr10	70844920	70846364	-1
chr10	74957625	74958217	-1
chr10	74958283	74959255	-1
chr10	75242809	75244375	1
chr10	75247524	75248253	1
chr10	76031632	76033200	-1
chr10	76033300	76034192	-1
chr10	76034440	76036225	-1
chr10	76470088	76470665	-1
chr10	76864156	76865269	-1
chr10	79346628	79347335	-1
chr10	79428900	79429905	1
chr10	79869636	79870298	1
chr10	80157138	80158014	1
chr10	80695866	80696558	-1
chr10	82257579	82258858	-1
chr10	82340438	82341564	1
chr10	82773447	82774430	-1
chr10	82785932	82787391	-1
chr10	82787910	82789517	-1
chr10	82789665	82790572	-1
chr10	84220419	84221182	1
chr10	84315550	84315951	-1
chr10	84322754	84323291	-1
chr10	84507206	84507609	1
chr10	85860108	85861180	1
chr10	85861383	85861767	1
chr10	86334526	86336124	1
chr10	86492628	86493361	-2
chr10	86493496	86494316	-2
chr10	86494595	86495485	-2
chr10	87310345	87310816	2
chr10	87965415	87966696	-1
chr10	87970940	87971513	-1
chr10	87976844	87977785	-1
chr10	89062355	89063162	-1
chr10	89230823	89232299	1
chr10	92537559	92539169	-1
chr10	92674831	92675566	-1
chr10	93470618	93471946	-1
chr10	94604602	94605519	1
chr10	94605614	94606372	1
chr10	94609107	94610338	1
chr10	94614933	94615395	1
chr10	94723365	94724123	1
chr10	94871522	94871970	2
chr10	94876318	94877467	1
chr10	94877930	94879450	1
chr10	95158304	95158681	-1
chr10	95411827	95412852	-1
chr10	96284661	96285157	-1
chr10	96443754	96444245	-1
chr10	96444361	96444813	-2
chr10	96775080	96775737	-1
chr10	98817584	98818962	1
chr10	98847835	98848497	1
chr10	98922495	98924601	1
chr10	98929407	98930294	1
chr10	99016663	99017758	1
chr10	99017940	99018503	1
chr10	99018670	99019604	1
chr10	105278543	105279074	-1
chr10	106373403	106374106	2
chr10	106374399	106375412	2
chr10	106378014	106378616	2
chr10	106394193	106395243	2
chr10	106475440	106476308	2
chr10	106476608	106477512	2
chr10	106477900	106479043	2
chr10	106554300	106555101	1
chr10	106557568	106558500	1
chr10	106558711	106561772	1
chr10	106782234	106782843	-2
chr10	106789429	106790536	-2
chr10	106790778	106791899	-2
chr10	106792679	106794020	-1
chr10	106794188	106794814	-2
chr10	107946361	107947614	-1
chr10	110634892	110635602	-1
chr10	110773362	110773748	-1
chr10	111039343	111040252	-1
chr10	111272189	111272957	-1
chr10	112390505	112391284	1
chr10	112410531	112411978	1
chr10	114234193	114234868	-2
chr10	114235187	114236605	-2
chr10	114725187	114726070	1
chr10	114735963	114736999	-1
chr10	114773859	114774353	-1
chr10	115712611	115713152	1
chr10	116795209	116796044	-1
chr10	116873992	116874915	-1
chr10	117170214	117170843	-2
chr10	117173281	117174283	-2
chr10	117174462	117174861	-2
chr10	118137533	118138021	-2
chr10	118187107	118188257	-1
chr10	118188400	118190208	-1
chr10	118190389	118190899	-1
chr10	118202121	118203004	-1
chr10	118203161	118204400	-1
chr10	118698947	118700004	-1
chr10	118700137	118700900	-1
chr10	120787318	120789012	-1
chr10	120876098	120876449	-1
chr10	120905747	120907095	-1
chr10	120922639	120923487	-1
chr10	120923793	120925782	-1
chr10	120926025	120928510	-2
chr10	120929381	120930785	-2
chr10	120930829	120931783	-2
chr10	120934715	120935970	-2
chr10	120936115	120936546	-2
chr10	120936746	120937146	-1
chr10	120937376	120938070	-1
chr10	120946842	120948230	-2
chr10	123280205	123280756	1
chr10	123284004	123284699	2
chr10	124763889	124765420	1
chr10	124807448	124807767	2
chr10	125402639	125403144	-1
chr10	126516363	126519434	-1
chr10	126519491	126520405	-1
chr10	126574825	126575840	-1
chr10	126575952	126576920	-1
chr10	126586169	126587782	-1
chr10	126595652	126597164	-1
chr10	126605165	126605693	-1
chr10	127008004	127008375	1
chr10	127008638	127009140	2
chr10	127034205	127035382	1
chr10	127173370	127175215	1
chr10	127186560	127188040	1
chr10	127253213	127254248	2
chr10	127257971	127258295	2
chr10	127302221	127305305	1
chr10	127312082	127313334	1
chr10	127507807	127508711	-1
chr10	127644380	127645163	1
chr10	128180736	128182062	1
chr10	128215505	128216201	1
chr10	128242614	128243770	1
chr11	3837546	3838333	1
chr11	4102948	4103806	1
chr11	4561668	4562217	-1
chr11	4888836	4889487	1
chr11	5038901	5039516	-1
chr11	5399504	5402470	-1
chr11	5816084	5819235	-1
chr11	6341520	6342664	-1
chr11	7050683	7052462	1
chr11	11731759	11733216	1
chr11	11744756	11745710	1
chr11	11846180	11846948	-2
chr11	16645214	16648495	-1
chr11	21226109	21227072	-1
chr11	22273848	22274376	1
chr11	22395184	22395956	-1
chr11	22484557	22485796	-1
chr11	22487144	22489355	-1
chr11	23349890	23350360	-2
chr11	29432444	29432754	-2
chr11	29618745	29620653	1
chr11	29662308	29662952	1
chr11	29663062	29663590	2
chr11	32044680	32046393	-2
chr11	32050065	32051716	-1
chr11	33303695	33304686	-1
chr11	33946512	33946983	2
chr11	33947111	33948302	1
chr11	38494018	38494835	1
chr11	49076546	49077323	1
chr11	49837814	49838337	-1
chr11	49990123	49991265	-1
chr11	50014311	50015200	1
chr11	51432612	51432981	-1
chr11	51446158	51446488	2
chr11	51638180	51638901	1
chr11	53586714	53587653	1
chr11	53588956	53589825	1
chr11	53598888	53600507	1
chr11	53722429	53723212	-1
chr11	54829750	54830024	2
chr11	54842251	54843531	1
chr11	55878276	55878779	-2
chr11	55882860	55883315	-2
chr11	57996133	57998245	1
chr11	58024362	58025285	2
chr11	59840697	59841496	1
chr11	59845459	59848471	1
chr11	60046727	60047365	1
chr11	60215242	60215656	-1
chr11	60351168	60351440	-1
chr11	60609464	60610261	-1
chr11	61048696	61049666	1
chr11	61079467	61080660	1
chr11	61169859	61170767	1
chr11	61190295	61192353	1
chr11	62164933	62165617	-1
chr11	62222595	62223637	-2
chr11	62293344	62294263	-1
chr11	62314273	62314806	-1
chr11	63728187	63729635	-1
chr11	67440132	67442154	-1
chr11	67442365	67443100	-1
chr11	68504454	68505275	-1
chr11	69579385	69581140	1
chr11	69891099	69891590	-1
chr11	70265897	70266249	1
chr11	70272133	70273636	1
chr11	70618429	70618729	2
chr11	70625831	70626129	2
chr11	70685487	70686178	1
chr11	72988330	72989237	1
chr11	75346704	75347774	1
chr11	75474313	75474993	1
chr11	76835462	76836330	-1
chr11	77029702	77030100	-1
chr11	78008020	78008494	-2
chr11	78108388	78109272	-1
chr11	78141956	78142440	-1
chr11	79087555	79088275	1
chr11	79575784	79579307	-1
chr11	81828940	81829681	-1
chr11	81832145	81833456	-1
chr11	82379191	82379748	2
chr11	82380446	82380916	2
chr11	82765559	82766215	1
chr11	82804721	82805798	1
chr11	82833911	82834323	2
chr11	82878642	82880273	1
chr11	83632281	83634128	-1
chr11	84327219	84327547	-1
chr11	84494908	84496461	-2
chr11	85385020	85386083	1
chr11	85657854	85658275	1
chr11	85659635	85659945	2
chr11	86190383	86190869	-1
chr11	86387029	86389426	-2
chr11	86427702	86428865	-1
chr11	86441628	86443973	-1
chr11	87562440	87563032	2
chr11	87931357	87932408	1
chr11	88712472	88713613	-1
chr11	90249653	90250617	-1
chr11	93227778	93229169	-1
chr11	94494990	94495878	1
chr11	94852294	94853770	1
chr11	95112900	95114060	1
chr11	95320746	95323650	-1
chr11	95570377	95571041	-1
chr11	95638890	95639199	-1
chr11	95682396	95682937	-1
chr11	95683155	95685720	-1
chr11	95685827	95686686	-1
chr11	95688228	95688962	-1
chr11	95702557	95703758	1
chr11	97072294	97073404	1
chr11	97170897	97171638	1
chr11	97289711	97290085	-1
chr11	98412407	98412679	-1
chr11	100574694	100575078	1
chr11	100582831	100583998	1
chr11	101107700	101108598	1
chr11	101443591	101444217	1
chr11	101544123	101545383	-1
chr11	102402661	102405153	-1
chr11	102405238	102406731	-1
chr11	102622514	102623578	-1
chr11	102871530	102872568	-1
chr11	103123256	103124774	1
chr11	103125640	103126735	1
chr11	105995438	105998133	1
chr11	106521053	106522017	1
chr11	106536783	106537466	1
chr11	106836108	106836815	1
chr11	107178760	107179167	1
chr11	107179319	107180130	2
chr11	107312638	107314537	1
chr11	107327224	107328997	1
chr11	109361598	109362001	-2
chr11	109404467	109407468	-1
chr11	110006930	110007595	-1
chr11	111459948	111460773	1
chr11	112921837	112922383	-2
chr11	112922457	112923048	-1
chr11	112994023	112994707	-1
chr11	113471165	113472006	-1
chr11	113478437	113479012	-2
chr11	113569608	113570894	-1
chr11	114549332	114549707	-2
chr11	115105372	115106126	1
chr11	115294412	115295537	1
chr11	115307625	115311584	1
chr11	115311793	115312196	1
chr11	115322741	115325476	2
chr11	115638524	115638898	1
chr11	115639024	115639678	1
chr11	116061797	116064572	-1
chr11	116285002	116286309	1
chr11	116481702	116482570	1
chr11	116509414	116510213	1
chr11	117126516	117129030	-1
chr11	119797384	119798028	1
chr11	120177608	120179118	1
chr11	120209137	120209825	1
chr11	120383264	120384015	-1
chr11	120384152	120386127	-1
chr11	120387500	120388526	-1
chr11	120520400	120522976	1
chr11	120661522	120662401	-1
chr11	120925073	120925998	1
chr11	120944389	120945062	2
chr11	121184728	121185272	1
chr11	121301294	121301900	-1
chr12	7931070	7931564	-1
chr12	8096254	8096851	-1
chr12	8212048	8212595	-2
chr12	8212847	8216471	-1
chr12	8216742	8218082	-1
chr12	8221360	8221884	-1
chr12	8222080	8223091	-2
chr12	8223163	8225285	-1
chr12	8794385	8795774	1
chr12	8835154	8836583	1
chr12	8836937	8837917	1
chr12	8885850	8886665	1
chr12	12799227	12800163	-1
chr12	13002178	13002987	-1
chr12	13005819	13008257	-1
chr12	13729830	13731341	1
chr12	13736370	13737496	1
chr12	15658458	15660008	1
chr12	15856859	15857357	2
chr12	16876646	16877789	1
chr12	17432810	17433386	1
chr12	17513047	17513912	1
chr12	21146033	21148862	-1
chr12	25346199	25346737	-1
chr12	25797793	25798330	-1
chr12	25812708	25813080	2
chr12	25828515	25829202	1
chr12	25865944	25866314	-2
chr12	25909270	25911342	-1
chr12	25917803	25919661	-1
chr12	25919786	25921012	-1
chr12	25923914	25925562	-1
chr12	25933078	25934588	-1
chr12	25936503	25938602	-1
chr12	25949197	25950567	-2
chr12	25950677	25952295	-1
chr12	26513116	26514016	-1
chr12	29382148	29382858	-1
chr12	31025783	31027041	-2
chr12	31027279	31029170	-1
chr12	31620725	31621860	1
chr12	32601628	32603047	1
chr12	32991619	32991950	2
chr12	33646176	33646790	1
chr12	33986373	33986924	-1
chr12	45379007	45380634	-1
chr12	46048707	46049724	-1
chr12	52966954	52967839	-1
chr12	55303903	55304820	-1
chr12	55358041	55359234	1
chr12	55896727	55897186	1
chr12	56180945	56181435	-1
chr12	56547262	56548435	1
chr12	57156021	57156500	2
chr12	58052879	58053234	2
chr12	58972252	58972973	1
chr12	71043149	71043991	-1
chr12	72153252	72154362	-1
chr12	72154517	72155392	-1
chr12	72466368	72468891	-1
chr12	72819749	72820124	-2
chr12	72931213	72931859	-1
chr12	73098719	73099796	1
chr12	73179594	73180402	2
chr12	73887155	73888173	1
chr12	73892306	73893448	1
chr12	73893524	73894320	1
chr12	74969806	74970177	2
chr12	76764352	76766124	1
chr12	77532143	77532528	-1
chr12	78358336	78359171	2
chr12	78391311	78392555	1
chr12	78393561	78394299	1
chr12	78598807	78599120	2
chr12	78600956	78602919	2
chr12	78603105	78604336	1
chr12	79672396	79673311	-2
chr12	80634884	80636891	-1
chr12	80726961	80727844	1
chr12	81005844	81006567	1
chr12	82268303	82269233	1
chr12	82273614	82274958	1
chr12	82275164	82276475	1
chr12	84015392	84017167	-1
chr12	84752484	84753376	1
chr12	84765597	84767424	1
chr12	85129493	85130519	1
chr12	85130693	85132757	1
chr12	85251327	85252068	-1
chr12	85379316	85379544	2
chr12	85379670	85380399	1
chr12	85381942	85383228	2
chr12	85383535	85385181	2
chr12	85390947	85391731	2
chr12	85392763	85393663	1
chr12	85393761	85394139	1
chr12	85394311	85394589	2
chr12	85394811	85395121	2
chr12	86284298	86284838	-2
chr12	86289753	86290280	-1
chr12	86643244	86644173	-1
chr12	86737742	86738371	-1
chr12	86796509	86796962	-1
chr12	86812720	86814461	-1
chr12	86814507	86815496	-1
chr12	88236985	88238231	-1
chr12	92798479	92800615	-2
chr12	99762486	99762963	-2
chr12	99763098	99763826	-1
chr12	99962705	99964318	-1
chr12	99964379	99964898	-2
chr12	99972473	99972889	-1
chr12	99972958	99973845	-1
chr12	99978845	99979914	-1
chr12	100139207	100139656	-1
chr12	100655541	100657171	-1
chr12	100657261	100658772	-1
chr12	100669949	100670731	-1
chr12	101676459	101677150	1
chr12	103561756	103562516	2
chr12	103688819	103690892	1
chr12	103863740	103864075	-1
chr12	103928510	103930593	1
chr12	103931815	103934392	1
chr12	105339168	105339937	-1
chr12	105345334	105348336	-1
chr12	105615810	105616687	1
chr12	105625432	105626247	1
chr12	105626321	105627363	1
chr12	106282538	106283774	-1
chr12	106923563	106924536	-1
chr12	106993757	106995258	-1
chr12	109511354	109512815	1
chr12	109513004	109513605	1
chr12	111665017	111665977	1
chr12	112364114	112364968	-1
chr12	112667430	112668718	1
chr12	113146428	113147320	-1
chr12	113332628	113332917	-1
chr12	113339517	113340324	-1
chr12	113905725	113906326	1
chr12	113911352	113912478	1
chr12	113992011	113992269	-2
chr12	113999835	114000378	1
chr12	119534661	119535434	1
chr13	3609706	3610297	1
chr13	3741983	3743402	-1
chr13	4030482	4031891	-1
chr13	5859802	5860459	1
chr13	8696750	8697721	-1
chr13	8697908	8699210	-1
chr13	8699458	8700527	-1
chr13	8862084	8862725	-2
chr13	9051554	9052589	-1
chr13	9480070	9481131	-1
chr13	9481246	9482482	-1
chr13	10442932	10444052	-2
chr13	10444098	10445069	-1
chr13	10445173	10446246	-1
chr13	12641992	12643062	-1
chr13	14048795	14050053	-1
chr13	14086121	14086897	-2
chr13	14086969	14088173	-2
chr13	14118379	14118949	-1
chr13	14119014	14120017	-2
chr13	14126096	14127307	-1
chr13	14127888	14128881	-1
chr13	14141897	14142930	-1
chr13	16360731	16361882	-1
chr13	18180693	18181796	-2
chr13	18212978	18213437	-2
chr13	18213632	18214337	-2
chr13	18214876	18215346	-2
chr13	21116203	21116974	-1
chr13	21354357	21355071	-1
chr13	23515877	23516161	-1
chr13	23654520	23655218	-1
chr13	24441880	24443185	-1
chr13	24454042	24457156	-1
chr13	24457311	24458667	-1
chr13	24467373	24469571	-1
chr13	24483319	24484591	-1
chr13	24638305	24640637	-1
chr13	24649418	24649907	-2
chr13	24650039	24651088	-1
chr13	24980270	24981587	1
chr13	24983652	24984265	2
chr13	24984831	24986014	1
chr13	24986084	24986939	1
chr13	28160837	28161497	-2
chr13	28161716	28162399	-1
chr13	28187211	28188119	-1
chr13	28199240	28200490	-1
chr13	28200569	28201301	-2
chr13	30032238	30032705	2
chr13	30325382	30325998	-1
chr13	30326072	30326625	-2
chr13	30327201	30328081	-1
chr13	31572167	31573037	-1
chr13	31622313	31623115	-1
chr13	31623312	31624655	-2
chr13	31632268	31632818	-2
chr13	32893095	32893691	1
chr13	34437167	34437809	-1
chr13	35052549	35053158	2
chr13	35054655	35055869	2
chr13	35056098	35057014	2
chr13	35832761	35833061	-1
chr13	36697038	36698696	1
chr13	36698890	36699834	2
chr13	37597373	37599871	1
chr13	37600074	37601228	1
chr13	37735897	37736742	-1
chr13	37736949	37738728	-2
chr13	37842356	37842757	-2
chr13	39535328	39537273	-1
chr13	39538544	39539898	-2
chr13	40946312	40947103	-1
chr13	41012443	41013240	-1
chr13	41100259	41101723	-1
chr13	42464611	42465323	2
chr13	43325960	43327414	-1
chr13	43464893	43465584	-2
chr13	43594751	43596455	-1
chr13	43620191	43620888	-2
chr13	43625691	43626891	-1
chr13	43643165	43644855	-1
chr13	43955705	43957540	1
chr13	44935581	44936086	-1
chr13	45485156	45486931	1
chr13	46389985	46390756	2
chr13	47134309	47135099	-2
chr13	47137006	47138507	-1
chr13	47218130	47218998	1
chr13	47267518	47268802	-1
chr13	47276928	47280019	-1
chr13	49676467	49678415	-2
chr13	51323355	51323790	-2
chr13	51323911	51324894	-2
chr13	51967268	51968631	-1
chr13	54525691	54526748	-1
chr13	54531718	54532229	-1
chr13	54540390	54541343	-1
chr13	54541525	54542311	-1
chr13	54608376	54608854	-2
chr13	54664200	54664880	-1
chr13	54666787	54668226	-1
chr13	54682520	54684707	-1
chr13	54684816	54685941	-1
chr13	54690808	54691412	-1
chr13	54925282	54926064	-1
chr13	54926323	54926806	-1
chr13	54928954	54929535	-2
chr13	56456276	56456656	-1
chr13	56649940	56652013	1
chr13	56731687	56732118	1
chr13	56732254	56732781	2
chr13	56738999	56739411	2
chr13	57468326	57468598	-2
chr13	59014088	59015564	1
chr13	59015988	59017030	1
chr13	59060917	59061833	2
chr13	59061942	59062946	1
chr13	59100898	59101746	1
chr13	59104065	59105174	1
chr13	59105356	59106184	1
chr13	59110453	59111367	1
chr13	60585356	60587520	1
chr13	60587695	60591477	1
chr13	60594312	60595720	1
chr13	60674356	60675489	1
chr13	60675652	60676670	1
chr13	60706398	60708895	1
chr13	63667704	63668376	-1
chr13	64058676	64059880	-1
chr13	64253264	64254274	-1
chr13	64262676	64262930	-1
chr13	64336171	64336738	-1
chr13	69701803	69702926	-2
chr13	69702973	69704018	-1
chr13	69707428	69708160	-1
chr13	69715484	69716094	-1
chr13	69716729	69717138	-1
chr13	69720425	69721464	-1
chr13	69721673	69722682	-1
chr13	69735077	69735888	-1
chr13	69736211	69736957	-1
chr13	69748488	69750324	-1
chr13	69779623	69783872	-1
chr13	71006190	71006592	1
chr13	73870499	73871361	-1
chr13	74146476	74146774	-1
chr13	74199236	74199796	-1
chr13	75363285	75364238	-1
chr13	81147992	81148613	2
chr13	81148774	81149238	2
chr13	81453991	81455734	-1
chr13	81455892	81457033	-1
chr13	81478882	81479816	-2
chr13	81479949	81482387	-1
chr13	92094587	92094914	-2
chr13	92110821	92111096	-1
chr13	93124654	93124952	-1
chr13	93614513	93615534	-1
chr13	94308664	94309238	2
chr13	94680373	94681052	1
chr13	94681124	94681725	1
chr13	95026820	95029094	-1
chr13	95167829	95168521	-1
chr13	95168597	95170112	-1
chr13	96378648	96379157	-2
chr13	96379353	96380092	-1
chr13	96581177	96581732	1
chr13	97694683	97695504	-2
chr13	97730290	97731738	-1
chr13	97732326	97732932	-1
chr13	97733057	97734251	-1
chr13	97945061	97945874	2
chr13	97946057	97946754	2
chr13	101346329	101348627	-1
chr13	101612576	101613501	-1
chr13	101613591	101614317	-1
chr13	101619459	101620550	-1
chr13	101912979	101913625	1
chr13	102043673	102044470	1
chr13	102044602	102045209	1
chr13	102045356	102046857	2
chr13	102121308	102122466	1
chr13	102487087	102488863	-1
chr13	102547673	102549076	-1
chr13	102549424	102550153	-2
chr13	102645649	102647213	-2
chr13	104289121	104289403	-2
chr13	104289641	104290471	-1
chr13	104380125	104381477	-2
chr13	104381678	104382645	-2
chr13	104382969	104384430	-2
chr13	104391548	104392455	-2
chr13	104961915	104962679	1
chr13	105430065	105431291	1
chr13	105431452	105432376	1
chr13	108466603	108467012	2
chr13	110393720	110394391	-1
chr13	110394610	110395290	-1
chr13	111245022	111246154	-1
chr13	111692609	111693526	1
chr13	112860496	112861966	1
chr13	113120862	113122449	1
chr13	113126126	113127165	1
chr13	113541116	113542668	1
chr13	114208001	114208527	-1
chr13	114308004	114308838	-1
chr13	114325614	114326663	-1
chr13	114823891	114824426	-1
chr13	114849260	114850574	-1
chr13	114853712	114856016	-1
chr13	114858861	114859568	-1
chr13	114872672	114876600	-1
chr13	114877317	114879547	-1
chr13	115248397	115249920	-1
chr13	115250148	115250928	-1
chr13	115551405	115551699	2
chr14	8650489	8651851	-1
chr14	8654848	8656171	-1
chr14	8661638	8663427	-1
chr14	8667099	8668795	-1
chr14	8671888	8672618	-1
chr14	8683793	8684715	-1
chr14	8685172	8686459	-2
chr14	8771566	8772567	1
chr14	8865072	8865496	-2
chr14	9007426	9008277	-1
chr14	9008557	9008884	-2
chr14	9096342	9096888	-2
chr14	11990734	11991652	-1
chr14	11991932	11993356	-1
chr14	12401573	12402475	-1
chr14	18527653	18528148	-1
chr14	18556533	18557252	-1
chr14	18676458	18678396	-1
chr14	18735276	18735894	1
chr14	20526585	20528917	-1
chr14	21049593	21050986	-1
chr14	21061554	21062102	-1
chr14	21110406	21110733	-1
chr14	21133779	21134969	-2
chr14	21137562	21139503	-1
chr14	21748671	21750175	-1
chr14	21764152	21764661	-1
chr14	21764826	21765681	-1
chr14	21788944	21790576	-2
chr14	21803189	21804118	-1
chr14	21812546	21814666	-2
chr14	22339171	22340925	-1
chr14	26197635	26198965	1
chr14	26366950	26368386	1
chr14	26426364	26427985	1
chr14	26460091	26460524	1
chr14	26535870	26537190	1
chr14	26546679	26547272	1
chr14	28123166	28124991	-1
chr14	28492910	28494005	-1
chr14	30827143	30828529	-1
chr14	31489070	31489724	-1
chr14	31996464	31997449	1
chr14	32976921	32977740	-1
chr14	35165114	35170981	1
chr14	35204017	35205599	1
chr14	35211340	35213639	2
chr14	41825552	41827085	-1
chr14	41841911	41842588	-2
chr14	41846832	41847475	-2
chr14	41982434	41983907	-1
chr14	41984066	41985282	-1
chr14	45998262	45999507	-1
chr14	46034311	46034949	-1
chr14	46035052	46035612	-1
chr14	46310314	46311504	-1
chr14	46403602	46404113	-2
chr14	46404243	46404695	-2
chr14	47236082	47236985	-1
chr14	48093801	48094749	-1
chr14	51702581	51704380	-1
chr14	52556815	52558947	-1
chr14	52638800	52639355	1
chr14	55172613	55173504	-1
chr14	55698257	55698534	-1
chr14	55698613	55699441	-1
chr14	55702009	55702477	-1
chr14	55709754	55711224	-1
chr14	55771013	55771943	-1
chr14	55772162	55773334	-1
chr14	55775190	55776248	-2
chr14	55776364	55777268	-1
chr14	55778600	55780331	-1
chr14	56194015	56195336	-1
chr14	58016642	58017314	1
chr14	58042324	58042839	-1
chr14	61355147	61356857	1
chr14	62305055	62305597	1
chr14	62305638	62306767	1
chr14	62307512	62307775	2
chr14	62313354	62313698	2
chr14	62313906	62315205	2
chr14	64526765	64528345	1
chr14	64778024	64778704	1
chr14	65460335	65461989	-1
chr14	65469083	65470557	-1
chr14	65470718	65472883	-1
chr14	65472965	65474284	-1
chr14	65474437	65474972	-1
chr14	66234744	66237930	-1
chr14	66285165	66287033	-2
chr14	66333585	66335065	-2
chr14	66335234	66337715	-2
chr14	66337851	66339324	-2
chr14	66339536	66341404	-2
chr14	66391530	66392018	-2
chr14	66403124	66403513	-2
chr14	66403834	66404659	-2
chr14	66408173	66408784	-1
chr14	66700704	66701316	-2
chr14	66701794	66704409	-2
chr14	66704512	66710356	-1
chr14	66731665	66734170	-1
chr14	66748963	66749716	-1
chr14	66766641	66767308	-1
chr14	66771438	66772283	-1
chr14	66772409	66773192	-1
chr14	69078744	69079567	-1
chr14	69079634	69080035	-2
chr14	70465988	70466471	1
chr14	70722935	70724782	-1
chr14	70793725	70794015	-2
chr14	70810573	70811313	-1
chr14	71161577	71162827	-1
chr14	73924768	73925436	-1
chr14	75577968	75579540	1
chr14	76189770	76190363	-1
chr14	76190624	76191492	-1
chr14	76193292	76195414	-1
chr14	76201187	76203014	-1
chr14	76203124	76204516	-1
chr14	76206869	76208829	-1
chr14	76219281	76219969	-1
chr14	76220056	76220666	-1
chr14	76269782	76270609	-1
chr14	76905831	76906468	-1
chr14	76967395	76968100	-1
chr14	77211303	77212651	-2
chr14	79797305	79798227	-1
chr14	79918871	79919809	1
chr14	80032105	80033007	-1
chr14	87812733	87813359	-1
chr14	99262461	99263358	1
chr14	100743391	100744043	-1
chr14	117922259	117922853	-2
chr14	118420934	118421553	1
chr14	120229033	120230227	-1
chr14	120233885	120234559	-1
chr14	120656946	120657710	-1
chr14	121245025	121245889	1
chr14	121246036	121247176	1
chr14	121492717	121493156	-2
chr14	121550512	121551371	1
chr14	121871058	121871882	-1
chr14	122110193	122111735	1
chr15	3181240	3181776	1
chr15	3181833	3184835	1
chr15	3556742	3558130	-1
chr15	3558295	3559699	-1
chr15	4627842	4628591	-2
chr15	4628830	4629373	-2
chr15	4667702	4668420	-2
chr15	4668478	4669087	-2
chr15	4677225	4679705	-2
chr15	6167435	6168172	-2
chr15	6168414	6169374	-2
chr15	6169784	6174233	-2
chr15	6174417	6175399	-2
chr15	6175457	6176247	-2
chr15	6179128	6181799	-2
chr15	6187623	6188305	-1
chr15	9063956	9065922	-1
chr15	9529337	9529645	1
chr15	10107387	10110549	1
chr15	10110642	10111899	1
chr15	10113605	10114140	1
chr15	10130958	10132095	1
chr15	10133002	10136283	1
chr15	10138002	10140031	2
chr15	10140217	10144252	2
chr15	10149249	10151012	1
chr15	10153661	10155571	1
chr15	10155818	10157660	1
chr15	10158852	10159334	2
chr15	10191414	10193284	-1
chr15	10232484	10233683	-1
chr15	10237104	10238203	-1
chr15	10552378	10553762	1
chr15	10648244	10648625	-2
chr15	10762738	10764243	-1
chr15	10892398	10893154	-2
chr15	10941205	10941596	1
chr15	25414503	25415254	-1
chr15	25427976	25429203	-2
chr15	27373914	27374718	1
chr15	27861633	27862170	-1
chr15	30992302	30993637	-2
chr15	31046678	31047074	-2
chr15	31335850	31337297	-1
chr15	32942397	32944003	1
chr15	36402496	36403408	-1
chr15	36772611	36773517	-1
chr15	36828835	36829477	-2
chr15	36904957	36905979	-1
chr15	36921378	36921963	-1
chr15	38499433	38500668	-1
chr15	41060037	41060508	-1
chr15	42550854	42551315	1
chr15	43445571	43446603	-2
chr15	43446699	43447521	-2
chr15	44234721	44235829	-1
chr15	44507624	44508709	2
chr15	44509992	44510204	2
chr15	44520779	44522300	2
chr15	44549198	44549897	2
chr15	44569036	44570509	2
chr15	44570703	44571594	2
chr15	44577653	44578496	2
chr15	44578608	44579140	2
chr15	44579519	44580293	2
chr15	52907295	52908619	1
chr15	52999655	53001221	-1
chr15	54693286	54694955	-1
chr15	54695130	54696291	-1
chr15	54697419	54698172	-1
chr15	54698404	54699549	-1
chr15	54699792	54700698	-1
chr15	54700906	54701863	-1
chr15	54704383	54705438	-1
chr15	54873773	54874759	-1
chr15	54874903	54875894	-1
chr15	54983071	54984836	-1
chr15	54985455	54986105	-1
chr15	57541694	57542436	1
chr15	58972428	58973188	1
chr15	59146653	59148657	1
chr15	59311007	59312226	1
chr15	59313241	59314500	1
chr15	59505732	59505987	-1
chr15	59604441	59606051	-1
chr15	59606338	59609225	-1
chr15	60654985	60656523	1
chr15	60748819	60752843	2
chr15	60753295	60754085	2
chr15	60756436	60757351	2
chr15	60757754	60758290	2
chr15	60824306	60825596	2
chr15	60825774	60826059	1
chr15	60826119	60828134	2
chr15	60929823	60930216	2
chr15	60930438	60931203	2
chr15	61869198	61870135	-1
chr15	61946621	61947279	-1
chr15	61952270	61953244	-1
chr15	66440878	66442241	-2
chr15	66442635	66444389	-2
chr15	66444609	66445680	-2
chr15	66854938	66855961	1
chr15	66893765	66894488	-1
chr15	67174423	67174958	-1
chr15	67175088	67175690	-2
chr15	67177430	67177991	-1
chr15	67236645	67237292	1
chr15	67300817	67301766	-2
chr15	73561557	73564261	1
chr15	74752856	74754062	1
chr15	74759477	74760508	1
chr15	74788548	74792092	1
chr15	74834849	74835182	-2
chr15	74838291	74838592	2
chr15	75045196	75046710	1
chr15	75096519	75097077	1
chr15	75105037	75105624	1
chr15	75135068	75139703	1
chr15	75144042	75144938	1
chr15	75145138	75148366	1
chr15	75149263	75150071	2
chr15	75150982	75151664	2
chr15	75185936	75186945	1
chr15	75187049	75188120	1
chr15	75206630	75209760	1
chr15	75211737	75215585	1
chr15	75220964	75223466	1
chr15	75228421	75230362	1
chr15	75232493	75233628	1
chr15	75661688	75662296	-1
chr15	75816184	75816863	-1
chr15	75817184	75817868	-1
chr15	76023869	76024441	-1
chr15	76953093	76954828	1
chr15	76979725	76984283	1
chr15	77081238	77082143	-1
chr15	77205333	77206624	1
chr15	77240713	77241240	1
chr15	77752158	77753251	1
chr15	78427536	78428116	2
chr15	79177673	79179164	-1
chr15	79889955	79890564	1
chr15	81078225	81078602	-1
chr15	81078646	81080347	-1
chr15	81105830	81106312	-1
chr15	81129909	81131008	-2
chr15	81170223	81171175	-1
chr15	81171341	81171707	-1
chr15	81605013	81605790	1
chr15	82263767	82264680	-1
chr15	82265130	82266439	-1
chr15	82268274	82269663	-1
chr15	82273121	82275435	-2
chr15	82282203	82282641	-2
chr15	82282805	82284062	-2
chr15	82453500	82454171	-1
chr15	83033149	83034077	1
chr15	83353514	83354528	-1
chr15	83354603	83358784	-1
chr15	83962211	83962613	2
chr15	83999564	84000118	1
chr15	85593658	85594656	-1
chr15	85792394	85793291	-1
chr15	85793382	85794630	-1
chr15	86015012	86016166	1
chr15	88705774	88707287	-1
chr15	88726550	88726934	-2
chr15	90227468	90228624	-1
chr15	90843603	90844070	1
chr15	91009458	91010369	1
chr15	91020127	91022240	2
chr15	91022425	91023055	1
chr15	91105837	91106559	1
chr15	93425580	93426297	1
chr15	95579970	95580611	-2
chr15	96378525	96378957	1
chr15	96579759	96580770	1
chr15	97536326	97536701	1
chr15	97598491	97599127	1
chr15	98557736	98558531	-1
chr15	99768587	99769208	-1
chr15	99942432	99942940	-1
chr15	100007269	100007759	-1
chr15	100151227	100151715	-1
chr15	100231149	100232450	-1
chr15	100297107	100297448	-1
chr15	100504642	100505953	1
chr15	100935702	100936293	-1
chr15	100936379	100936984	-1
chr15	101804426	101806539	1
chr15	102017076	102019449	-1
chr15	102064657	102065433	1
chr16	3890780	3891314	-1
chr16	3894494	3895565	1
chr16	4395468	4396740	-1
chr16	4399308	4401621	-1
chr16	4489445	4489775	2
chr16	4654916	4655935	1
chr16	4669880	4671195	1
chr16	4829488	4830517	-1
chr16	4885159	4886120	-1
chr16	5136941	5137602	1
chr16	8738718	8739058	1
chr16	10664242	10664512	-2
chr16	10972563	10973589	-1
chr16	11329496	11331231	1
chr16	11403821	11405482	-1
chr16	11405553	11413092	-1
chr16	14193335	14195710	-1
chr16	14940000	14941095	1
chr16	16568804	16570084	-2
chr16	17044082	17044589	2
chr16	17531265	17533159	-2
chr16	18417453	18417715	-1
chr16	22698436	22698872	-2
chr16	23148927	23149726	-1
chr16	23444638	23445553	-2
chr16	23608856	23610438	1
chr16	24033892	24035272	-1
chr16	24044017	24046228	-1
chr16	24068153	24069641	-1
chr16	24077490	24078410	-2
chr16	24078521	24080677	-1
chr16	24080869	24082440	-2
chr16	24093842	24094389	-1
chr16	24232698	24233797	-1
chr16	24236653	24240866	-2
chr16	24240980	24241363	-2
chr16	24249328	24250281	-2
chr16	24396893	24402146	1
chr16	24438145	24438725	-1
chr16	25875007	25875907	-1
chr16	25876020	25879754	-2
chr16	25898699	25899321	-1
chr16	25899996	25901590	-1
chr16	25945043	25946293	-2
chr16	26563163	26564745	-1
chr16	26750115	26753089	-1
chr16	28990637	28991226	-2
chr16	30113527	30113998	1
chr16	30184599	30185641	1
chr16	30553306	30553880	2
chr16	30827517	30828106	1
chr16	32177134	32178034	1
chr16	32247329	32247881	-1
chr16	32665211	32666949	-1
chr16	32667021	32668486	-1
chr16	33062633	33063565	-1
chr16	34336612	34337098	-2
chr16	34957276	34958879	-1
chr16	35379763	35380360	1
chr16	35618060	35618935	-2
chr16	35632485	35633311	-1
chr16	35634452	35635218	-1
chr16	35741473	35746389	-2
chr16	35918450	35919697	1
chr16	36075410	36076608	-1
chr16	36944000	36945142	1
chr16	38057212	38058450	-1
chr16	38058529	38059699	-1
chr16	43070280	43074348	-1
chr16	43327329	43328417	-1
chr16	43330643	43331327	-2
chr16	45992353	45993939	-1
chr16	46849908	46850709	1
chr16	47171377	47171937	2
chr16	49532495	49533580	1
chr16	49533818	49534841	1
chr16	49839670	49840336	1
chr16	52249078	52249846	-2
chr16	52250044	52251129	-2
chr16	52266921	52267453	-2
chr16	52267605	52268556	-2
chr16	55814411	55816617	1
chr16	56784718	56787064	1
chr16	57128158	57129206	-1
chr16	59593684	59594590	-1
chr16	62924329	62925149	1
chr16	65665218	65666146	1
chr16	70259579	70260447	-1
chr16	70329100	70329722	-1
chr16	70330382	70331341	-2
chr16	70536613	70537362	-2
chr16	70537445	70538434	-2
chr16	76201709	76203228	2
chr16	76224446	76225608	1
chr16	76225715	76226768	1
chr16	76241424	76243125	1
chr16	76453501	76454170	-1
chr16	76454342	76456153	-2
chr16	77030035	77030498	-1
chr16	77387026	77387581	-1
chr16	77387788	77388865	-1
chr16	77402492	77404478	-1
chr16	78309665	78310659	-1
chr16	78554616	78555635	-1
chr16	78555745	78556756	-1
chr16	84745298	84746231	-1
chr16	85656255	85656837	-2
chr16	86815882	86817005	-1
chr16	86830103	86830683	-2
chr16	91460981	91462527	1
chr16	91547312	91547998	1
chr16	91850452	91852662	1
chr16	93368522	93370076	2
chr16	93589291	93591804	1
chr16	93591996	93592574	1
chr16	93815719	93817613	1
chr16	93822165	93822678	1
chr16	95679158	95680710	1
chr16	96076447	96076901	1
chr16	96549069	96549573	-2
chr16	97208456	97209023	-1
chr16	97503019	97503945	-2
chr16	97745229	97745836	-1
chr17	3239946	3240604	-1
chr17	3415391	3415698	2
chr17	4640827	4641265	-2
chr17	4641618	4642251	-1
chr17	5132744	5133344	-1
chr17	5208161	5208727	-1
chr17	5295908	5296252	-1
chr17	5754976	5755602	-1
chr17	5805573	5805912	-2
chr17	5964873	5965928	-1
chr17	8464394	8465312	1
chr17	8466127	8466836	1
chr17	10528067	10528743	1
chr17	13942083	13942669	-2
chr17	15205421	15206245	1
chr17	15272152	15273261	1
chr17	15311283	15311750	2
chr17	15511866	15513967	1
chr17	15849588	15849913	2
chr17	16997010	16999349	-1
chr17	17520957	17521252	1
chr17	18458918	18459848	-2
chr17	24390941	24392238	-1
chr17	25015148	25019775	1
chr17	25216284	25218091	1
chr17	25218283	25218528	2
chr17	25367374	25367992	2
chr17	25412503	25413525	-1
chr17	26022609	26023948	-1
chr17	26050517	26051002	1
chr17	26701554	26702015	-1
chr17	26738222	26740772	-1
chr17	26747548	26748370	-1
chr17	26768883	26770059	-1
chr17	26890590	26891038	1
chr17	27121936	27122900	-1
chr17	27773048	27773811	-1
chr17	28419546	28420343	-1
chr17	28422976	28424811	-1
chr17	28564918	28565980	1
chr17	28566144	28567339	1
chr17	28573366	28574476	1
chr17	28576028	28580052	1
chr17	28581914	28585897	1
chr17	28587948	28589561	1
chr17	28597659	28598557	1
chr17	28649236	28651110	1
chr17	29388535	29389044	1
chr17	29520701	29521800	-1
chr17	29550759	29551272	-2
chr17	29555994	29556994	-1
chr17	29557219	29558079	-1
chr17	29591935	29594015	-2
chr17	29622130	29624014	-1
chr17	29624120	29625090	-1
chr17	29625220	29625660	-1
chr17	30743969	30749577	-1
chr17	30749756	30750524	-1
chr17	30750706	30751421	-2
chr17	30754620	30755371	-1
chr17	30774827	30776523	-1
chr17	30776657	30777934	-1
chr17	30778082	30779289	-1
chr17	30790339	30791183	-2
chr17	30793864	30794619	-1
chr17	30794721	30796115	-1
chr17	30798347	30799151	-2
chr17	30799850	30800232	-1
chr17	30800530	30801578	-1
chr17	31211835	31213448	1
chr17	31270998	31271332	-2
chr17	31432080	31432469	-1
chr17	31615916	31617398	-2
chr17	31617729	31618116	-2
chr17	31618234	31618656	-2
chr17	31743439	31744436	-1
chr17	31744769	31745989	-1
chr17	31747110	31747440	-2
chr17	31808932	31809374	1
chr17	31988396	31989020	-1
chr17	32044449	32046045	1
chr17	32250754	32251618	-1
chr17	32773177	32774182	-2
chr17	32774392	32775147	-1
chr17	33964785	33965841	1
chr17	34323103	34324289	1
chr17	34324405	34325596	1
chr17	34334678	34335911	1
chr17	34341434	34342932	1
chr17	34354566	34355809	1
chr17	34361028	34361864	1
chr17	34726260	34727687	1
chr17	34960122	34960417	-2
chr17	34960466	34961061	-2
chr17	34961682	34962262	-2
chr17	34962822	34963145	-2
chr17	34972562	34973911	-1
chr17	35110962	35112793	-1
chr17	35257439	35258222	1
chr17	35355699	35356596	1
chr17	35394861	35395206	1
chr17	35400030	35400623	-1
chr17	35515867	35516386	2
chr17	36005141	36008138	1
chr17	36156585	36158881	1
chr17	36251172	36251396	-1
chr17	36258603	36259107	2
chr17	40943730	40944671	1
chr17	43407576	43408422	-1
chr17	43411727	43412309	-2
chr17	43412442	43413548	-1
chr17	44193078	44194074	-2
chr17	44194293	44195517	-2
chr17	44203475	44204522	-2
chr17	44204704	44208780	-2
chr17	44208887	44209882	-1
chr17	44238095	44238742	1
chr17	45779191	45779951	-1
chr17	45844408	45844745	1
chr17	45861405	45861774	-1
chr17	45861890	45862506	-2
chr17	45873068	45873727	-1
chr17	46005065	46005775	-2
chr17	46108802	46110361	1
chr17	46187661	46188330	1
chr17	46188610	46190351	1
chr17	46190535	46192106	2
chr17	46192483	46193380	1
chr17	46577627	46578251	-1
chr17	46580230	46583466	-1
chr17	46599453	46599812	2
chr17	47610127	47611579	-1
chr17	49071118	49071336	-2
chr17	49442949	49444540	-1
chr17	49444713	49445610	-1
chr17	49488874	49490248	-1
chr17	50282885	50283662	2
chr17	50283808	50284944	2
chr17	50527914	50530106	-1
chr17	50535899	50537446	-1
chr17	50658735	50659459	-1
chr17	51507098	51507641	-1
chr17	56547113	56547868	-2
chr17	56710459	56711067	1
chr17	56856507	56857102	-1
chr17	63751761	63754006	1
chr17	65116421	65117184	-1
chr17	66079452	66080109	1
chr17	66086569	66087119	1
chr17	68637112	68639867	-2
chr17	68661243	68661994	-2
chr17	71096864	71097654	1
chr17	71704394	71704909	-1
chr17	71707817	71708645	-2
chr17	71834509	71836287	1
chr17	72177663	72178121	-2
chr17	72178238	72178763	-2
chr17	72748151	72748833	1
chr17	78761255	78761841	1
chr17	78787020	78787622	-2
chr17	79998084	79999007	1
chr17	80000735	80002141	1
chr17	80021511	80023297	1
chr17	80892109	80892999	-2
chr17	81177208	81177604	-1
chr17	84457294	84458073	1
chr17	84534721	84535699	-1
chr17	84681759	84683519	-1
chr17	85049296	85050121	-1
chr17	85051804	85052999	-1
chr17	85141328	85143927	-1
chr17	85427704	85428804	-1
chr17	86796146	86797097	1
chr17	86797232	86798123	1
chr17	86838337	86838806	1
chr17	86840795	86841221	1
chr17	86862695	86864029	-1
chr17	86895209	86895591	-1
chr17	86895761	86896798	-1
chr17	86896894	86897591	-1
chr17	86901802	86902629	-1
chr17	86921708	86922802	-1
chr17	86922983	86925375	-1
chr17	86926392	86928664	-1
chr17	86931117	86932288	-1
chr17	86932496	86935031	-1
chr17	87680679	87681457	-1
chr17	88949437	88951464	1
chr17	89021020	89021931	-1
chr17	94139740	94140091	-2
chr18	3391269	3391685	-2
chr18	3418882	3422060	-1
chr18	3422906	3424755	-2
chr18	3507031	3507703	-2
chr18	3830541	3830999	-1
chr18	3838640	3839810	-1
chr18	8757620	8759461	1
chr18	9485211	9485529	-2
chr18	9485675	9486296	-2
chr18	9489198	9493361	-2
chr18	9502932	9504525	-2
chr18	9670788	9671214	-1
chr18	9783019	9784888	-1
chr18	10343542	10343790	1
chr18	10343953	10344867	1
chr18	10412932	10413648	2
chr18	10413860	10415494	2
chr18	10417534	10418627	2
chr18	10450620	10451372	1
chr18	10460506	10461816	1
chr18	10532557	10533032	1
chr18	10886533	10886850	2
chr18	10898685	10899212	1
chr18	10913570	10914011	2
chr18	10914527	10914907	2
chr18	10976600	10976987	1
chr18	11355541	11355857	2
chr18	11986301	11987149	1
chr18	12606829	12608678	-1
chr18	12682806	12683195	-2
chr18	12707403	12708460	-2
chr18	12708914	12712254	-2
chr18	12712439	12713902	-2
chr18	12714209	12717118	-2
chr18	12721002	12723486	-2
chr18	12792051	12795461	-2
chr18	12795658	12806476	-1
chr18	12806595	12809337	-1
chr18	12809446	12810356	-2
chr18	12810732	12814118	-1
chr18	12859141	12861846	1
chr18	12861915	12862901	1
chr18	12879162	12882148	1
chr18	12914856	12915525	-1
chr18	12942929	12945231	-1
chr18	12945364	12945754	-2
chr18	12945844	12947941	-1
chr18	12982165	12983710	-1
chr18	13547310	13548205	-2
chr18	13548387	13548601	-2
chr18	21085425	21086672	-1
chr18	21302926	21303649	-1
chr18	24170092	24170699	1
chr18	31925045	31926245	1
chr18	32331689	32332177	-1
chr18	32413511	32414313	-1
chr18	32714781	32717147	1
chr18	32717578	32719933	1
chr18	33350195	33350615	-2
chr18	35431553	35432345	-1
chr18	35437184	35437508	-2
chr18	35437631	35439063	-1
chr18	35813808	35815873	-1
chr18	35817261	35817616	-2
chr18	36007438	36008356	1
chr18	36101435	36101784	1
chr18	38371762	38372511	-1
chr18	38496995	38499399	1
chr18	38499878	38501356	1
chr18	38501539	38502105	2
chr18	38565406	38566863	1
chr18	38830753	38831745	1
chr18	38844319	38844780	1
chr18	38934827	38935454	1
chr18	38937180	38937767	1
chr18	39047405	39049059	1
chr18	39299666	39301017	2
chr18	39796008	39796710	1
chr18	39852834	39853752	-2
chr18	39875002	39875336	-2
chr18	42950556	42951000	2
chr18	43407796	43408393	2
chr18	43408482	43409200	1
chr18	43409428	43409984	2
chr18	43410342	43410893	2
chr18	44141351	44141928	1
chr18	45631963	45632403	-2
chr18	46563611	46565678	-1
chr18	46614956	46616034	-2
chr18	54016447	54016937	1
chr18	54284985	54286023	-2
chr18	55062002	55062615	1
chr18	56574553	56575209	-1
chr18	59282347	59282812	-2
chr18	60857732	60858514	-1
chr18	60898183	60899914	-1
chr18	60900986	60901434	-1
chr18	60928846	60929690	-2
chr18	61336981	61337372	-1
chr18	61517023	61517357	-1
chr18	61580592	61581500	-1
chr18	61797355	61797821	1
chr18	62062707	62063136	-1
chr18	62339791	62340224	1
chr18	64692855	64693492	-1
chr18	64765038	64769868	-1
chr18	64772872	64773704	-1
chr18	65092918	65094196	-1
chr18	65740096	65741209	1
chr18	65853533	65854288	1
chr18	66563856	66564372	-1
chr18	68092464	68094241	-1
chr18	69827160	69828413	-1
chr18	70727059	70727793	-1
chr18	74806110	74807148	1
chr18	75285087	75286312	1
chr18	75835388	75836368	-1
chr18	75977570	75978167	-1
chr18	75979877	75980272	-2
chr18	76131044	76132174	-1
chr18	76132529	76133670	-1
chr18	76178727	76179476	-1
chr18	76901942	76902406	-1
chr18	79306509	79307084	2
chr18	80409806	80412568	-1
chr18	80423160	80425157	-1
chr18	80433197	80434209	-1
chr18	80449358	80450572	-1
chr18	81388856	81389222	-1
chr18	83091205	83092222	2
chr18	90678742	90679489	1
chr19	3744174	3744461	-1
chr19	3904996	3906103	1
chr19	3949753	3950433	2
chr19	3950616	3951166	2
chr19	3957854	3959999	2
chr19	4018479	4019372	-1
chr19	4019433	4022761	-2
chr19	4023053	4024193	-2
chr19	4024566	4026430	-2
chr19	4032330	4033364	-1
chr19	4033625	4035334	-1
chr19	4035955	4036962	-2
chr19	4045532	4046153	-1
chr19	4046232	4047538	-1
chr19	4059767	4060178	1
chr19	4113209	4114476	2
chr19	4214318	4215243	1
chr19	4299366	4300499	1
chr19	4305377	4306333	1
chr19	4497891	4499585	-1
chr19	4698398	4698750	-1
chr19	5660722	5662166	1
chr19	5924082	5924812	1
chr19	6299739	6300178	2
chr19	7092786	7093880	1
chr19	7839396	7840189	2
chr19	7840381	7840767	2
chr19	7840972	7842036	2
chr19	7849210	7850586	2
chr19	7874197	7876755	2
chr19	7877241	7878210	2
chr19	8325970	8327710	2
chr19	8549613	8550806	-1
chr19	8752873	8755144	1
chr19	9121897	9122876	-1
chr19	12067963	12069287	-1
chr19	12069362	12070545	-1
chr19	12535195	12536377	1
chr19	12687584	12688410	-1
chr19	12745847	12746396	-1
chr19	12758512	12759227	-1
chr19	12759425	12760273	-1
chr19	16565644	16565957	-1
chr19	16572755	16573324	-1
chr19	17819387	17819875	1
chr19	17835846	17837216	1
chr19	20525209	20525996	-2
chr19	20541648	20543407	-1
chr19	21103789	21105103	-1
chr19	21699044	21701245	-1
chr19	21704134	21705158	-1
chr19	21706953	21708148	-2
chr19	21893125	21893776	1
chr19	23130442	23133343	-1
chr19	23134742	23135654	-2
chr19	23135881	23141350	-1
chr19	23141862	23143215	-1
chr19	23143384	23144596	-1
chr19	23148328	23150276	-1
chr19	23199448	23200426	-2
chr19	23200520	23201891	-2
chr19	23347843	23348337	-1
chr19	23559767	23560487	-1
chr19	24229707	24231509	1
chr19	26653440	26654305	-1
chr19	26654412	26654655	-2
chr19	26654749	26655802	-1
chr19	26674128	26674919	-2
chr19	27292109	27294126	1
chr19	28990677	28991077	2
chr19	29193738	29194860	-1
chr19	29441068	29442326	1
chr19	29445408	29446735	1
chr19	29446793	29447480	1
chr19	29572244	29573778	1
chr19	29827953	29828515	-2
chr19	29951783	29952518	1
chr19	29952653	29953714	1
chr19	30302265	30304085	1
chr19	32580149	32581064	1
chr19	32617825	32619782	1
chr19	32623816	32625038	1
chr19	32625253	32626231	1
chr19	32626362	32627199	1
chr19	32670116	32670919	1
chr19	32673615	32674893	1
chr19	32700137	32701301	1
chr19	32712126	32713242	1
chr19	32722698	32723569	1
chr19	32724833	32726053	1
chr19	32979133	32979911	1
chr19	32979926	32981307	1
chr19	33168930	33170847	-1
chr19	34266737	34268151	2
chr19	34288066	34288841	2
chr19	34749377	34750223	1
chr19	34760299	34761177	1
chr19	34779900	34782234	1
chr19	34786826	34790484	1
chr19	34790655	34793111	1
chr19	36598802	36599697	-2
chr19	36629188	36629703	-1
chr19	36761940	36762756	-1
chr19	37529378	37530065	-1
chr19	37935075	37935620	-1
chr19	39286586	39287275	-2
chr19	39303717	39304486	-2
chr19	39361562	39363000	1
chr19	39536666	39537722	2
chr19	39584270	39585078	2
chr19	39585310	39587161	2
chr19	40065921	40066520	2
chr19	40298879	40301428	1
chr19	40301742	40302827	1
chr19	40463310	40463710	-1
chr19	40734685	40735688	1
chr19	41126212	41128126	1
chr19	42763798	42764359	-1
chr19	43585489	43588511	1
chr19	43594949	43597329	1
chr19	43599313	43600575	1
chr19	44046914	44047527	-1
chr19	44075497	44076822	-1
chr19	44117737	44119590	-1
chr19	44974053	44974995	1
chr19	45396702	45397498	-1
chr19	46161735	46162510	-2
chr19	46162583	46163766	-2
chr19	46164286	46165005	-2
chr19	46165076	46166254	-2
chr19	46166413	46167929	-2
chr19	46170646	46172698	-2
chr19	46172847	46174096	-2
chr19	46177850	46178424	-2
chr19	46178635	46180218	-2
chr19	46183876	46184313	-2
chr19	46184490	46184749	-2
chr19	46198509	46199263	-2
chr19	46199356	46200002	-2
chr19	46205370	46206229	-2
chr19	46206398	46211950	-2
chr19	46480840	46482172	2
chr19	46557621	46559961	1
chr19	47480263	47481120	1
chr19	47964557	47966024	1
chr19	48780421	48781443	2
chr19	48955397	48956494	1
chr19	49434510	49435030	-2
chr19	55266351	55267003	-1
chr19	55268513	55270187	-1
chr19	55270363	55270904	-1
chr19	55292891	55293083	-2
chr19	55622996	55624218	-1
chr19	57316290	57317048	-1
chr19	57388824	57389572	1
chr19	57477837	57478464	-1
chr19	57999041	58001084	-2
chr19	58494174	58495828	-2
chr19	58511109	58512394	-1
chr19	58513534	58514665	-1
chr19	58629020	58629634	-2
chr19	58629771	58630731	-2
chr19	61022197	61022569	1
chr2	3336424	3337118	-1
chr2	3557659	3558737	-1
chr2	3559588	3560132	-1
chr2	4857475	4859000	-1
chr2	4921199	4923127	-1
chr2	5470622	5471068	-1
chr2	5595103	5599110	1
chr2	5669668	5670296	1
chr2	5975555	5977610	1
chr2	5977844	5979132	1
chr2	5992065	5993127	1
chr2	6115019	6116575	1
chr2	6251348	6255166	1
chr2	9894208	9894898	-1
chr2	10054334	10055657	1
chr2	10055818	10056660	1
chr2	10061762	10062161	2
chr2	11113614	11115058	1
chr2	11284800	11286688	-1
chr2	12351689	12352240	-2
chr2	12796805	12797571	-2
chr2	12798024	12798956	-2
chr2	12824916	12827462	1
chr2	13495586	13496155	2
chr2	15033895	15035534	1
chr2	15067425	15068174	1
chr2	15068872	15071188	1
chr2	15071835	15072638	1
chr2	15072752	15073651	1
chr2	18025043	18025648	-2
chr2	19475648	19475945	-1
chr2	24790420	24790679	2
chr2	24895876	24896414	1
chr2	25314680	25316568	1
chr2	25320643	25321898	1
chr2	25389965	25390818	1
chr2	25483035	25483905	1
chr2	25838133	25838746	-1
chr2	26348619	26349984	1
chr2	26459953	26460603	-1
chr2	27066779	27071172	1
chr2	27072422	27072962	1
chr2	27273220	27274659	1
chr2	27404097	27404870	-2
chr2	27489281	27489766	-2
chr2	27490978	27491613	-1
chr2	27493821	27495576	-1
chr2	27496073	27497017	-1
chr2	27559155	27560470	1
chr2	27618289	27619983	1
chr2	30296226	30297347	1
chr2	30532786	30533741	1
chr2	30551441	30551913	1
chr2	30627945	30629633	1
chr2	31723297	31725313	-1
chr2	32103425	32104305	1
chr2	32107000	32107335	2
[truncated: 1,826 more rows]

## Sheet: Table S2E_DHS trackline
Table S2E_DHS trackline
Chromsome	Start	Stop	Category
chr1	4651774	4652240	-2
chr1	4660743	4661047	-1
chr1	5124248	5124548	-1
chr1	5301758	5302078	-1
chr1	6986138	6986326	-0.5
chr1	8044741	8045168	-1
chr1	9555226	9555552	-1
chr1	10148446	10148785	-1
chr1	13797774	13798111	-1
chr1	15823330	15823946	-2
chr1	15867197	15867560	-0.5
chr1	20471898	20472304	1
chr1	21092729	21093192	-1
chr1	21323775	21324106	-1
chr1	23321642	23321810	-0.5
chr1	23327479	23328729	-1
chr1	23487714	23488167	-1
chr1	23491439	23491893	-1
chr1	31048742	31049203	-0.5
chr1	31051054	31051274	-1
chr1	33153760	33154053	-0.5
chr1	33270676	33271583	-2
chr1	33271790	33272021	-0.5
chr1	34179762	34180103	-2
chr1	34659249	34659521	1
chr1	35982623	35984183	-2
chr1	35990272	35990824	-2
chr1	36157940	36158793	-2
chr1	37404152	37404680	-1
chr1	38506302	38506656	-2
chr1	38918571	38918821	-0.5
chr1	39189974	39190127	-1
chr1	39213626	39213916	1
chr1	39509123	39509408	2
chr1	40244687	40245231	-2
chr1	40284598	40285212	-2
chr1	40293477	40294208	-1
chr1	40299557	40299948	-1
chr1	41608251	41608848	-1
chr1	42798407	42798953	-2
chr1	43330171	43330410	-1
chr1	44853728	44854012	-2
chr1	44890953	44891485	-0.5
chr1	49627788	49628116	-1
chr1	49629448	49629745	-1
chr1	51346398	51347205	1
chr1	51349273	51349552	0.5
chr1	51565982	51566315	-1
chr1	53115626	53116513	0.5
chr1	53348104	53348462	-1
chr1	54910515	54910859	0.5
chr1	55136533	55136946	-1
chr1	58127850	58129112	-2
chr1	58134675	58135709	-2
chr1	58171725	58172319	-1
chr1	58205138	58205390	-1
chr1	58216581	58216701	-0.5
chr1	58241169	58241389	-0.5
chr1	58251322	58251685	-1
chr1	58254565	58254761	-1
chr1	59235014	59235557	1
chr1	59544125	59544759	-2
chr1	60881499	60882053	-1
chr1	60883708	60884595	-2
chr1	60903648	60904111	-1
chr1	61696412	61696922	-2
chr1	61698362	61698867	-1
chr1	65392600	65393002	-1
chr1	65454023	65454407	-2
chr1	65662333	65662543	-0.5
chr1	67314687	67314885	-0.5
chr1	67404270	67404641	-2
chr1	69940904	69941368	-1
chr1	72797940	72798293	1
chr1	73718874	73719222	2
chr1	74108276	74108696	-1
chr1	74239241	74239644	-1
chr1	74770472	74770750	-1
chr1	74997878	74998068	-0.5
chr1	75008305	75008609	-2
chr1	75009034	75009896	-2
chr1	75061773	75062028	-1
chr1	75118172	75118420	-2
chr1	78139576	78139989	-0.5
chr1	81741133	81742172	1
chr1	82154931	82155388	-1
chr1	82583174	82583734	1
chr1	82586909	82587175	1
chr1	83896719	83897207	-2
chr1	83956389	83956676	-1
chr1	88916586	88916930	-1
chr1	88919984	88920375	-2
chr1	88921558	88921926	-1
chr1	89826278	89826711	1
chr1	90068770	90069075	-1
chr1	90645631	90646032	-2
chr1	90657804	90658155	-2
chr1	90660434	90661267	-2
chr1	91513966	91514430	1
chr1	93316593	93317819	-2
chr1	93515438	93515688	1
chr1	94728217	94728479	-0.5
chr1	95106881	95107244	2
chr1	95108150	95108420	0.5
chr1	95125839	95125965	0.5
chr1	95266849	95267077	1
chr1	95538625	95538934	-2
chr1	99511161	99511480	2
chr1	102278323	102279275	-1
chr1	102281675	102282140	-1
chr1	102393388	102393660	-0.5
chr1	102447701	102448306	-1
chr1	102448557	102449007	-1
chr1	104414563	104414966	-2
chr1	104457834	104458222	-2
chr1	104630615	104630919	-1
chr1	104632014	104632254	-1
chr1	109534664	109534942	1
chr1	109536802	109537210	1
chr1	109541696	109542037	1
chr1	109888704	109889069	-0.5
chr1	120620136	120620590	1
chr1	120637687	120638274	2
chr1	120708753	120709425	-1
chr1	121059816	121060735	2
chr1	121069725	121070643	1
chr1	122039160	122039488	0.5
chr1	122779630	122779868	0.5
chr1	125965441	125965652	-0.5
chr1	128197744	128198319	-1
chr1	128908158	128908357	-0.5
chr1	128942281	128942948	-2
chr1	129174742	129175005	-0.5
chr1	129796083	129796418	-2
chr1	132557977	132558459	-2
chr1	133400940	133401147	0.5
chr1	133408779	133408995	1
chr1	133818655	133818983	-2
chr1	133837634	133838008	-1
chr1	133840255	133840536	-0.5
chr1	134034520	134034982	-2
chr1	135159719	135160027	1
chr1	135404857	135405100	-1
chr1	135578338	135578693	1
chr1	135848301	135848440	-0.5
chr1	136060108	136060412	1
chr1	137092536	137092851	1
chr1	137371516	137372061	0.5
chr1	138427943	138428375	-1
chr1	138678393	138678526	1
chr1	138738499	138739544	-2
chr1	138851543	138852164	-2
chr1	141445125	141445481	-1
chr1	141760349	141760668	-0.5
chr1	141977733	141978147	-1
chr1	142071946	142072312	-1
chr1	145405409	145405885	-2
chr1	145510307	145510659	2
chr1	147819664	147819871	-0.5
chr1	148163993	148164330	-1
chr1	153005209	153005691	-1
chr1	153013170	153013575	-2
chr1	153567354	153567872	-0.5
chr1	155328696	155329216	-2
chr1	155406838	155407132	-1
chr1	155617606	155618345	-2
chr1	156969690	156970026	1
chr1	157474943	157475210	-1
chr1	158772552	158772882	1
chr1	158931181	158931492	1
chr1	160643589	160644392	-1
chr1	160860969	160862478	-2
chr1	161976971	161977267	1
chr1	162304663	162305007	-0.5
chr1	162770812	162771241	-2
chr1	164769208	164769577	1
chr1	164805276	164805636	0.5
chr1	164899838	164900144	2
chr1	164912924	164913264	1
chr1	164914487	164914912	2
chr1	164939246	164939429	1
chr1	165080759	165081052	-1
chr1	165098918	165099133	-0.5
chr1	165747559	165747765	-1
chr1	165748243	165748500	-2
chr1	166251542	166251959	-2
chr1	166617798	166618032	-1
chr1	166826686	166826920	-1
chr1	167129877	167130055	-1
chr1	167257580	167257877	1
chr1	169288595	169289188	2
chr1	169309976	169310192	0.5
chr1	170309555	170310058	-1
chr1	170466461	170466827	0.5
chr1	171994060	171994470	-1
chr1	172537293	172538475	-2
chr1	172538624	172538960	-2
chr1	172691557	172692276	-2
chr1	173126275	173126516	1
chr1	173387730	173388003	-0.5
chr1	174095384	174095483	-0.5
chr1	174615391	174615680	1
chr1	174860030	174860572	-1
chr1	176420085	176420403	-1
chr1	176695461	176696144	-1
chr1	176696608	176697356	-2
chr1	176701644	176702564	-2
chr1	176836187	176836606	-1
chr1	176850262	176850928	-1
chr1	176861175	176861816	-2
chr1	177537750	177538687	-2
chr1	177581498	177582558	-2
chr1	178939032	178939356	1
chr1	180714756	180715174	-0.5
chr1	181486980	181487305	2
chr1	181494139	181494390	1
chr1	181574188	181574772	2
chr1	181766122	181767238	2
chr1	182260971	182261207	1
chr1	184492354	184494172	-2
chr1	184514372	184514703	-2
chr1	184515530	184515874	-1
chr1	184517857	184518207	-2
chr1	184532370	184532771	-2
chr1	184688462	184688794	-1
chr1	184693846	184694188	-1
chr1	184897602	184897796	-1
chr1	185778469	185778829	-0.5
chr1	186431591	186432098	0.5
chr1	186432305	186432568	0.5
chr1	186732552	186732684	0.5
chr1	188149410	188149823	-1
chr1	188498630	188498944	-1
chr1	188508022	188508262	-2
chr1	188609199	188609638	-2
chr1	189068611	189069189	-1
chr1	189328452	189328815	-1
chr1	189455368	189455677	1
chr1	189485864	189486621	1
chr1	189579433	189579924	1
chr1	189583538	189583847	0.5
chr1	189742877	189743108	0.5
chr1	189821534	189821782	0.5
chr1	190677050	190677281	-0.5
chr1	190726409	190726870	-2
chr1	191880718	191881286	-1
chr1	191900417	191900760	-0.5
chr1	191935406	191935945	-2
chr1	192704395	192705111	1
chr1	193079756	193080116	1
chr1	193411552	193411761	-1
chr1	193564485	193564765	0.5
chr1	193745592	193746107	-2
chr1	193748664	193748772	-0.5
chr1	194638486	194639343	-2
chr1	196204357	196204760	1
chr1	197047981	197048378	-2
chr1	197056654	197056808	-0.5
chr10	5728314	5728809	-1
chr10	5746597	5746871	1
chr10	6630612	6631087	1
chr10	8362149	8362393	-1
chr10	8377471	8377725	-2
chr10	8378043	8378580	-2
chr10	8670535	8671584	-2
chr10	8702652	8703566	-2
chr10	10564874	10565236	-1
chr10	12307858	12308487	-1
chr10	15468897	15469204	-0.5
chr10	15479561	15480137	-1
chr10	16348614	16348984	-1
chr10	17019359	17019713	-1
chr10	17241799	17242341	-1
chr10	17271593	17272516	-2
chr10	17394364	17395021	1
chr10	17401298	17401627	1
chr10	17788720	17789185	1
chr10	18084055	18084532	-0.5
chr10	18086628	18087117	-2
chr10	18089807	18091214	-2
chr10	18803413	18803840	-2
chr10	18806421	18807251	-2
chr10	18807908	18808553	-1
chr10	19620059	19620365	2
chr10	20043313	20043471	-0.5
chr10	20562019	20562208	-1
chr10	21012482	21012826	1
chr10	21324798	21325364	2
chr10	23473441	23474390	-2
chr10	23612729	23613170	1
chr10	23966675	23966905	-1
chr10	23974627	23975026	-0.5
chr10	24081245	24081565	-2
chr10	24082381	24082599	-1
chr10	24191368	24191725	-2
chr10	26732784	26733262	-1
chr10	26834008	26834228	-0.5
chr10	27811985	27812517	-1
chr10	28764524	28764927	-2
chr10	28778675	28778966	-1
chr10	31271247	31272044	-1
chr10	31364320	31364613	-2
chr10	32032701	32032855	-1
chr10	33506395	33506673	2
chr10	33507273	33507736	2
chr10	33509145	33509542	1
chr10	33533941	33534686	1
chr10	33536765	33537309	2
chr10	33567036	33567258	1
chr10	33570577	33570878	2
chr10	33572621	33572952	1
chr10	33579928	33580117	0.5
chr10	33624581	33625651	2
chr10	38885233	38887796	-2
chr10	38892519	38894384	-1
chr10	38936367	38936686	-1
chr10	39154191	39154454	-1
chr10	39379195	39380198	2
chr10	39771985	39772293	-0.5
chr10	39908591	39909024	1
chr10	41296028	41296659	-2
chr10	41979516	41979862	2
chr10	43144275	43144636	1
chr10	47262833	47262977	-0.5
chr10	47302209	47302500	-0.5
chr10	47372024	47372903	-2
chr10	47373166	47374535	-2
chr10	56806762	56807002	-0.5
chr10	58724324	58724663	-0.5
chr10	58902000	58902539	0.5
chr10	58929413	58929761	2
chr10	58983486	58983791	1
chr10	59210210	59210310	0.5
chr10	60623355	60623953	2
chr10	60625162	60625658	1
chr10	61180354	61180946	1
chr10	61655230	61655603	0.5
chr10	62584089	62584455	-1
chr10	62876374	62876572	-1
chr10	67552556	67553856	-1
chr10	67556311	67556573	-1
chr10	67710357	67710663	-1
chr10	67710956	67711327	-2
chr10	67721944	67722590	-1
chr10	67737113	67737475	-2
chr10	67901688	67902113	-0.5
chr10	67995858	67996444	-2
chr10	68096295	68096596	-0.5
chr10	68567119	68567612	1
chr10	69403519	69404727	-2
chr10	70655421	70656364	-1
chr10	70843300	70843609	-1
chr10	70851950	70852646	-2
chr10	74757134	74757392	-1
chr10	75140799	75141145	0.5
chr10	75203664	75203908	1
chr10	75242514	75242946	1
chr10	75243508	75244227	2
chr10	76547725	76547867	0.5
chr10	76621657	76622060	1
chr10	77944626	77944981	-1
chr10	78081060	78081327	-1
chr10	79251834	79252119	0.5
chr10	79342214	79344382	-1
chr10	80339778	80340156	1
chr10	80420415	80421206	2
chr10	81018639	81019267	-1
chr10	82706953	82707281	-1
chr10	82787481	82788086	-2
chr10	85399834	85400162	1
chr10	85626640	85627028	-1
chr10	85860784	85861416	2
chr10	85881472	85882025	2
chr10	86493214	86493469	-2
chr10	86495466	86495929	-2
chr10	86792312	86792727	2
chr10	86796226	86796512	1
chr10	86797852	86798295	2
chr10	86831935	86832341	2
chr10	86834671	86835015	2
chr10	86957421	86957794	2
chr10	87182832	87183127	-1
chr10	87250284	87250912	-1
chr10	87258436	87258905	-1
chr10	87328453	87329617	-1
chr10	87947327	87947887	-0.5
chr10	87970385	87970891	-1
chr10	87977849	87978138	-1
chr10	88860700	88861136	-1
chr10	89062083	89062650	-2
chr10	89133013	89133558	2
chr10	91544707	91545297	2
chr10	92539285	92539522	-1
chr10	92642857	92643148	-1
chr10	92717915	92718749	-1
chr10	93470265	93470678	-2
chr10	94602323	94602709	1
chr10	94615152	94615721	-2
chr10	94681337	94681957	-2
chr10	94716797	94717644	-1
chr10	94727139	94727864	-2
chr10	94744088	94744381	-1
chr10	94887073	94887519	-1
chr10	95114891	95115094	1
chr10	95239701	95240156	-2
chr10	95761209	95761580	1
chr10	95800754	95801111	-1
chr10	96284551	96285236	-1
chr10	96463554	96463840	-2
chr10	98128795	98129097	-1
chr10	98611919	98612046	-0.5
chr10	98612697	98612954	-0.5
chr10	98746649	98747098	-1
chr10	98989174	98989570	2
chr10	99611199	99611466	-0.5
chr10	105906588	105906714	0.5
chr10	106373879	106374592	2
chr10	106378472	106378809	2
chr10	106394134	106394359	0.5
chr10	106554023	106554481	1
chr10	106560003	106561425	2
chr10	106782784	106783177	-2
chr10	106790489	106790922	-2
chr10	106793874	106794320	-1
chr10	106795540	106796187	-2
chr10	107772279	107772541	-0.5
chr10	107787514	107787801	1
chr10	107882227	107882509	-0.5
chr10	107885330	107885990	-1
chr10	107946651	107946987	-0.5
chr10	110752051	110752413	-1
chr10	110841837	110842792	-2
chr10	110946244	110947302	-1
chr10	111034664	111035889	-1
chr10	111036182	111038525	-2
chr10	111054225	111054590	2
chr10	114791699	114792537	-1
chr10	114795322	114796624	-2
chr10	116622574	116622787	-1
chr10	116873865	116874679	-1
chr10	117086801	117087052	1
chr10	117173721	117174622	-2
chr10	117322162	117322379	-1
chr10	117345388	117345644	-0.5
chr10	118699253	118700415	-2
chr10	120073039	120073548	2
chr10	120786394	120787235	-1
chr10	120926973	120927462	-2
chr10	120935320	120936052	-2
chr10	120947031	120947659	-1
chr10	121745775	121746211	-1
chr10	121751050	121751321	-1
chr10	121906498	121907112	-2
chr10	122572997	122573650	-1
chr10	122973190	122973475	1
chr10	123656392	123656876	-2
chr10	126841833	126842197	-2
chr10	127252941	127253252	1
chr10	127302064	127302281	0.5
chr10	127399574	127399808	1
chr10	127508498	127508823	-2
chr10	127647277	127647539	0.5
chr10	127892408	127892598	1
chr10	128037880	128038288	-1
chr10	128083620	128084076	-1
chr10	129809881	129810232	2
chr11	3837432	3837782	1
chr11	5280285	5280660	-1
chr11	5391173	5391589	-0.5
chr11	5398126	5400211	-2
chr11	5401657	5402020	-0.5
chr11	5427098	5427404	-1
chr11	6484065	6484297	-1
chr11	7021298	7021405	-0.5
chr11	7715747	7716146	-1
chr11	8138477	8138917	-2
chr11	8469001	8470099	-1
chr11	11743706	11744962	2
chr11	11782408	11782552	-0.5
chr11	11788137	11788884	-2
chr11	11822215	11822428	-0.5
chr11	11845823	11846483	-2
chr11	12090165	12090881	0.5
chr11	12098874	12099313	1
chr11	12132156	12133047	0.5
chr11	12152349	12153095	-1
chr11	16489044	16489779	-2
chr11	16597843	16598089	-1
chr11	16601617	16602881	-2
chr11	16603052	16603635	-2
chr11	16639291	16639502	-0.5
chr11	16644557	16645242	-2
chr11	16662642	16662917	-0.5
chr11	16663735	16663850	-0.5
chr11	16680335	16680589	-1
chr11	16681289	16681962	-1
chr11	16689015	16689398	-0.5
chr11	16696051	16696564	-1
chr11	16708145	16708295	-0.5
chr11	16709057	16709887	-1
chr11	16710094	16710918	-1
chr11	16715981	16716155	-0.5
chr11	16716624	16716914	-0.5
chr11	16717329	16717648	-1
chr11	16718025	16718399	-0.5
chr11	16726566	16727060	-0.5
chr11	16731878	16732499	-0.5
chr11	16733015	16733666	-0.5
chr11	16734579	16734719	-0.5
chr11	16737260	16737518	-1
chr11	16738503	16739146	-2
chr11	16740389	16740699	-1
chr11	16742460	16742962	-1
chr11	16743445	16744721	-1
chr11	16745092	16745575	-0.5
chr11	16753731	16753865	-0.5
chr11	16757422	16757528	-0.5
chr11	16758958	16759061	-0.5
chr11	16761118	16761493	-1
chr11	16761853	16762074	-0.5
chr11	16765018	16765267	-0.5
chr11	16765383	16765755	-1
chr11	16768072	16768446	-2
chr11	16769116	16769717	-2
chr11	16771297	16771697	-0.5
chr11	16777715	16778158	-1
chr11	16796864	16797138	-1
chr11	16803943	16804989	-0.5
chr11	16818510	16818850	-1
chr11	16913056	16913156	0.5
chr11	17401176	17401568	-0.5
chr11	17636095	17636525	-1
chr11	19615035	19615474	2
chr11	20182955	20183178	-1
chr11	20759798	20760202	-1
chr11	20830099	20830300	1
chr11	20901403	20901556	-1
chr11	21021678	21022011	-1
chr11	21461276	21461711	1
chr11	23040817	23041760	-2
chr11	23271938	23272330	-0.5
chr11	26583999	26584257	-0.5
chr11	27167635	27167881	-0.5
chr11	27873840	27874301	-0.5
chr11	27874565	27874858	-0.5
chr11	28584135	28584652	-2
chr11	28602330	28602823	-1
chr11	28902666	28902947	-1
chr11	31121014	31121113	0.5
chr11	31685193	31685589	-1
chr11	32290680	32291121	-1
chr11	35097298	35097683	1
chr11	35745655	35745983	0.5
chr11	42012090	42012324	-1
chr11	43652983	43653295	0.5
chr11	44738363	44738671	-1
chr11	44876349	44876834	2
chr11	44991433	44991920	-1
chr11	45706460	45706794	-1
chr11	46377955	46378684	-1
chr11	46534229	46534706	-1
chr11	48712402	48712791	-1
chr11	50002210	50002875	-2
chr11	50463463	50464031	2
chr11	50486351	50486730	1
chr11	51445961	51446248	1
chr11	51540653	51540908	-1
chr11	51901225	51901367	-1
chr11	52166503	52166930	-1
chr11	53128247	53128495	1
chr11	53925535	53925787	1
chr11	53935868	53936261	2
chr11	54380413	54380535	-1
chr11	54727504	54727672	0.5
chr11	55883337	55883518	-1
chr11	59326297	59326595	0.5
chr11	59945642	59945878	-1
chr11	60675625	60675780	-0.5
chr11	60796443	60796749	-1
chr11	61047758	61048086	2
chr11	61082409	61082742	0.5
chr11	61663175	61663426	-0.5
chr11	62223212	62223500	-1
chr11	62419112	62419710	-1
chr11	63801688	63802018	1
chr11	64224105	64224480	1
chr11	64944917	64945091	-1
chr11	67173654	67173798	-0.5
chr11	67370997	67371180	-0.5
chr11	68653194	68653497	-1
chr11	68861635	68861734	0.5
chr11	69988129	69988229	0.5
chr11	70559233	70559452	-1
chr11	70759133	70759309	-1
chr11	72094734	72095267	-1
chr11	75054150	75054372	1
chr11	75379425	75379765	0.5
chr11	77644310	77644685	-1
chr11	77918120	77918299	-0.5
chr11	78186171	78186684	2
chr11	78316500	78317477	-2
chr11	78659587	78660283	-2
chr11	79373997	79374545	-2
chr11	79577219	79577922	-2
chr11	80260537	80260819	-1
chr11	80595021	80595476	2
chr11	81302277	81302629	-2
chr11	81302825	81303125	-2
chr11	81313630	81313891	-0.5
chr11	81824288	81824795	-0.5
chr11	83377331	83377714	-1
chr11	84004284	84004691	-1
chr11	84495919	84496823	-2
chr11	85072450	85072763	1
chr11	86387387	86388349	-2
chr11	86392138	86396291	-2
chr11	86427582	86427920	-1
chr11	86442903	86443252	-1
chr11	86443516	86443765	-0.5
chr11	86681018	86681294	1
chr11	86734965	86735206	1
chr11	88714175	88714951	-1
chr11	89595706	89595850	0.5
chr11	90102032	90102574	1
chr11	90182958	90183108	-1
chr11	90233994	90234232	0.5
chr11	93227183	93227515	-2
chr11	93229099	93229440	-2
chr11	94495821	94496099	1
chr11	95040570	95041070	2
chr11	95042434	95042737	2
chr11	95062310	95062690	2
chr11	95071999	95072825	2
chr11	95113428	95113769	1
chr11	95447631	95447758	0.5
chr11	97241433	97241648	-1
chr11	97281244	97281384	-1
chr11	97304707	97304833	-0.5
chr11	97467548	97467647	0.5
chr11	97692592	97692717	-1
chr11	98425265	98425645	-2
chr11	98700730	98701026	2
chr11	99180604	99180790	1
chr11	99847130	99847618	2
chr11	100700894	100701125	-1
chr11	100896270	100896419	0.5
chr11	100918254	100918484	0.5
chr11	101143713	101143812	-1
chr11	101204100	101204371	-1
chr11	104837746	104837904	-1
chr11	105027218	105027514	-0.5
chr11	105214352	105214924	2
chr11	105223125	105223909	2
chr11	105237036	105237624	1
chr11	105835896	105836667	2
chr11	106274058	106274617	-2
chr11	106351553	106351782	-1
chr11	106529226	106529633	-2
chr11	106916236	106916482	1
chr11	107178839	107179638	2
chr11	107434585	107435569	2
chr11	108121114	108121392	0.5
chr11	108147351	108147519	1
chr11	108166923	108167370	1
chr11	109131496	109131723	-1
chr11	111101018	111101438	-2
chr11	111101824	111102084	-2
chr11	111104053	111104257	-1
chr11	111117363	111117611	-0.5
chr11	111858401	111858637	-1
chr11	112581818	112582664	-2
chr11	112671764	112672143	-0.5
chr11	112872105	112873069	-2
chr11	112937682	112938118	-1
chr11	113478459	113478949	-2
chr11	113480403	113480769	-2
chr11	114543954	114544339	-0.5
chr11	114548725	114549520	-2
chr11	115031408	115031584	-1
chr11	115080578	115080932	1
chr11	115081178	115081348	1
chr11	115700082	115700576	2
chr11	115705112	115705742	2
chr11	115889082	115889357	-2
chr11	116036484	116036772	-0.5
chr11	116067416	116067761	-2
chr11	116700933	116701310	1
chr11	117094392	117094740	0.5
chr11	117096556	117096837	1
chr11	117512406	117512671	-0.5
chr11	117826101	117827229	-2
chr11	119049231	119049372	0.5
chr11	119049776	119050063	1
chr11	119086379	119086548	-1
chr11	119780130	119780273	-0.5
chr11	119890951	119891389	1
chr11	119996254	119996857	1
chr11	121404612	121405585	1
chr12	3537645	3537807	-1
chr12	3702882	3703246	-1
chr12	3982003	3982574	-2
chr12	8096436	8096644	-1
chr12	8096808	8097214	-2
chr12	8212357	8212954	-2
chr12	8223503	8224013	-1
chr12	8361024	8361273	0.5
chr12	8541844	8542048	-1
chr12	8542417	8542747	-0.5
chr12	8570038	8570513	-2
chr12	10574531	10575161	-1
chr12	12491621	12492070	-1
chr12	15857203	15857721	2
chr12	16591800	16592066	-1
chr12	16733067	16733459	2
chr12	17485031	17485415	1
chr12	17485753	17485989	1
chr12	17491391	17491662	1
chr12	17582886	17583260	2
chr12	17709189	17709655	0.5
chr12	17805243	17805443	-1
chr12	21140418	21140598	-2
chr12	25797593	25797948	-1
chr12	25933530	25934170	-2
chr12	25938574	25938861	-1
chr12	26066261	26066879	-1
chr12	26485163	26485525	-1
chr12	28042097	28042609	1
chr12	28579317	28579982	-2
chr12	28623853	28624298	1
chr12	29587082	29587308	0.5
chr12	31026638	31027302	-2
chr12	32602127	32602865	2
chr12	33374248	33374507	-0.5
chr12	33790566	33790890	1
chr12	34923207	34923450	-2
chr12	36102713	36102939	-1
chr12	36272608	36272945	-1
chr12	36366479	36366952	-1
chr12	36938277	36938589	0.5
chr12	37957741	37958100	-1
chr12	40753651	40753946	-0.5
chr12	40823685	40823958	-1
chr12	41280058	41280839	-1
chr12	41299085	41299461	-1
chr12	41300566	41301191	-2
chr12	43536384	43537062	-1
chr12	44375296	44375505	-0.5
chr12	45008223	45008496	-1
chr12	51625161	51625385	-1
chr12	52360864	52361034	-0.5
chr12	52582312	52582556	1
chr12	52712848	52714014	-1
chr12	52970573	52971223	-0.5
chr12	53579698	53579927	-1
chr12	55462762	55463148	-1
chr12	56105138	56105282	0.5
chr12	56112269	56112458	0.5
chr12	57155740	57156313	1
chr12	58052798	58053556	1
chr12	58616434	58617106	-2
chr12	63028218	63028464	-1
chr12	70520068	70520556	-2
chr12	70552188	70552440	-1
chr12	70644221	70644365	-0.5
chr12	70964585	70964807	-1
chr12	70964955	70965607	-1
chr12	71023126	71023707	-1
chr12	71042694	71043294	-1
chr12	71642496	71642817	1
chr12	72819488	72820274	-1
chr12	74501536	74501903	1
chr12	76795485	76795668	-0.5
chr12	77110949	77111195	-0.5
chr12	77535257	77535620	0.5
chr12	77619003	77619352	1
chr12	78157804	78158170	-1
chr12	78298108	78298366	1
chr12	78298878	78299065	0.5
chr12	78391158	78391427	0.5
chr12	78601486	78601971	1
chr12	80505009	80505412	-2
chr12	80626869	80627216	-2
chr12	81005904	81006244	2
chr12	81266896	81267100	1
chr12	81888741	81888980	-0.5
chr12	81954747	81955124	-1
chr12	82274766	82275320	2
chr12	83050941	83051355	1
chr12	83121825	83122051	1
chr12	83178499	83178830	1
chr12	83509488	83510076	1
chr12	83519994	83520374	-0.5
chr12	84016821	84017275	-2
chr12	84752825	84753612	2
chr12	85195325	85195468	1
chr12	85328667	85329436	2
chr12	85375255	85375546	1
chr12	85379175	85380261	2
chr12	85381767	85381922	1
chr12	85385017	85385333	2
chr12	85391655	85392121	2
chr12	85393513	85394526	2
chr12	85405561	85405907	2
chr12	85614442	85614742	-2
chr12	85619932	85620192	-1
chr12	86280314	86280789	-0.5
chr12	86683403	86683699	-0.5
chr12	86741697	86741881	1
chr12	86910661	86911164	1
chr12	87875277	87875597	1
chr12	87879532	87881143	2
chr12	88293488	88293688	0.5
chr12	88632051	88632437	1
chr12	92991179	92991598	1
chr12	96787136	96787589	-1
chr12	100470694	100471252	2
chr12	100683472	100683805	-1
chr12	100685503	100685640	-0.5
chr12	101096676	101097164	-1
chr12	101097514	101098102	-1
chr12	101546221	101546575	1
chr12	101630755	101631032	-1
chr12	103535029	103535436	-0.5
chr12	103862000	103862428	2
chr12	104600189	104600474	1
chr12	104871763	104872263	-2
chr12	104903455	104903870	-2
chr12	104943829	104944708	2
chr12	105000732	105001132	-1
chr12	105091275	105091539	-1
chr12	105130366	105132970	-2
chr12	105133205	105133630	-0.5
chr12	105205075	105205298	-0.5
chr12	105221238	105221640	-0.5
chr12	105230168	105231656	-2
chr12	105234666	105235580	-2
chr12	105266347	105266703	-2
chr12	105312220	105313035	-2
chr12	105314689	105316525	-2
chr12	105317755	105317918	-0.5
chr12	105318782	105319820	-1
chr12	105320301	105321338	-2
chr12	105321656	105322426	-1
chr12	105322689	105327179	-2
chr12	105327473	105328090	-1
chr12	105348869	105349412	-2
chr12	105572844	105573253	-1
chr12	105582077	105586150	-2
chr12	105632765	105633183	-1
chr12	106258184	106258444	-0.5
chr12	106967111	106967512	-2
chr12	109284403	109285062	-2
chr12	109578390	109578842	1
chr12	109580047	109580516	2
chr12	111133666	111133919	-0.5
chr12	111297572	111297856	2
chr12	111517051	111517515	1
chr12	111749491	111749757	1
chr12	113889209	113889423	0.5
chr12	113908519	113908738	1
chr12	118628082	118628627	1
chr12	120020489	120021088	-0.5
chr13	3765517	3765741	-1
chr13	4050165	4050859	-2
chr13	7306261	7306545	-1
chr13	7312755	7313075	-2
chr13	7347782	7347962	-1
chr13	7352332	7352652	-0.5
chr13	8695160	8695589	-1
chr13	8697729	8698358	-2
chr13	8698515	8699763	-2
chr13	8861708	8862080	-2
chr13	9073032	9073501	-2
chr13	9106347	9106799	-1
chr13	9222087	9222580	-1
chr13	10442600	10442920	-1
chr13	10447124	10447443	-0.5
chr13	10779760	10780001	-0.5
chr13	12252389	12252675	0.5
chr13	12642955	12643233	-0.5
chr13	12689449	12689913	1
chr13	14118697	14119233	-1
chr13	16138680	16138995	-1
chr13	16728210	16728412	-1
chr13	16794005	16795305	-1
chr13	18213361	18213754	-1
chr13	18214636	18214907	-1
chr13	20208576	20209203	1
chr13	20296945	20297365	1
chr13	20497885	20498172	-1
chr13	20752866	20753432	-2
chr13	20825007	20825313	-1
chr13	21115899	21117081	-2
chr13	23932867	23933192	-1
chr13	24407272	24408065	-2
chr13	24408537	24408751	-1
chr13	24429635	24431012	-2
chr13	24444802	24445677	-2
chr13	24451895	24452147	-2
chr13	24455138	24455480	-2
chr13	24456961	24457766	-2
chr13	24469423	24469835	-1
chr13	24470120	24470494	-1
chr13	24471499	24471813	-1
chr13	24648475	24648754	-1
chr13	24649829	24650214	-1
chr13	25076605	25076961	0.5
chr13	25131395	25131682	1
chr13	28161407	28162138	-1
chr13	28199882	28200930	-2
chr13	28208799	28209173	-1
chr13	29744737	29745937	1
chr13	31492129	31492593	-1
chr13	31595752	31596049	-1
chr13	31603018	31603226	-1
chr13	32285285	32285484	-1
chr13	32309262	32309525	1
chr13	32599760	32600048	0.5
chr13	32855080	32855330	0.5
chr13	33061244	33062117	-2
chr13	34204275	34204560	-1
chr13	34319800	34320495	-1
chr13	35055344	35056118	2
chr13	35107837	35108761	-2
chr13	35874855	35875196	1
chr13	36418590	36418880	-1
chr13	36740156	36740348	1
chr13	36787848	36788483	1
chr13	37695408	37695806	-1
chr13	37736647	37737125	-2
chr13	39468051	39468728	-1
chr13	39536412	39536657	-0.5
chr13	39539725	39540174	-1
chr13	40413157	40413432	-1
chr13	41243512	41243638	-0.5
chr13	41505756	41506251	-1
chr13	41908653	41909001	-1
chr13	42688891	42689446	-2
chr13	42762299	42762447	-1
chr13	43464895	43465289	-1
chr13	43881795	43881992	1
chr13	43956243	43956784	2
chr13	43992229	43992773	-1
chr13	44086986	44087719	-2
chr13	44331292	44331638	2
chr13	44423856	44424105	-0.5
chr13	44533078	44533318	-1
chr13	44541170	44541491	-1
chr13	46050919	46051477	-2
chr13	46055642	46056255	-1
chr13	46146833	46147143	-1
chr13	46147590	46147967	-1
chr13	46248661	46249186	-2
chr13	46408495	46408888	1
chr13	48656789	48657194	1
chr13	49184284	49184563	2
chr13	51190004	51190516	-1
chr13	51323548	51324357	-2
chr13	51324581	51325143	-0.5
chr13	51513097	51513548	1
chr13	51952592	51952947	-1
chr13	52163150	52164853	-2
chr13	52186660	52186768	-0.5
chr13	52286640	52287010	-0.5
chr13	54531486	54531801	-2
chr13	54765698	54766307	-1
chr13	54925420	54926557	-2
chr13	54929405	54930264	-1
chr13	56401880	56402273	-2
chr13	56650776	56651168	2
chr13	56658108	56658417	2
chr13	56689795	56690520	1
chr13	56714971	56715351	1
chr13	56727804	56728207	1
chr13	56731272	56732342	2
chr13	56739345	56739599	1
chr13	57468199	57468930	-0.5
chr13	58857326	58857995	-2
chr13	58862382	58862920	-1
chr13	59061368	59062239	2
chr13	59607914	59608089	0.5
chr13	60057872	60058116	1
chr13	62972865	62973434	-1
chr13	63646196	63646496	-1
chr13	63649868	63650425	-1
chr13	63650573	63651105	-1
chr13	63766983	63767246	-1
chr13	63770315	63770414	0.5
chr13	67096905	67097104	1
chr13	69141185	69141896	2
chr13	69145813	69146157	2
chr13	69721260	69721719	-2
chr13	69780708	69781950	-2
chr13	69783236	69784031	-2
chr13	71256921	71257117	-0.5
chr13	73817869	73818165	1
chr13	73829760	73830233	2
chr13	74156513	74156811	-0.5
chr13	74160902	74161280	-1
chr13	74643378	74643529	-1
chr13	74645535	74645734	-1
chr13	75035321	75035573	-1
chr13	75051714	75051882	-0.5
chr13	75196368	75196614	-2
chr13	75504331	75504897	-1
chr13	75680961	75681183	0.5
chr13	75982271	75982593	-0.5
chr13	81148492	81148895	2
chr13	81476875	81477082	-1
chr13	91908645	91908889	0.5
chr13	92094799	92095208	-2
chr13	94309129	94309670	2
chr13	94680955	94681309	1
chr13	95022958	95023456	-1
chr13	95027544	95028014	-2
chr13	95168404	95169609	-2
chr13	96433927	96434234	-1
chr13	97730002	97730754	-2
chr13	97945744	97946173	2
chr13	97963469	97963671	1
chr13	97973868	97974179	0.5
chr13	98601693	98601914	-0.5
chr13	98623233	98624005	-2
chr13	99365322	99365643	-1
chr13	100436920	100437308	-1
chr13	100795918	100796336	-1
chr13	101473472	101473704	0.5
chr13	101611641	101612436	-1
chr13	101619081	101619716	-2
chr13	101912646	101913024	1
chr13	102044301	102044952	2
chr13	102046695	102047088	2
chr13	102487990	102488282	-1
chr13	102488477	102489458	-1
chr13	102530855	102531107	-0.5
chr13	102547934	102548276	-1
chr13	102548903	102549356	-1
chr13	102646027	102646274	-0.5
chr13	102646767	102647413	-2
chr13	102737352	102737731	-0.5
chr13	102738125	102738480	-1
chr13	104076036	104076302	-0.5
chr13	104289425	104290026	-2
chr13	104349063	104349340	-1
chr13	104369384	104369769	-2
chr13	104379748	104380171	-2
chr13	104381215	104383230	-2
chr13	104391940	104392764	-2
chr13	104819168	104819597	1
chr13	105405043	105405496	1
chr13	105425979	105426582	2
chr13	105429020	105429729	1
chr13	105430744	105431548	2
chr13	105532960	105533261	-1
chr13	105879417	105879606	-1
chr13	108431876	108432782	-1
chr13	108553920	108554397	2
chr13	108647213	108647557	2
chr13	108715608	108715887	1
chr13	108855581	108855900	1
chr13	108860384	108860895	2
chr13	109647048	109647305	1
chr13	109649648	109649876	0.5
chr13	109832589	109832921	0.5
chr13	111502829	111503109	-1
chr13	112116139	112116792	-1
chr13	112695530	112695915	-2
chr13	112920489	112920768	1
chr13	113072788	113072957	-0.5
chr13	113077956	113078877	-2
chr13	113595843	113596063	1
chr13	114316881	114317543	-2
chr13	114339084	114339456	-0.5
chr13	114876509	114877427	-2
chr13	114890277	114890465	-1
chr13	115151151	115151462	-0.5
chr13	115280876	115281455	-1
chr13	115547873	115548304	0.5
chr13	115551116	115551728	1
chr13	115643449	115643668	-1
chr13	115644313	115644616	-0.5
chr14	8750891	8751031	1
chr14	8807058	8807625	2
chr14	8864742	8865367	-2
chr14	9096862	9097215	-1
chr14	9258536	9258796	-2
chr14	10439092	10440192	-2
chr14	11346537	11346872	-0.5
chr14	11582761	11583801	-2
chr14	11964477	11964975	-1
chr14	11965246	11966097	-1
chr14	11991386	11992702	-2
chr14	12262581	12263028	-1
chr14	12401355	12401738	-0.5
chr14	12591254	12591904	-2
chr14	12698350	12698877	-1
chr14	13157654	13157849	-1
chr14	18519639	18520270	-0.5
chr14	18557717	18558185	-1
chr14	20815314	20815485	-0.5
chr14	21012556	21012840	-1
chr14	21137228	21137909	-2
chr14	21138802	21139054	-0.5
chr14	21764644	21764852	-1
chr14	21782208	21782434	-1
chr14	21789721	21790015	-1
chr14	21803138	21803404	-1
chr14	21804013	21804207	-1
chr14	21812400	21812719	-1
chr14	23408863	23409308	1
chr14	23610177	23610452	-0.5
chr14	25721151	25721605	0.5
chr14	25779536	25779872	1
chr14	26570041	26570406	2
chr14	27255363	27255597	1
chr14	28142011	28142493	-2
chr14	28471777	28472068	-0.5
chr14	29474811	29475184	-1
chr14	29811741	29812124	2
chr14	29830971	29831477	1
chr14	31489349	31489470	-0.5
chr14	31716741	31717308	-1
chr14	31717464	31718075	-2
chr14	31892592	31892745	-1
chr14	32887203	32887425	0.5
chr14	33832189	33832900	2
chr14	33894664	33895187	1
chr14	35432094	35432373	2
chr14	36498417	36498789	-2
chr14	40078379	40078905	-2
chr14	41938478	41938785	1
chr14	46326934	46327630	-1
chr14	47019735	47019927	1
chr14	48603094	48603348	-1
chr14	48669752	48669997	0.5
chr14	48750637	48751225	-1
chr14	49127043	49127503	2
chr14	51404944	51405333	1
chr14	51713159	51713671	-1
chr14	51762884	51763380	-2
chr14	51875049	51875193	-0.5
chr14	52557827	52558091	-1
chr14	55036601	55036918	-1
chr14	55062075	55062472	1
chr14	55626406	55626547	-1
chr14	55699485	55699730	-0.5
chr14	55776083	55776516	-2
chr14	55780073	55780446	-1
chr14	57986238	57986604	-1
chr14	58785545	58785880	-2
chr14	59611978	59612263	-1
chr14	59824883	59825365	-1
chr14	61267789	61268092	-1
chr14	61424849	61425006	0.5
chr14	62313591	62314047	2
chr14	62948515	62948781	-1
chr14	63087528	63087843	-0.5
chr14	63126978	63127658	-1
chr14	63540332	63540573	-0.5
chr14	63775676	63775903	1
chr14	65143233	65143433	-1
chr14	65144287	65144506	-0.5
chr14	65474150	65474422	-2
chr14	66285035	66285956	-2
chr14	66334927	66335513	-2
chr14	66336783	66337464	-2
chr14	66338006	66339839	-2
chr14	66340409	66341085	-2
chr14	66341262	66341460	-0.5
chr14	66355047	66355315	-2
chr14	66360926	66361181	-2
chr14	66378160	66378658	-2
chr14	66391817	66392486	-2
chr14	66402909	66403159	-1
chr14	66408089	66408316	-0.5
chr14	66642384	66642684	-1
chr14	66701471	66702058	-2
chr14	66751846	66752010	-1
chr14	68249777	68250124	-1
chr14	70026130	70026444	-1
chr14	70028516	70028702	-1
chr14	70129406	70130056	-1
chr14	70465683	70466247	2
chr14	70722637	70723116	-1
chr14	70731062	70731882	-2
chr14	73533703	73534253	-1
chr14	73558911	73559544	-1
chr14	73845773	73846110	1
chr14	75194012	75194329	-1
chr14	75194685	75195213	-1
chr14	75454508	75455063	-1
chr14	75636943	75637240	-0.5
chr14	77131335	77131992	-2
chr14	77200103	77200385	-0.5
chr14	77211793	77212437	-2
chr14	77231655	77232133	-0.5
chr14	79809200	79809560	-0.5
chr14	79921537	79921789	1
chr14	80879821	80880033	-1
chr14	86844178	86844596	1
chr14	87162179	87162778	-1
chr14	89130074	89130306	-1
chr14	96327711	96327965	-0.5
chr14	100744063	100744312	-1
chr14	103181547	103181724	-0.5
chr14	103862918	103863618	-1
chr14	116913664	116913872	0.5
chr14	118079197	118079490	-1
chr14	118149621	118150131	-2
chr14	118154500	118154916	-1
chr14	118408746	118409083	-1
chr14	119034484	119035358	2
chr14	119073391	119074681	2
chr14	119104856	119106379	2
chr14	119107436	119107621	1
chr14	119110071	119110479	0.5
chr14	119115594	119116074	2
chr14	120228580	120229176	-2
chr14	120229927	120231162	-2
chr14	120234475	120235375	-2
chr14	120664811	120665413	-1
chr14	120933496	120933862	-2
chr14	121161384	121161654	1
chr14	121246361	121246669	1
chr14	121492874	121493339	-0.5
chr14	121604228	121604378	-1
chr14	121636770	121637339	-1
chr14	121637876	121638855	-2
chr14	122110057	122110497	1
chr14	122317581	122317821	0.5
chr14	122910810	122911176	1
chr14	123389806	123390154	0.5
chr15	3448037	3448241	-1
chr15	3557923	3558546	-2
chr15	3568221	3568774	-2
chr15	3590036	3590659	-2
chr15	3670742	3671118	-1
chr15	4197814	4197999	-1
chr15	4511534	4512020	-2
chr15	4628536	4628816	-2
chr15	4667970	4668941	-2
chr15	4676867	4678044	-2
chr15	4787131	4787539	-2
chr15	6170979	6171556	-0.5
chr15	6175266	6175864	-2
chr15	6187765	6188488	-0.5
chr15	6209887	6210611	-0.5
chr15	6388206	6389152	-0.5
chr15	6392268	6392972	-2
chr15	6395865	6397837	-2
chr15	6398913	6399345	-2
chr15	6399637	6400063	-0.5
chr15	6450943	6451351	-0.5
chr15	6840944	6841507	-2
chr15	7193924	7194048	-1
chr15	7197389	7197653	-1
chr15	7201873	7202059	-0.5
chr15	8274031	8274440	-2
chr15	8519673	8520048	-1
chr15	9206398	9206992	-1
chr15	10158358	10158718	1
chr15	10648417	10648967	-2
chr15	11046182	11046480	1
chr15	13775614	13775954	-2
chr15	18877869	18878112	-1
chr15	20930287	20930546	-0.5
chr15	24999459	24999717	-1
chr15	25429078	25429280	-1
chr15	25618360	25618730	1
chr15	27563851	27564075	-0.5
chr15	30992010	30992640	-1
chr15	30993281	30994344	-1
chr15	31037845	31038098	-0.5
chr15	31047023	31047429	-1
chr15	31521614	31522688	1
chr15	33631892	33632272	-1
chr15	34122803	34122990	1
chr15	34672954	34673335	-1
chr15	36349274	36350399	-1
chr15	36364983	36365567	-1
chr15	36516403	36516756	-0.5
chr15	36828266	36829158	-2
chr15	36913327	36913755	-1
chr15	37735489	37735658	-0.5
chr15	37735983	37736549	-1
chr15	37737375	37737541	-0.5
chr15	38277343	38277852	-2
chr15	38278439	38278915	-1
chr15	38352557	38352869	-1
chr15	38522593	38522839	-1
chr15	39700678	39701159	1
chr15	40609952	40610154	-0.5
chr15	41555837	41556415	-1
chr15	41672115	41672922	-1
chr15	42724163	42724585	-1
chr15	42726149	42726506	-1
chr15	43446412	43446819	-1
chr15	44508150	44508469	2
chr15	44510074	44510639	2
chr15	44515269	44515540	1
chr15	44521115	44521960	2
chr15	44548447	44549196	2
chr15	44569240	44569499	1
chr15	44571937	44572369	1
chr15	44579217	44580658	2
chr15	44618895	44619716	1
chr15	51735015	51735291	1
chr15	52994649	52994997	-1
chr15	52998324	52998803	-1
chr15	52999882	53000843	-1
chr15	53031488	53032080	-1
chr15	53374501	53374812	-1
chr15	54409339	54409822	-1
chr15	54874657	54875615	-2
chr15	54878123	54878803	-2
chr15	54984432	54985100	-1
chr15	55029275	55030180	-2
chr15	56110179	56110503	-1
chr15	57853785	57854782	-1
chr15	57884983	57885234	2
chr15	58974103	58974439	-0.5
chr15	60577490	60577843	0.5
chr15	60681268	60681759	1
chr15	60746783	60748406	2
chr15	60750588	60753491	2
chr15	61770733	61771457	2
chr15	61848641	61849545	-2
chr15	61952415	61952999	-0.5
chr15	61953221	61953641	-1
chr15	61995509	61996065	-1
chr15	62633787	62634141	-1
chr15	64026997	64027758	-2
chr15	64193325	64193645	-1
chr15	66441108	66441327	-2
chr15	66442337	66442668	-2
chr15	66876549	66877176	-2
chr15	66894490	66895048	-2
chr15	66912480	66913040	-2
chr15	67173456	67173915	-0.5
chr15	67174848	67175199	-1
chr15	67236534	67237623	2
chr15	67730578	67730968	2
chr15	68118476	68119125	-1
chr15	68198463	68198672	0.5
chr15	72949203	72949655	0.5
chr15	73391460	73391993	1
chr15	74878439	74878747	2
chr15	74941630	74941830	1
chr15	75210223	75210629	-1
chr15	75255821	75256123	1
chr15	76414409	76415052	-2
chr15	76493289	76493416	0.5
chr15	77107732	77108107	-1
chr15	77241366	77241938	1
chr15	77428922	77429178	-1
chr15	77436445	77436841	-2
chr15	77492460	77492704	-1
chr15	77592166	77592713	-1
chr15	78189237	78189483	-1
chr15	78378212	78378478	-1
chr15	79595895	79596137	0.5
chr15	79654423	79654564	0.5
chr15	81079500	81080364	-1
chr15	81084093	81084381	-1
chr15	81131025	81131371	-2
chr15	81196773	81196972	-1
chr15	82029983	82030608	1
chr15	82071231	82072150	2
chr15	82223856	82224100	-1
chr15	82274207	82274445	-2
chr15	82280383	82280963	-2
chr15	82282184	82282342	-0.5
chr15	82282559	82282991	-2
chr15	82285610	82285760	-1
chr15	82287376	82288955	-2
chr15	82289716	82290069	-2
chr15	82466433	82466553	-0.5
chr15	83603479	83603772	1
chr15	83961564	83962801	2
chr15	83964010	83964261	2
chr15	83970270	83970469	0.5
chr15	83992490	83992840	0.5
chr15	83999932	84000437	2
chr15	84392004	84392221	-0.5
chr15	85368645	85368828	0.5
chr15	85905115	85905409	2
chr15	86002588	86003466	2
chr15	86254382	86254889	-1
chr15	87060714	87061169	-1
chr15	88668518	88668772	-1
chr15	88726826	88727112	-1
chr15	88777280	88777508	-1
chr15	90839918	90840256	-1
chr15	90864477	90864844	-1
chr15	91021813	91022817	2
chr15	91047893	91048307	1
chr15	91098856	91099382	2
chr15	91106380	91106898	1
chr15	91112043	91112340	1
chr15	91113231	91113725	2
chr15	94772475	94772701	-0.5
chr15	94869931	94870235	-0.5
chr15	95580228	95580974	-1
chr15	96733988	96734235	-1
chr15	97153938	97154264	-1
chr15	98515965	98516208	0.5
chr15	100489617	100490177	-2
chr15	101580257	101580571	1
chr15	102013654	102013886	-1
chr15	102206591	102206830	1
chr16	4303574	4303884	1
chr16	4395202	4395573	-2
chr16	4512672	4512979	1
chr16	4908054	4908220	-1
chr16	5130759	5131351	2
chr16	5139737	5140174	1
chr16	5534466	5534880	1
chr16	6584673	6585144	-2
chr16	9768480	9768649	-0.5
chr16	10331088	10331530	1
chr16	10639143	10639514	-1
chr16	10644353	10644700	-1
chr16	10648825	10649621	-2
chr16	10664064	10664831	-1
chr16	10676678	10677359	-1
chr16	10713263	10713920	-1
chr16	10758126	10758360	-0.5
chr16	11403908	11404674	-1
chr16	11404896	11405905	-2
chr16	11406250	11407090	-2
chr16	11407462	11407807	-1
chr16	12209536	12209898	0.5
chr16	13611052	13611299	-1
chr16	13774613	13774751	-1
chr16	13775277	13775585	-1
chr16	14950486	14950942	-1
chr16	15550400	15551216	-2
chr16	15910310	15910517	-1
chr16	16911371	16911704	-0.5
chr16	17044553	17044767	1
chr16	17257530	17257965	2
chr16	17532472	17533382	-2
chr16	18135368	18135653	1
chr16	18136087	18136498	2
chr16	18169359	18169592	2
chr16	18403428	18404265	-1
chr16	18404494	18406945	-1
chr16	18407713	18409318	-1
chr16	18412961	18414133	-2
chr16	18846452	18846834	-2
chr16	20109684	20109838	-1
chr16	23130457	23130744	-2
chr16	23318069	23318386	-1
chr16	23326635	23327158	-2
chr16	23444290	23444717	-2
chr16	23967350	23967490	-0.5
chr16	23996450	23996873	-2
chr16	23998092	23998235	-0.5
chr16	24078170	24078475	-1
chr16	24080167	24081073	-1
chr16	24083548	24085018	-2
chr16	24222930	24224476	-2
chr16	24225058	24226336	-2
chr16	24231564	24232042	-1
chr16	24232289	24233196	-1
chr16	24238196	24238839	-2
chr16	24240515	24241081	-2
chr16	24260287	24260599	-1
chr16	24961531	24961869	2
chr16	25220510	25221189	2
chr16	25875624	25876328	-2
chr16	25877303	25877964	-2
chr16	25911404	25911895	-1
chr16	25945184	25946142	-2
chr16	26691442	26691749	-1
chr16	26749779	26750018	-1
chr16	28896747	28897150	-1
chr16	28990174	28990629	-1
chr16	28991381	28991641	-1
chr16	28999619	29000177	-2
chr16	30000335	30000519	-0.5
chr16	30151119	30151528	1
chr16	30257642	30258140	-2
chr16	30664116	30664401	2
chr16	31576435	31576635	-1
chr16	32111553	32111652	0.5
chr16	33749909	33750042	0.5
chr16	33891201	33891579	1
chr16	34060765	34060959	1
chr16	34269851	34270018	-1
chr16	34320242	34321001	-2
chr16	34336954	34337226	-1
chr16	34748095	34748554	-1
chr16	34748918	34749297	-1
chr16	35248819	35249235	2
chr16	35249915	35250189	1
chr16	35742257	35742615	-1
chr16	35743285	35743413	-1
chr16	36934186	36934533	1
chr16	36944922	36945560	2
chr16	37873709	37873938	-1
chr16	37901403	37901832	-1
chr16	37902372	37902574	-1
chr16	38057886	38058285	-1
chr16	38373610	38373912	1
chr16	38599322	38599727	-2
chr16	40328616	40328995	2
chr16	43234090	43234711	-1
chr16	43286701	43287518	-2
chr16	43297762	43299010	-2
chr16	43324060	43324369	-1
chr16	43328322	43328754	-2
chr16	44054900	44055526	0.5
chr16	45270309	45270518	-0.5
chr16	45365532	45365927	-2
chr16	45796981	45797365	1
chr16	45986321	45987177	-1
chr16	45990500	45991723	-2
chr16	46097565	46097958	-1
chr16	46101249	46101636	-2
chr16	46833684	46834183	-1
chr16	48765418	48765590	-0.5
chr16	48767672	48767996	-1
chr16	48812047	48812437	-2
chr16	49533503	49534201	1
chr16	50309564	50310151	-1
chr16	52250426	52250579	-0.5
chr16	52267148	52267717	-1
chr16	52329546	52329876	-1
chr16	52560594	52560791	-0.5
chr16	52676020	52676246	-1
chr16	56833563	56833737	-1
chr16	56848300	56848648	-2
chr16	57127875	57128273	-0.5
chr16	58793016	58793414	-1
chr16	70331002	70331474	-2
chr16	76202134	76202745	1
chr16	76453753	76454476	-2
chr16	76454939	76455680	-2
chr16	77044590	77045029	-1
chr16	77444399	77444678	0.5
chr16	77551300	77551617	-1
chr16	78481890	78482160	1
chr16	78555320	78555833	-2
chr16	79143117	79143367	-1
chr16	81187595	81188502	-2
chr16	84662213	84662625	1
chr16	84745828	84747036	-2
chr16	85000566	85000921	0.5
chr16	85656769	85657136	-0.5
chr16	87285201	87285674	1
chr16	87628038	87628489	-1
chr16	87636225	87636536	-1
chr16	87690799	87691502	-2
chr16	88252569	88253325	-2
chr16	88583694	88583867	-0.5
chr16	89495951	89496563	-1
chr16	89502130	89502475	-0.5
chr16	91277688	91277917	0.5
chr16	91618860	91619359	-0.5
chr16	91918060	91918468	1
chr16	92159419	92159947	-1
chr16	92965632	92966103	-1
chr16	93311975	93312358	-0.5
chr16	93368310	93368787	1
chr16	93369826	93370552	2
chr16	93372191	93372299	0.5
chr16	93578647	93578891	0.5
chr16	93588487	93588848	1
chr16	94519721	94520046	1
chr16	94871570	94871861	0.5
chr16	95264579	95264899	-1
chr16	95361644	95361970	-1
chr16	97209044	97209383	-1
chr16	97446788	97446966	-1
chr16	97502822	97503119	-1
chr16	97503278	97503761	-2
chr16	98014346	98014868	-2
chr16	98166017	98166314	-1
chr17	3239705	3239997	-1
chr17	5965030	5965596	-0.5
chr17	8470134	8470443	-2
chr17	8540756	8541336	-1
chr17	10526106	10526661	2
chr17	10531273	10531520	1
chr17	10595078	10595551	1
chr17	11229315	11229679	-0.5
chr17	11282278	11282574	1
chr17	11285662	11286134	1
chr17	14961958	14962253	1
chr17	15124598	15124992	1
chr17	15195025	15195515	2
chr17	15214349	15215070	2
chr17	15215238	15215363	0.5
chr17	15311481	15311855	2
chr17	15334122	15334424	1
chr17	15564012	15564486	-1
chr17	18458653	18459093	-1
chr17	18460089	18460293	-1
chr17	24380422	24380595	-1
chr17	24402196	24402465	-1
chr17	24404140	24404402	-1
chr17	25006265	25006675	-1
chr17	25069472	25069698	-1
chr17	26117074	26118077	2
chr17	26561083	26561650	1
chr17	26719234	26719671	-2
chr17	26726014	26726276	-1
chr17	26743579	26743729	-0.5
chr17	26770198	26771135	-2
chr17	27122341	27123079	-2
chr17	27193915	27194415	1
chr17	27773457	27774012	-2
chr17	27775985	27776223	-0.5
chr17	28557501	28557794	-1
chr17	28573096	28573451	1
chr17	28844922	28845095	-0.5
chr17	28945650	28946391	-1
chr17	28949217	28949602	-1
chr17	29260749	29260952	0.5
chr17	29278853	29279108	-1
chr17	29521675	29522797	-2
chr17	29592211	29593133	-2
chr17	29593865	29594279	-1
chr17	29606545	29606645	-0.5
chr17	29607351	29607796	-1
chr17	29623960	29624447	-2
chr17	30347031	30347595	2
chr17	30746243	30747124	-2
chr17	30791111	30791286	-0.5
chr17	31166469	31166613	-0.5
chr17	31175400	31175701	-1
chr17	31270674	31271189	-2
chr17	31456253	31456747	-2
chr17	31617944	31618432	-2
chr17	31741742	31741887	-0.5
chr17	31927599	31928044	2
chr17	32582134	32582281	0.5
chr17	33072104	33072805	-1
chr17	34069229	34070333	-1
chr17	34960274	34960662	-2
chr17	34960838	34961120	-1
chr17	35693832	35694073	-0.5
chr17	36985837	36986098	1
chr17	37353769	37354149	-1
chr17	42755613	42755870	-0.5
chr17	42780503	42780744	-1
chr17	43406834	43407683	-2
chr17	43412237	43412814	-1
chr17	43447054	43447769	-2
chr17	43726785	43726974	-0.5
chr17	43938589	43939299	1
chr17	43939477	43939808	1
chr17	44194058	44194494	-2
chr17	44198284	44198542	-1
chr17	44208519	44209018	-1
chr17	45984617	45985291	2
chr17	46017787	46018061	-1
chr17	46260885	46261623	-2
chr17	46275749	46276155	-2
chr17	46585075	46585404	-1
chr17	46605248	46605494	-0.5
chr17	46884765	46885073	1
chr17	47978509	47978860	1
chr17	48340752	48340998	-1
chr17	49488560	49489399	-2
chr17	50227305	50227779	2
chr17	51506589	51507372	-1
chr17	53708971	53709468	2
chr17	56261171	56261611	-2
chr17	60648599	60648910	-0.5
chr17	60971983	60972298	1
chr17	63360300	63360565	-1
chr17	64298165	64298507	-1
chr17	64990650	64991134	-1
chr17	64992905	64993323	-1
chr17	64994105	64995148	-1
chr17	65115929	65117201	-2
chr17	65897932	65898402	2
chr17	65926337	65926632	-1
chr17	66015350	66016417	-1
chr17	68637280	68638907	-2
chr17	68661327	68662761	-2
chr17	70310269	70310535	-1
chr17	74344957	74345945	-2
chr17	75450899	75451121	0.5
chr17	75722287	75722450	-1
chr17	75905607	75906348	-2
chr17	77995932	77996303	-1
chr17	78138573	78138785	-1
chr17	78806479	78807276	-1
chr17	79399141	79399559	1
chr17	81320960	81321437	2
chr17	81775337	81775631	-2
chr17	81777856	81777980	-0.5
chr17	81784856	81785200	-2
chr17	83647741	83648465	-2
chr17	84483214	84483528	1
chr17	84667843	84668204	-1
chr17	84685926	84686122	-0.5
chr17	84719831	84720392	-2
chr17	85131939	85132460	-2
chr17	85142636	85142850	-1
chr17	85728250	85728755	1
chr17	86755440	86755690	0.5
chr17	86796993	86797907	2
chr17	87015180	87015550	-1
chr18	3420744	3421101	-1
chr18	3423719	3424240	-2
chr18	4145895	4146225	-0.5
chr18	4257980	4258518	-1
chr18	4278387	4278776	-1
chr18	4335690	4335879	0.5
chr18	5686081	5686357	-0.5
chr18	6251710	6252042	-2
chr18	7657862	7658161	-1
chr18	7666095	7666298	-1
chr18	9485419	9485741	-2
chr18	9489462	9489737	-0.5
chr18	9490069	9491814	-2
chr18	9503159	9503841	-1
chr18	9506241	9506472	-0.5
chr18	9672436	9672862	-1
chr18	10343698	10344017	1
chr18	10421358	10421457	0.5
chr18	10461617	10462023	2
chr18	10515223	10515432	1
chr18	10882819	10883081	0.5
chr18	10885869	10886722	2
chr18	10898537	10899037	2
chr18	10905082	10905634	2
chr18	10913527	10913769	1
chr18	11355190	11355705	2
chr18	12010137	12010688	2
chr18	12014548	12014784	1
chr18	12074028	12074357	1
chr18	12074615	12074745	0.5
chr18	12234484	12235028	-2
chr18	12267673	12267892	1
chr18	12683139	12683414	-1
chr18	12708689	12709567	-2
chr18	12713656	12714443	-2
chr18	12714615	12714715	-1
chr18	12722280	12722655	-2
chr18	12793497	12794446	-2
chr18	12795352	12796016	-2
chr18	12796584	12796835	-2
chr18	12797680	12797991	-2
chr18	12800152	12801263	-2
chr18	12809029	12809282	-1
chr18	12809519	12810350	-1
chr18	12811153	12811367	-0.5
chr18	12812335	12812871	-2
chr18	12813254	12813447	-1
chr18	12815551	12816052	-1
chr18	12817671	12818337	-1
chr18	12818957	12819206	-1
chr18	12820109	12820347	-1
chr18	12820550	12820813	-1
chr18	12822839	12822960	-1
chr18	12825784	12826377	-1
chr18	12830065	12830798	-2
chr18	12831153	12831946	-2
chr18	12833072	12833437	-2
chr18	12834078	12834208	-1
chr18	12835883	12835982	-1
chr18	12836287	12836473	-1
chr18	12840550	12840902	-1
chr18	12841353	12842109	-2
chr18	12843858	12844030	-1
chr18	12844713	12844896	-1
chr18	12845381	12845480	-1
chr18	12845658	12845858	-1
chr18	12846034	12846442	-1
chr18	12846668	12847039	-1
chr18	12847195	12847405	-1
chr18	12848088	12848422	-2
chr18	12848818	12849303	-2
chr18	12850317	12850483	-2
chr18	12850769	12852900	-1
chr18	12853287	12853431	-0.5
chr18	12853777	12854014	-1
chr18	12854470	12854713	-1
chr18	12855036	12855385	-1
chr18	12856362	12856866	-2
chr18	12857043	12857610	-1
chr18	12859495	12859677	-1
chr18	12860041	12860271	-0.5
chr18	12860459	12861587	-2
chr18	12862711	12862842	-0.5
chr18	12866052	12866561	-1
chr18	12866778	12866997	-0.5
chr18	12868368	12868700	-2
chr18	12869173	12869420	-0.5
chr18	12869996	12870108	-1
chr18	12872541	12872784	-1
chr18	12872941	12873085	-1
chr18	12873794	12873910	-0.5
chr18	12874268	12874499	-1
chr18	12874899	12875747	-2
chr18	12875980	12876112	-0.5
chr18	12876331	12876468	-1
chr18	12877234	12877385	-1
chr18	12877637	12877736	-1
chr18	12878164	12878338	-0.5
chr18	12881791	12884496	-2
chr18	12885324	12885573	-1
chr18	12885969	12886435	-2
chr18	12886878	12887654	-2
chr18	12888159	12888941	-2
chr18	12889723	12892231	-2
chr18	12893340	12894164	-1
chr18	12896061	12896402	-1
chr18	12896649	12896898	-0.5
chr18	12899064	12901104	-2
chr18	12901989	12902197	-1
chr18	12945699	12945799	-0.5
chr18	13201210	13201595	-1
chr18	13201846	13202148	-1
chr18	13383913	13384371	-2
chr18	13545787	13545913	-0.5
chr18	13547127	13547667	-2
chr18	13547921	13549034	-2
chr18	15496470	15496652	-0.5
chr18	20752619	20753116	1
chr18	21129585	21129984	-1
chr18	23654035	23654336	-1
chr18	29934143	29934796	-1
chr18	30415515	30415889	-0.5
chr18	31782666	31782869	0.5
chr18	32126030	32126278	-1
chr18	33349497	33349673	-0.5
chr18	33349881	33350256	-2
chr18	33352489	33352640	-1
chr18	33721932	33722576	-1
chr18	34209925	34210221	2
chr18	35437557	35438002	-1
chr18	36815139	36815289	-1
chr18	36816338	36816564	-1
chr18	38168502	38168680	1
chr18	38176249	38176509	1
chr18	38359782	38359905	-0.5
chr18	38469130	38469479	0.5
chr18	38501277	38501621	2
chr18	38827284	38827569	0.5
chr18	38927554	38927738	0.5
chr18	38930835	38931100	1
chr18	38935114	38935405	1
chr18	39177432	39177844	-1
chr18	39816165	39816449	-1
chr18	39816595	39816949	-1
chr18	39852756	39853285	-1
chr18	39875281	39875600	-2
chr18	39987194	39988368	-2
chr18	43023517	43024339	-2
chr18	43291588	43291794	-0.5
chr18	43408325	43408665	0.5
chr18	43506640	43507229	-1
chr18	43653386	43653823	1
chr18	44629246	44629659	1
chr18	44803536	44803827	0.5
chr18	45641755	45641957	-0.5
chr18	46614618	46615337	-2
chr18	46816149	46816517	0.5
chr18	47473132	47473415	-1
chr18	51621452	51621992	-2
chr18	53295155	53295359	0.5
chr18	53883616	53884224	0.5
chr18	54019795	54020364	-1
chr18	54284812	54285573	-2
chr18	54294708	54295134	-2
chr18	55246695	55247182	-0.5
chr18	55342504	55342721	-1
chr18	56301330	56301636	-2
chr18	56556475	56556701	-0.5
chr18	56578642	56578821	-1
chr18	57133504	57134032	-1
chr18	59282742	59283076	-0.5
chr18	59377267	59377918	-2
chr18	60368834	60369083	-2
chr18	60392831	60393138	-1
chr18	60929395	60930192	-2
chr18	61398751	61398851	0.5
chr18	61401662	61401762	0.5
chr18	61769222	61770116	1
chr18	62039103	62039383	1
chr18	64166154	64166779	-2
chr18	64169582	64169927	-1
chr18	64498229	64498918	-1
chr18	64689396	64689601	-1
chr18	64691656	64693393	-2
chr18	64759245	64759707	-1
chr18	64765812	64766106	-1
chr18	64766611	64767254	-2
chr18	64767757	64768030	-1
chr18	64768180	64768543	-2
chr18	66272620	66273228	1
chr18	67529341	67529837	2
chr18	67738844	67739127	0.5
chr18	68221682	68222269	-2
chr18	68985833	68986000	-1
chr18	69801097	69801371	1
chr18	74461311	74461440	-1
chr18	74517991	74518337	-1
chr18	75263326	75263461	-0.5
chr18	75643134	75643401	1
chr18	75688242	75688545	-1
chr18	75822956	75823223	-0.5
chr18	75981769	75982065	-1
chr18	76051263	76052079	-1
chr18	76130799	76131310	-2
chr18	76176054	76176468	-1
chr18	76778222	76778684	-1
chr18	78948420	78948659	1
chr18	79228089	79228389	1
chr18	79228793	79229575	2
chr18	79231988	79232463	2
chr18	79282548	79283104	2
chr18	80201733	80201980	0.5
chr18	80434056	80434486	-1
chr18	80449564	80450398	-2
chr18	81460611	81461200	-1
chr18	81466425	81466933	-2
chr18	81516018	81516761	-2
chr18	81518424	81519031	-1
chr18	81543026	81543450	-1
chr18	83089861	83091609	2
chr18	85885396	85886144	-1
chr18	90394468	90394824	-1
chr18	90756362	90756748	-1
chr19	3691400	3691544	-0.5
chr19	3950245	3950721	2
chr19	3955160	3955282	1
chr19	3957729	3957966	2
chr19	3958539	3959357	2
chr19	4024239	4024978	-2
chr19	4033367	4034501	-2
chr19	4035052	4035253	-1
chr19	4045832	4046501	-2
chr19	4597584	4597684	-0.5
chr19	4800474	4800574	-0.5
chr19	5822024	5823747	-1
chr19	5829944	5830470	-1
chr19	6979304	6979495	-1
chr19	7865177	7865452	2
chr19	7876650	7876750	0.5
chr19	7904453	7904714	2
chr19	7951170	7951441	2
chr19	8040455	8040798	2
chr19	8043241	8043512	1
chr19	8326367	8327744	2
chr19	8337137	8337304	1
chr19	8548684	8548783	-0.5
chr19	9121550	9122791	-2
chr19	10269848	10270021	1
chr19	12069121	12069803	-2
chr19	12141097	12141223	-0.5
chr19	12745587	12745920	-1
chr19	12759212	12759563	-1
chr19	12795026	12795212	-1
chr19	12796017	12796288	-1
chr19	15979211	15979766	0.5
chr19	16241662	16241899	0.5
chr19	17475125	17475402	0.5
chr19	17629540	17630246	2
chr19	17881087	17881487	1
chr19	17905846	17906281	2
chr19	18203223	18203630	-1
chr19	18441524	18441709	-1
chr19	18847538	18847931	1
chr19	18855018	18855391	0.5
chr19	20525653	20526015	-1
chr19	20770038	20770294	-0.5
chr19	21371898	21372337	-2
chr19	21698705	21699490	-2
chr19	21701165	21701418	-1
chr19	21705046	21705432	-1
chr19	21715664	21716013	-1
chr19	22123946	22124145	-0.5
chr19	23076607	23076887	-2
chr19	23112835	23113120	-0.5
chr19	23131229	23132112	-2
chr19	23135604	23136144	-2
chr19	23136420	23136827	-2
chr19	23137436	23137623	-0.5
chr19	23143046	23143641	-2
chr19	23199969	23200804	-2
chr19	23237063	23237585	-0.5
chr19	23363690	23364094	-2
chr19	23950346	23950653	-2
chr19	24764090	24764383	1
chr19	25295216	25295360	0.5
chr19	26494335	26494552	-0.5
chr19	26732592	26733496	-2
chr19	26852557	26853131	-2
chr19	27251014	27251369	1
chr19	27291172	27291724	1
chr19	27293067	27293888	2
[truncated: 2,181 more rows]
